# Supplementary material for: Differential proteomic profiling reveals regulatory proteins and novel links between primary metabolism and spinosad production in Saccharopolyspora spinosa
Source: Microb Cell Fact. 2014 Feb 21;13:27. doi: 10.1186/1475-2859-13-27 (PMC3936707; doi:10.1186/1475-2859-13-27)
Supplement: Additional file 1 — Supplementary datasets, Dataset S1. Relative quantification analysis of proteins identified from each time phases and biological replicates, respectively. Dataset S2. Identification of S. spinosa proteins from each time phases and biological replicates. [file 1475-2859-13-27-S1.zip]

Archive with 2 entries (2 files):
- 1333445269109951_add2.xls
- 1333445269109951_add3.xls
