# Supplementary material for: Differential proteomic profiling reveals regulatory proteins and novel links between primary metabolism and spinosad production in Saccharopolyspora spinosa
Source: Microb Cell Fact. 2014 Feb 21;13:27. doi: 10.1186/1475-2859-13-27 (PMC3936707; doi:10.1186/1475-2859-13-27)
Supplement: Additional file 1 — Supplementary datasets, Dataset S1. Relative quantification analysis of proteins identified from each time phases and biological replicates, respectively. Dataset S2. Identification of S. spinosa proteins from each time phases and biological replicates. [file 1475-2859-13-27-S1.zip › 1333445269109951_add2.xls]

## Sheet: T1_BR1
Relative quantification analysis of proteins identified at T1 from the biological replicate 1
NCBI Accession	Description a	Sequence Coverage(%)	Identified Peptides b	AAs	MW [kDa]	calc. pI	Score	PAI Value c
gi348173102	chaperonin GroEL	79.52	525	542	57.2082	4.93213	3152.69	3.86029
gi348173178	superoxide dismutase [Fe-Zn] 1 (FeSOD I)	60.77	291	209	23.2847	5.68115	1761.9	10.7778
gi348176726	hypothetical protein SspiN1_40323	60.71	240	168	17.6919	5.90967	1384.21	10.4348
gi348176428	elongation factor Tu	75.31	134	397	43.8566	5.22412	831.129	1.74026
gi348170321	5-methyltetrahydropteroyltriglutamate- -homocysteine S-methyltransferase	54.62	118	758	82.7579	5.16064	694.105	0.781457
gi348174902	metallopeptidase	59.12	126	499	53.9616	5.0083	659.493	3
gi348173691	cold shock protein CspA	77.61	105	67	7.16853	5.23682	625.966	8.75
gi348169092	F0F1 ATP synthase subunit beta	59.66	101	476	52.0045	4.94482	603.083	1.20238
gi348169918	cold-shock DNA-binding domain-containing protein	82.09	70	67	7.30357	5.0083	485.686	4.375
gi348175327	hypothetical protein SspiN1_33090	41.74	77	230	23.5947	4.95752	474.12	2.56667
gi348176443	hypothetical protein SspiN1_38884	46.71	56	152	16.3423	4.89404	460.226	2.24
gi348170335	zinc binding alcohol dehydrogenase	69.65	80	369	38.7108	5.33838	456.635	3.80952
gi348173100	cold shock protein	67.16	67	67	7.3136	7.25439	452.817	3.94118
gi348176809	10 kD chaperonin cpn10	66.67	75	96	10.2384	4.88135	438.954	2.88462
gi348174397	cold-shock DNA-binding domain-containing protein	77.61	67	67	7.29965	5.2876	432.027	5.15385
gi348173006	putative ATP-dependent Clp protease	18.94	59	850	94.3726	5.63037	424.95	0.257642
gi348171102	30S ribosomal protein S1	42.28	70	499	55.2371	4.76709	418.505	0.625
gi348176808	chaperonin GroEL	52.79	63	538	56.5319	5.19873	418.41	0.516393
gi348173083	serine protease precursor	42.37	83	380	38.882	4.85596	413.998	2.67742
gi348169183	hypothetical protein SspiN1_01430	66.15	75	65	6.80679	10.272	412.682	3.94737
gi348176429	putative translation elongation factor G	54.14	70	700	77.0993	5.10986	407.275	0.463576
gi348175422	PS1 protein	56.78	58	428	45.556	4.85596	394.325	1
gi348176887	oligopeptide binding protein of ABC transporter	44.01	67	543	59.1015	5.14795	388.473	0.807229
gi348171511	glutamine synthetase	71.1	64	474	53.4564	5.23682	385.882	0.752941
gi348171614	pyruvate dehydrogenase subunit E1	23.64	59	922	102.671	6.46826	375.177	0.34104
gi348174563	cyclic nucleotide-binding domain-containing protein	26.69	56	562	60.6269	5.88428	374.157	0.643678
gi348170197	aconitate hydratase	48.4	68	938	101.384	5.0083	368.201	0.465753
gi348173909	uroporphyrin-III C/tetrapyrrole (Corrin/Porphyrin) methyltransferase	42.38	63	361	39.2633	4.81787	338.86	2.625
gi348168964	alpha-ketoglutarate decarboxylase	21.88	45	1225	134.625	6.354	321.889	0.182186
gi348176721	hypothetical protein SspiN1_40298	23.47	56	98	9.20035	5.70654	321.782	5.6
gi348174564	cyclic nucleotide-binding protein	52.31	50	411	46.0386	6.39209	320.309	0.574713
gi348174019	glyceraldehyde 3-phosphate dehydrogenase	58.33	56	336	35.7006	5.57959	316.278	0.811594
gi348170794	peptidase M16-like protein	8.13	54	455	48.8827	5.47803	299.285	0.534653
gi41350153	urease alpha subunit	32.71	52	642	68.9835	6.22705	294.287	0.460177
gi348174826	membrane spanning protein	28.71	42	209	22.5117	6.62451	293.891	0.545455
gi348173305	aldo/keto reductase	49.69	43	324	34.6762	5.46533	289.797	0.671875
gi348174411	aldehyde dehydrogenase	56.36	49	527	55.7442	5.0083	288.699	0.710145
gi348176909	ribose-phosphate pyrophosphokinase	45.71	48	326	35.2962	6.3667	280.578	0.738462
gi348169997	protease	35.41	52	401	41.2466	5.04639	280.429	1.2093
gi348176933	L-lysine aminotransferase	42.42	40	455	49.5475	5.98584	266.411	0.373832
gi348172504	luciferase-like protein	42.34	40	385	42.1304	6.20166	255.334	0.677966
gi348171612	AhpC/TSA family protein	64.94	51	154	17.0084	4.62744	253.977	1.7
gi348169301	30S ribosomal protein S2	32.35	41	272	29.9265	6.7124	253.703	0.594203
gi348176468	50S ribosomal protein L7/L12	46.46	34	127	13.3851	4.65283	249.132	1.25926
gi348170152	lysozyme M1 precursor	56.03	40	257	27.9903	6.88818	244.526	1.29032
gi348172298	catalase/hydroperoxidase HPI(I)	41.84	45	741	80.4771	4.83057	243.273	0.36
gi348173515	enolase	40.75	45	427	45.3075	4.95752	243.081	0.681818
gi348169193	ketol-acid reductoisomerase	44.11	32	331	35.4652	5.12256	237.058	0.561404
gi348176452	DNA-directed RNA polymerase subunit beta	21.31	28	1164	128.662	5.04639	236.643	0.108108
gi348175040	fructose-bisphosphate aldolase	64.83	36	344	36.8887	5.14795	229.873	0.705882
gi348176451	DNA-directed RNA polymerase subunit beta'	19.57	26	1303	144.712	6.55127	228.999	0.0771513
gi348173142	secreted protein	52.38	45	210	22.1523	9.64209	226.717	1.28571
gi348174864	hypothetical protein SspiN1_30689	51.09	37	137	14.7268	4.62744	226.31	2.64286
gi348175715	polyketide biosynthesis enoyl-CoA hydratase	55.91	38	254	27.5512	6.3667	216.815	0.678571
gi348171742	methylmalonate-semialdehyde dehydrogenase (acylating)	53.51	35	499	53.3311	5.26221	215.403	0.402299
gi348174687	cyclic nucleotide-binding domain-containing protein	39.31	37	463	51.0124	5.64307	208.635	0.377551
gi290543607	S-adenosylmethionine synthetase	45.89	34	231	24.7289	5.50342	206.176	0.68
gi348172972	alcohol dehydrogenase zinc-binding domain-containing protein	52.6	37	308	31.1252	5.32568	205.944	0.902439
gi348176729	isocitrate dehydrogenase	44.33	26	406	45.1506	5.5415	204.806	0.273684
gi348176475	aspartate aminotransferase	35.45	33	409	43.2994	5.36377	204.037	0.702128
gi348176895	phosphopyruvate hydratase	21.96	33	428	45.0306	4.52588	196.322	0.492537
gi348169090	F0F1 ATP synthase subunit alpha	20.99	24	548	58.7302	5.03369	194.379	0.216216
gi348169779	secreted tripeptidylaminopeptidase	30.82	33	490	53.5136	5.30029	191.44	0.452055
gi348171433	hypothetical protein SspiN1_13074	27.56	31	566	62.7852	5.10986	188.552	0.246032
gi348170186	cell wall-associated hydrolase	25.16	30	469	49.9356	8.95361	185.523	0.252101
gi348174424	S-adenosyl-L-homocysteine hydrolase	33.54	24	486	52.6227	5.18604	185.435	0.289157
gi348170208	hydrolase	32.86	33	280	31.6346	5.37646	184.797	0.785714
gi348176851	hypothetical protein SspiN1_40985	45.83	34	96	10.2589	4.4624	183.914	1.88889
gi348171262	NAD/factor-dependent formaldehyde dehydrogenase	34.49	32	374	39.1759	5.19873	183.632	0.615385
gi348171500	dihydrolipoamide dehydrogenase	15.35	27	456	47.6669	5.88428	181.29	0.364865
gi348171450	6-phosphofructokinase	48.68	22	341	36.3041	6.06201	179.087	0.268293
gi348174689	methyltransferase	50.88	24	285	31.7605	5.89697	178.007	0.545455
gi348170176	enoyl-(acyl carrier protein) reductase	58.82	33	255	26.6037	5.42725	174.891	0.846154
gi348173300	caffeoyl-CoA O-methyltransferase	23.04	29	230	25.1242	5.97314	174.204	0.659091
gi348173307	NmrA family protein	50.68	28	294	30.6089	5.14795	173.749	0.651163
gi348175423	PS1 protein	43.9	26	426	45.5653	5.14795	169.493	0.464286
gi348174074	polysaccharide deacetylase	53.54	34	325	35.9189	5.38916	169.388	0.790698
gi348174969	thiosulfate sulfurtransferase	39.72	28	282	31.2865	4.90674	167.621	0.451613
gi41350159	ObsC	1.74	9	7488	781.358	4.98291	164.002	0.0109756
gi348170005	bifunctional aldehyde dehydrogenase /enoyl-CoA hydratase	30.74	25	680	71.9649	6.07471	161.471	0.223214
gi348171389	ATP-dependent protease Clp, ATPase	92.93	23	99	9.74932	11.8979	159.518	1.15
gi348174688	terpene synthase, metal-binding protein	44.19	27	353	39.3327	5.99854	154.802	0.54
gi348169412	polynucleotide phosphorylase/polyadenylase	20.27	24	745	79.268	5.07178	153.383	0.173913
gi348172319	cold-shock DNA-binding domain-containing protein	80.6	24	67	7.20047	4.88135	151.788	3.42857
gi348169077	transcription termination factor Rho	26.97	24	597	66.1464	9.26123	150.582	0.125654
gi348170177	3-oxoacyl-[acyl-carrier-protein] reductase	54.27	22	234	24.1155	6.354	146.012	0.488889
gi348176852	hypothetical protein SspiN1_40990	61.17	21	103	11.0284	4.51318	145.655	1.16667
gi348172112	heat shock protein 90	16.9	18	639	72.4838	5.10986	143.692	0.102857
gi348170064	choloylglycine hydrolase	44.19	19	301	32.9565	4.95752	141.635	0.513514
gi348174801	putative acetyl-CoA carboxylase alpha subunit	6.29	3	699	73.9498	5.45264	140.786	0.0254237
gi348174006	transketolase	33.81	20	698	74.1994	5.09717	140.319	0.210526
gi348170709	catalase	24.02	24	487	55.1693	6.49365	139.081	0.190476
gi348176508	preprotein translocase subunit SecA	16.06	19	965	107.367	5.49072	138.861	0.0769231
gi348170524	hypothetical protein SspiN1_08400	52.48	27	101	10.6854	8.57275	137.262	1.5
gi348176409	30S ribosomal protein S5	44.83	24	203	21.1154	10.3892	133.404	0.40678
gi348169302	elongation factor Ts	43.91	20	271	28.7821	5.08447	132.725	0.266667
gi348169435	secreted protein	30.16	27	189	20.7302	6.53662	129.254	0.771429
gi348175295	hypothetical protein SspiN1_32924	31.41	25	191	20.6831	10.7993	128.388	0.431034
gi348173043	CutA1 divalent ion tolerance protein	63.74	23	91	9.94218	5.35107	127.358	2.09091
gi348176762	bifunctional phosphoribosyl aminoimidazolecarboxamide formyltransferase/IMP cyclohydrolase	33.01	20	521	54.7089	5.69385	122.339	0.253165
gi348169195	D-3-phosphoglycerate dehydrogenase	23.92	19	531	55.0144	5.09717	118.158	0.215909
gi348171813	ATP-dependent Clp protease proteolytic subunit	27.62	18	210	23.476	4.99561	117.818	0.428571
gi348176422	30S ribosomal protein S19	36.56	13	93	10.6818	10.6089	117.647	0.371429
gi348176397	30S ribosomal protein S4	47.76	17	201	23.1685	10.3745	115.136	0.269841
gi348171859	glutamate dehydrogenase	4.65	4	1657	183.137	5.22412	114.721	0.0105541
gi348173113	carbon monoxide dehydrogenase large subunit	14.69	13	810	86.2803	5.021	114.607	0.108333
gi348175373	ferritin family protein	49.46	17	186	21.3747	4.89404	111.698	0.472222
gi348171396	vitamin B12-dependent ribonucleotide reductase	9.98	6	942	103.161	5.49072	111.103	0.0322581
gi348170589	FAD linked oxidase-like protein	39.68	14	441	50.3116	7.04932	110.93	0.145833
gi348170205	N5,N10-methylene-tetrahydromethanopterin reductase	28.01	20	332	36.3811	5.90967	110.175	0.298507
gi348176430	30S ribosomal protein S7	47.44	19	156	17.4794	10.3306	109.264	0.306452
gi348174007	transaldolase	23.64	13	368	39.6113	4.85596	108.957	0.151163
gi348173953	glycine betaine transport system permease protein	29.43	11	299	32.8318	5.90967	108.86	0.196429
gi348176425	50S ribosomal protein L4	40.53	22	227	24.2658	10.0815	108.779	0.366667
gi348173189	phosphoserine aminotransferase	32.11	19	380	40.5814	4.85596	107.585	0.333333
gi348174207	aspartyl-tRNA synthetase	21.95	17	606	66.9597	5.23682	106.98	0.128788
gi348176831	malate synthase	19.43	17	530	58.9711	5.36377	106.582	0.151786
gi348176399	30S ribosomal protein S13	42.06	16	126	14.3719	10.4771	105.558	0.290909
gi13162637	polyketide synthase extender module 2	4.04	7	2152	226.117	5.42725	105.101	0.0222222
gi348171651	hypothetical protein SspiN1_14200	52.35	19	170	18.9094	4.70361	104.868	0.730769
gi348176682	ABC transporter substrate-binding protein	8.37	14	418	42.8198	6.41748	104.372	0.162791
gi348169479	cell division protein FtsZ	13.87	7	476	48.83	4.89404	103.87	0.118644
gi348174635	argininosuccinate synthase	14.29	10	483	52.4532	5.08447	103.654	0.117647
gi348171293	ornithine--oxo-acid transaminase	45.39	15	412	43.9175	5.47803	103.19	0.208333
gi348174426	adenosine kinase	40.12	14	324	35.2457	5.04639	102.936	0.233333
gi348176722	hypothetical protein SspiN1_40303	45.59	18	136	13.7623	9.83252	102.039	0.782609
gi348171558	hypothetical protein SspiN1_13725	48.82	21	127	12.8636	8.20654	100.74	1.16667
gi348172782	hypothetical protein SspiN1_20061	53.2	18	250	25.7783	6.41748	100.413	0.692308
gi348176412	30S ribosomal protein S8	28.79	17	132	14.3746	9.70068	99.2614	0.354167
gi348176674	adenosine deaminase	36.46	13	362	39.7481	5.38916	98.2647	0.203125
gi348169513	putative substrate-binding transport protein	28.17	17	529	56.7855	5.35107	97.1209	0.207317
gi348176597	glycerol kinase	23	11	500	54.4243	5.19873	96.7228	0.135802
gi348172413	phosphoheptose isomerase	13.59	14	206	21.5622	6.30322	95.9398	0.388889
gi348171928	TenA family transcription regulator	23.73	18	236	26.0379	4.75439	95.2121	0.666667
gi348170217	alcohol dehydrogenase	20.66	16	334	35.653	5.88428	94.6991	0.290909
gi348173521	putative carboxylase	27.32	18	421	46.0604	5.08447	94.4612	0.418605
gi348176396	DNA-directed RNA polymerase subunit alpha	34.26	17	359	38.7059	4.64014	94.4366	0.246377
gi348175334	short-chain dehydrogenase/reductase SDR	26.19	13	252	25.8916	5.64307	92.6338	0.382353
gi348172687	secreted tripeptidyl aminopeptidase	17.58	12	455	50.7802	4.95752	91.5309	0.162162
gi348172449	acetyl/propionyl-CoA carboxylase alpha subunit	5.51	7	1834	197.522	5.5415	91.1286	0.0181347
gi348169208	histone-like DNA binding protein	19.42	17	206	21.414	12.0298	89.9129	0.191011
gi348171442	phospho-2-dehydro-3-deoxyheptonate aldolase	23.33	13	463	50.7265	5.75732	89.7008	0.151163
gi348169429	secreted peptidase	12.74	18	526	56.5709	5.37646	89.6739	0.315789
gi348170244	homogentisate 1,2-dioxygenase	32.58	10	399	44.636	5.94775	88.5112	0.185185
gi348173538	2-methylcitrate dehydratase	31.03	16	493	53.1572	6.22705	88.4459	0.190476
gi348174297	hypothetical peptidase	29.93	15	294	32.3124	5.71924	87.79	0.227273
gi348176208	luciferase-like protein	29.63	14	351	39.303	4.86865	87.2268	0.341463
gi348176424	50S ribosomal protein L23	37.37	16	99	10.984	10.0522	87.1618	0.516129
gi348174565	dimethylallyltranstransferase / geranyltranstransferase / geranylgeranyl pyrophosphate synthetase	33.14	13	347	36.9359	7.09326	85.0912	0.206349
gi348177056	hypothetical protein SspiN1_42033	10.69	12	159	17.669	9.96436	84.2383	0.214286
gi348169040	putative 3-hydroxyacyl-CoA dehydrogenase	14.09	9	738	79.148	5.45264	83.9123	0.0633803
gi348173201	citrate synthase	17.97	13	434	48.3388	5.74463	83.4916	0.156627
gi348172933	acetyl-CoA synthetase	14.39	11	660	71.7369	5.24951	83.375	0.100917
gi348173513	hypothetical protein SspiN1_23792	53.46	11	159	17.6004	6.66846	83.3651	0.733333
gi348173198	acyl-CoA dehydrogenase domain-containing protein	25.46	11	381	40.5355	5.18604	81.8525	0.180328
gi348174802	acyl-CoA dehydrogenase	21.61	14	384	41.4299	5.32568	81.7886	0.162791
gi348173990	putative ABC transporter ATP-binding protein	12.84	7	257	27.6132	5.51611	81.6349	0.127273
gi348169236	pyruvate carboxylase	8.98	8	1125	121.353	5.50342	81.5865	0.0350877
gi348171298	stress-like protein	32.68	16	205	21.4619	5.17334	81.4909	0.363636
gi348175322	regulator	24.31	10	436	47.9385	8.26514	81.4005	0.0952381
gi348174445	dimethylaniline monooxygenase (N-oxide forming)	20.15	13	407	44.4456	7.15186	80.7784	0.156627
gi348169164	electron transfer flavoprotein, alpha subunit	40.82	14	316	31.8538	4.91943	79.1296	0.368421
gi348176471	50S ribosomal protein L1	35.17	12	236	25.0254	9.70068	78.5692	0.155844
gi348170813	molybdopterin biosynthesis-like protein MoeZ	13.85	13	390	42.3198	5.19873	77.5197	0.216667
gi348176498	NADH dehydrogenase subunit G	16.09	12	839	89.562	6.13818	76.2468	0.08
gi348176924	hypothetical protein SspiN1_41355	29.66	9	118	12.6134	10.8872	75.7208	0.264706
gi348173981	transcriptional regulator	14.49	6	69	7.45813	11.0483	75	0.1875
gi348168991	OsmC family protein	38.85	7	139	14.1713	5.0083	74.4994	0.388889
gi348175288	DNA gyrase subunit A	7.82	6	831	92.542	6.23975	73.7652	0.0285714
gi348176767	succinyl-CoA synthetase subunit beta	19.85	8	388	40.362	4.71631	73.7551	0.121212
gi348176420	30S ribosomal protein S3	11.35	6	282	31.2944	10.3159	73.6818	0.05
gi348170647	pyruvate dehydrogenase	18.72	14	577	61.8226	6.06201	73.6397	0.17284
gi348176386	cell division FtsK/SpoIIIE	1.3	2	1385	152.435	6.46826	73.1502	0.00664452
gi348169200	5-oxopent-3-ene-1,2,5-tricarboxylate decarboxylase	6.54	4	260	27.7723	5.22412	72.6115	0.0833333
gi348171330	fatty acid oxidation complex alpha subunit	16.34	12	716	76.5967	5.14795	72.5465	0.0967742
gi348171501	dihydrolipoamide acetyltransferase	8.08	7	557	57.0177	4.77979	72.173	0.0864198
gi348169787	hypothetical protein SspiN1_04568	14.24	13	323	36.2319	5.08447	72.0403	0.152941
gi348169336	hypothetical protein SspiN1_02205	28.18	7	181	19.4404	5.021	70.7982	0.777778
gi348168944	malate dehydrogenase (oxaloacetate decarboxylating)	12.78	7	399	41.0173	4.93213	70.4504	0.111111
gi348175390	DoxX	29.41	9	170	18.0041	10.5356	70.2905	0.243243
gi348172545	glutamine synthetase (glutamate--ammonia ligase)	23.36	13	458	48.4567	5.14795	70.1621	0.158537
gi348175473	D-amino-acid dehydrogenase small subunit	17.51	7	417	45.2098	8.71924	69.8449	0.0864198
gi348171412	putative glutamate binding protein	42.52	12	294	32.1083	5.61768	69.744	0.179104
gi348176769	metalloendopeptidase-like membrane protein	30	12	230	23.6857	6.41748	69.1523	0.315789
gi348175863	hypothetical protein SspiN1_35884	24.25	11	503	52.9563	5.78271	68.9988	0.180328
gi348175222	hypothetical protein SspiN1_32549	55.15	11	136	13.9272	7.09326	68.5311	0.478261
gi348176407	50S ribosomal protein L15	38.26	11	149	15.9608	10.4478	68.3768	0.215686
gi348169633	putative universal stress protein	32.12	10	137	14.6548	8.25049	68.2586	0.37037
gi348176398	30S ribosomal protein S11	41.79	9	134	14.2636	11.2681	68.1838	0.28125
gi348169091	ATP synthase gamma chain	30.52	8	308	33.9546	6.03662	67.8656	0.106667
gi348176626	peptidase M20D, amidohydrolase	16.59	4	440	46.109	5.8208	66.4668	0.0727273
gi348169089	ATP synthase delta chain	27.21	7	272	29.4479	5.38916	66.1966	0.0897436
gi348174871	uroporphyrin-III C-methyltransferase HemD	21.96	9	510	53.619	6.11279	66.0903	0.0873786
gi348171791	ribonuclease	6.07	6	955	102.863	5.68115	66.0837	0.0276498
gi348169576	serine hydroxymethyltransferase	18.78	8	426	45.7684	5.94775	65.7021	0.111111
gi348171814	ATP-dependent Clp protease proteolytic subunit 1	18.36	11	207	22.3451	5.56689	65.6225	0.354839
gi348176426	50S ribosomal protein L3	29.63	10	216	22.63	10.3013	64.7324	0.153846
gi348171757	glyoxalase/bleomycin resistance protein/ dioxygenase	28.57	8	126	14.4267	6.58057	64.7246	0.235294
gi41350151	urease accessory protein, UreG family	21.15	9	208	22.1795	5.46533	64.0183	0.204545
gi348172783	hypothetical protein SspiN1_20066	19.79	9	192	18.3879	6.65381	63.0207	2.25
gi348174413	glutamate dehydrogenase (NAD(P)+)	9.34	6	396	41.3185	6.25244	62.8898	0.075
gi348174234	threonyl-tRNA synthetase	4.32	6	671	75.2582	5.71924	62.7049	0.0375
gi348174428	glycine sarcosine N-methyltransferase	17.46	8	567	64.6257	5.04639	62.0887	0.0645161
gi348176850	50S ribosomal protein L13	47.3	11	148	16.5208	9.94971	60.9219	0.234043
gi348170090	malate dehydrogenase	12.5	7	328	34.5679	5.021	60.7836	0.155556
gi348176411	50S ribosomal protein L6	56.98	10	179	19.4927	9.78857	60.5386	0.208333
gi348171622	acyl carrier protein	31.65	7	79	8.35315	4.01807	60.2651	0.7
gi348172775	beta-glucosidase	12.55	9	470	51.6966	5.021	60.0164	0.142857
gi348175425	short chain dehydrogenase/reductase family oxidoreductase	23.32	7	253	27.2084	9.11475	59.595	0.114754
gi348169763	FHA domain-containing protein	9.15	9	164	17.3176	4.79248	59.3967	0.391304
gi348176609	mandelate racemase/muconate lactonizing enzyme	4.06	6	443	48.2678	5.30029	59.3092	0.08
gi348168969	putative L-alanine dehydrogenase	28.57	8	371	38.8731	6.45557	59.1799	0.156863
gi348176884	oligopeptide ABC transporter ATP-binding protein	20.42	8	333	36.5949	6.94678	58.9632	0.123077
gi348174004	putative quinone oxidoreductase	40.37	9	322	33.8195	5.22412	58.9463	0.169811
gi348169384	glyoxalase/bleomycin resistance protein/ dioxygenase	43.24	10	111	12.107	4.88135	58.5031	0.37037
gi348171466	ubiquinol-cytochrome c reductase iron-sulfur subunit	21.66	6	374	41.7389	6.39209	58.4979	0.0882353
gi347438908	lipase 154	18.32	5	273	30.7064	6.37939	58.2171	0.0819672
gi348169189	dihydroxy-acid dehydratase	12.38	7	614	64.9225	5.38916	57.9406	0.0786517
gi348176414	50S ribosomal protein L5	37.43	8	187	21.2772	9.81787	57.5279	0.140351
gi348173114	carbon monoxide dehydrogenase medium subunit	33.1	7	284	29.6414	5.59229	57.4494	0.159091
gi348176395	50S ribosomal protein L17	14.84	9	182	19.8974	8.79248	56.8938	0.126761
gi348173931	proteasome subunit beta	18.51	6	281	29.2819	4.84326	56.7716	0.125
gi348174790	2,5-diketo-D-gluconic acid reductase	33.69	10	282	30.9538	4.79248	56.7026	0.192308
gi348171275	3-hydroxybutyryl-CoA dehydrogenase	43.55	10	287	30.7472	5.92236	55.8195	0.163934
gi348172300	YCII-like protein	15.83	11	139	15.5836	4.50049	55.4125	0.37931
gi348170818	hypothetical protein SspiN1_09973	65.33	11	75	7.83019	4.84326	54.8033	0.733333
gi348170434	putative sporulation-control protein	25.38	8	327	35.5487	5.8335	54.3284	0.210526
gi348171335	1-deoxy-D-xylulose-5-phosphate synthase	5.1	4	647	69.2268	6.1001	54.0338	0.0350877
gi348171942	dihydroxy-acid dehydratase	7.77	5	566	59.3151	5.14795	54.0076	0.0531915
gi348176469	50S ribosomal protein L10	26.9	8	171	17.8303	6.85889	53.9584	0.16
gi348176520	hypothetical protein SspiN1_39269	9.39	6	362	36.7412	5.03369	53.7997	0.146341
gi348174014	YCII-like protein	19.29	8	140	15.5379	4.90674	53.7555	0.190476
gi348172905	peptide hydrolase	7.36	4	611	66.4619	4.84326	53.4659	0.0481928
gi348169079	50S ribosomal protein L31	61.64	7	73	8.15009	9.84717	52.4614	0.304348
gi348170580	delta-1-pyrroline-5-carboxylate dehydrogenase	10.52	5	542	58.3864	5.88428	52.3725	0.0526316
gi348169163	electron transfer flavoprotein beta-subunit	23.85	7	260	26.8081	4.98291	52.2926	0.118644
gi348169562	pyruvate kinase	14.59	8	473	50.7315	5.98584	52.2542	0.0833333
gi348173522	acetolactate synthase, large subunit, biosynthetic type	9.72	9	545	56.9791	5.64307	52.1592	0.107143
gi348169341	cobaltochelatase subunit CobN	5.14	4	1226	131.301	4.91943	51.968	0.0212766
gi348170936	L-fucose isomerase	18.47	6	471	51.7658	5.68115	51.4761	0.06
gi348171376	fumarate hydratase	10.55	8	550	60.0175	5.46533	51.4585	0.0695652
gi348171071	putative 3-oxoacyl-[acyl-carrier protein] reductase	20.32	8	251	25.9412	5.47803	51.305	0.150943
gi348171266	glutaryl-CoA dehydrogenase	15.62	5	397	42.8368	6.30322	51.1434	0.0684932
gi348176419	50S ribosomal protein L16	41.01	9	139	15.6404	10.8579	51.0653	0.176471
gi348171970	acyl-CoA-ligase/synthetase	4.85	5	619	66.3294	6.68311	51.0328	0.0420168
gi348170477	ErfK/YbiS/YcfS/YnhG	20.84	8	379	40.9544	6.13818	50.6188	0.170213
gi348172860	2-isopropylmalate synthase	10.71	6	560	62.1219	4.98291	50.558	0.0681818
gi348175109	50S ribosomal protein L9	23.33	9	150	16.1758	9.86182	50.5505	0.169811
gi348175267	thioredoxin reductase	48.62	7	109	12.1253	4.94482	50.5182	0.269231
gi348174999	lysozyme M1 precursor	13.06	3	245	27.0967	6.18896	50.2372	0.0857143
gi348170206	phenylhydantoinase	19.96	7	466	50.5143	5.75732	50.1615	0.0945946
gi348174145	putative integration host factor	42.45	8	106	11.5883	9.86182	49.9543	0.2
gi348175112	30S ribosomal protein S6	53.45	7	116	13.1681	9.12939	49.7811	0.184211
gi348170939	hypothetical protein SspiN1_10584	5.69	5	843	90.5558	7.6792	49.7219	0.0347222
gi348171821	hypothetical protein SspiN1_15110	14.96	7	568	62.6257	5.33838	49.6334	0.0619469
gi348175317	TetR family transcriptional regulator	12.82	7	195	21.6162	4.86865	49.3512	0.194444
gi348169294	hypothetical protein SspiN1_01995	34.58	7	107	12.7252	4.56396	49.1506	0.291667
gi348169396	transcription elongation factor NusA	11.8	6	356	38.0147	5.61768	49.1124	0.0659341
gi348176685	succinate dehydrogenase flavoprotein subunit	11.91	7	596	65.597	6.0874	48.8485	0.0530303
gi348169484	cell division initiation protein	30.69	8	277	30.2691	5.09717	48.8202	0.1
gi348170940	binding protein/LacI transcriptional regulator	17.96	7	334	35.5061	5.38916	48.7335	0.0813953
gi348173072	dihydrodipicolinate synthase	11.97	5	309	32.4758	5.12256	48.6459	0.15625
gi348172983	putative inorganic pyrophosphatase	23.46	10	162	18.6612	5.05908	48.6446	0.212766
gi348171839	aminopeptidase N	4.67	4	857	95.2224	4.89404	48.4262	0.028777
gi348176594	glycerol-3-phosphate dehydrogenase	9	5	611	66.6898	7.81104	48.3968	0.0316456
gi348176725	hypothetical protein SspiN1_40318	29.29	7	99	10.4481	5.78271	48.3779	0.777778
gi348172417	hydrogenase isoenzymes formation protein HypD	17.07	4	375	41.6458	6.18896	48.3298	0.0634921
gi348170795	peptidase M16-like protein	9.31	5	408	44.3214	4.89404	48.3056	0.0862069
gi348175716	enoyl-CoA hydratase/isomerase family protein	29.44	6	248	26.2068	6.22705	48.1483	0.113208
gi348172925	Crp/Fnr family transcriptional regulator	46.88	7	224	24.7071	9.17334	47.9918	0.12963
gi348170982	acetyl-CoA acetyltransferase	10.1	6	406	42.7927	5.05908	47.8922	0.0833333
gi348173992	putative iron-regulated ABC-type transporter	14.99	6	487	53.9438	5.17334	47.8196	0.0652174
gi348171447	hypothetical protein SspiN1_13144	29.5	8	139	14.8712	4.7417	47.7852	0.285714
gi348176473	putative transcription antitermination regulator	6.47	7	278	29.7647	4.34814	47.7357	0.189189
gi348172851	lactoylglutathione lyase, GloA	23.45	6	145	15.8671	5.17334	47.6348	0.24
gi348171838	DsbA oxidoreductase	41.67	7	204	22.4692	5.0083	47.324	0.175
gi348176700	FAD-dependent pyridine nucleotide-disulfide oxidoreductase	13.38	6	411	44.4488	4.69092	47.1526	0.101695
gi348169354	putative magnesium-chelatase subunit, partial	10.13	7	375	39.6452	4.91943	46.9305	0.102941
gi348170207	aminotransferase class-III	16.9	7	432	45.9165	5.38916	46.9296	0.118644
gi348173901	PTS IIA-like nitrogen-regulatory protein PtsN	16	3	150	15.7022	5.021	46.8573	0.0967742
gi348170779	PadR family transcriptional regulator	33.94	5	165	17.6844	9.70068	46.7214	0.0943396
gi348169042	hypothetical protein SspiN1_00665	16.73	8	269	27.5284	6.53662	46.1623	0.285714
gi348172665	hypothetical protein SspiN1_19446	16.67	6	312	31.1403	5.46533	46.0982	0.130435
gi348170871	hypothetical protein SspiN1_10238	40	5	55	5.70792	4.95752	46.0147	0.3125
gi348176863	peptidase S10, serine carboxypeptidase	9.2	5	489	54.106	5.40186	45.9673	0.0581395
gi348174018	phosphoglycerate kinase	12	4	400	41.4989	5.09717	45.5338	0.0540541
gi348173054	trehalose-phosphatase/glycoside hydrolase	9.66	5	849	92.2201	5.16064	44.9474	0.0364964
gi348172420	hydrogenase nickel incorporation protein HypB	23.01	7	226	24.115	5.05908	44.9178	0.21875
gi348173115	carbon monoxide dehydrogenase subunit G	11.03	4	263	27.2425	8.08936	44.6692	0.0645161
gi348169342	secreted trypsin-like serine protease	26.87	7	268	27.4167	5.60498	44.1891	0.28
gi348175409	UDP-galactopyranose mutase	13.64	6	396	45.7115	5.21143	44.051	0.0631579
gi348176766	succinyl-CoA synthetase subunit alpha	24.49	5	294	30.1586	5.66846	43.9349	0.104167
gi348173921	hypothetical protein SspiN1_25864	6.42	3	452	51.2523	6.85889	43.8871	0.0205479
gi348169509	nitrilase/cyanide hydratase and apolipoprotein N-acyltransferase	11.03	4	263	27.6291	4.89404	43.8869	0.097561
gi348174862	Clp protease ATP binding subunit	6.17	3	843	92.329	5.33838	43.4694	0.0136986
gi348176671	hypothetical protein SspiN1_40048	7.39	8	406	44.5117	4.08154	43.122	0.242424
gi348175004	phosphoribosylformylglycinamidine synthase II	7.48	7	762	80.7764	4.77979	43.0952	0.0707071
gi348175436	aminopeptidase	6.35	6	504	51.6988	4.83057	42.8465	0.0869565
gi348173494	hypothetical protein SspiN1_23695	4.64	3	453	47.7124	5.22412	42.7287	0.0422535
gi348175296	putative peptidyl-prolyl cis-trans isomerase	19.23	6	182	19.5157	5.17334	42.6887	0.24
gi348174892	hypothetical protein SspiN1_30829	3.79	5	528	54.8942	6.41748	42.3322	0.0617284
gi348169159	enoyl-CoA hydratase-isomerase	11.54	5	260	27.4922	5.12256	42.3303	0.0833333
gi348172896	starvation-response DNA binding protein	27.27	6	165	18.3305	5.79541	42.25	0.136364
gi348170695	putative transferase protein	14.29	4	224	24.2421	5.10986	41.966	0.133333
gi348169048	penicillin-binding protein 1	2.01	2	696	73.1527	7.1665	41.6357	0.0183486
gi348171923	myosin	15.63	5	320	37.0437	5.07178	41.401	0.0471698
gi348169591	DsbA-like thioredoxin domain-containing protein	27.38	7	252	27.1757	5.21143	40.8023	0.205882
gi348175500	hypothetical protein SspiN1_34009	9.53	4	598	65.6	5.42725	40.144	0.0430108
gi13162644	probable O-methyltransferase	20.91	5	397	43.4371	5.19873	40.0523	0.0819672
gi348175410	galactofuranosyl transferase	9.95	3	653	72.6045	6.94678	39.8808	0.0201342
gi348171474	cytochrome c oxidase, subunit II	10.9	6	312	34.7306	7.38623	39.768	0.130435
gi348170950	fructose 1,6-bisphosphatase II	4.26	2	329	34.6676	5.60498	39.6778	0.0294118
gi348169223	Lrp/AsnC family transcriptional regulator	67.53	10	77	8.07125	4.71631	39.4479	1
gi348171475	asparagine synthase	6.23	2	642	72.2123	6.78564	39.2334	0.0137931
gi348169250	ribonuclease III	13.25	2	249	26.6028	5.51611	39.1403	0.0338983
gi348170155	succinate-semialdehyde dehydrogenase (NAD(P)+)	4.06	2	493	52.6109	5.21143	39.1231	0.0227273
gi348172143	urease subunit gamma	53.06	6	98	10.8735	5.16064	38.9878	0.3
gi348172910	penicillin binding protein (class A)	6.71	5	790	82.8222	6.81494	38.9662	0.0384615
gi348174886	glutamate-1-semialdehyde 2,1-aminomutase	18.71	5	449	46.4793	5.65576	38.69	0.113636
gi348169291	50S ribosomal protein L19	25.21	5	119	13.4074	10.8872	38.3028	0.111111
gi348173101	serine/threonine protein kinase	8.43	5	415	43.8175	7.66455	37.7104	0.0833333
gi348175433	hypothetical protein SspiN1_33642	16.48	6	176	19.3398	4.81787	37.6253	0.176471
gi348171783	50S ribosomal protein L27	29.41	7	85	9.12287	11.019	37.5249	0.212121
gi348171739	3-hydroxyisobutyrate dehydrogenase	18.92	4	296	30.4241	5.13525	37.3913	0.153846
gi348169191	acetolactate synthase 1 catalytic subunit	15.49	7	581	62.1934	5.63037	37.2233	0.0813953
gi348169304	ribosome recycling factor	16.22	3	185	20.6058	5.2876	37.1627	0.0545455
gi348172914	hypothetical protein SspiN1_20739	96.15	6	52	5.93111	5.17334	37.0971	2
gi348169399	translation initiation factor IF-2, partial	3.54	3	650	70.4223	5.2876	37.0721	0.0241935
gi348172844	dipeptide ABC transporter substrate-binding protein	3.11	4	547	59.7101	4.91943	36.9975	0.0506329
gi348175718	beta-ketoacyl synthase	56.7	5	97	10.4702	4.18311	36.8864	0.625
gi348175213	pyruvate dehydrogenase E1 component beta subunit	12.72	6	338	36.5509	5.12256	36.6421	0.103448
gi348176801	inosine-5'-monophosphate dehydrogenase	7.75	3	503	52.5643	5.59229	36.5991	0.029703
gi348176800	inosine 5-monophosphate dehydrogenase	17.82	5	376	39.9176	5.2876	36.4443	0.0806452
gi348169144	hypothetical protein SspiN1_01215	55	6	100	10.6454	5.77002	36.1634	0.285714
gi348173194	pyridoxamine 5'-phosphate oxidase	8.29	4	217	24.3794	8.1626	36.12	0.0869565
gi348169196	3-isopropylmalate dehydrogenase	16.71	3	347	36.6642	5.51611	36.0895	0.0576923
gi348169427	metallo-beta-lactamase family hydrolase	15.68	3	574	61.0919	5.52881	35.7042	0.0365854
gi348171620	[acyl-carrier protein] S-malonyltransferase	13.75	5	291	30.0407	4.91943	35.618	0.138889
gi348169207	3-isopropylmalate dehydratase small subunit	19.5	7	200	22.3174	5.43994	35.523	0.170732
gi348173729	tyrosyl-tRNA synthetase	8.17	2	465	51.0182	5.12256	35.4644	0.0185185
gi348175942	hypothetical protein SspiN1_36289	19.44	4	288	32.7649	4.99561	35.2087	0.036036
gi348169398	translation initiation factor IF-2, partial	11.21	7	223	22.7171	10.9165	34.8267	0.159091
gi348172883	aspartate-semialdehyde dehydrogenase	11.83	5	355	37.6465	5.21143	34.6429	0.0746269
gi348174734	O-methyltransferase	8.71	4	333	35.6632	5.32568	34.5541	0.0677966
gi348174401	terpene synthase metal-binding domain-containing protein	6.5	3	738	84.2037	5.12256	34.5005	0.0220588
gi348173933	putative proteasome component	7.62	4	499	54.7938	5.52881	34.2296	0.0327869
gi348174183	3-dehydroquinate synthase	19.78	3	369	38.9887	5.59229	34.1109	0.0375
gi348174017	triosephosphate isomerase	11.11	3	261	27.5363	6.16357	34.0399	0.0545455
gi348169928	hypothetical protein SspiN1_05293	21.18	5	170	18.4852	4.55127	33.8872	0.454545
gi348173304	cytochrome P450-like enzyme	6.5	5	400	44.5512	5.56689	33.6458	0.0510204
gi348169182	aspartyl/glutamyl-tRNA amidotransferase subunit A	4.31	3	510	53.1346	4.97021	33.3186	0.0454545
gi348172785	histidinol-phosphate aminotransferase	11.05	5	353	37.8725	5.04639	33.0604	0.0806452
gi348176421	50S ribosomal protein L22	47.15	4	123	13.5255	11.6489	32.8797	0.102564
gi348172416	hydrogenase assembly chaperone HypC/HupF	38.2	5	89	9.77609	4.36084	32.8442	0.714286
gi348172212	hypothetical protein SspiN1_17136	10.69	4	421	46.4222	5.56689	32.7062	0.04
gi348169469	UDP-N-acetylmuramate--L-alanine ligase	23.17	7	479	49.8394	5.19873	32.5919	0.114754
gi348173138	malate dehydrogenase (oxaloacetate-decarboxylating)	7.44	5	484	50.5392	5.14795	32.4673	0.0574713
gi348175111	single-strand binding protein	20.63	3	160	16.8884	5.36377	32.2444	0.075
gi348171483	adenosine kinase	16.15	2	322	34.6576	5.23682	32.1486	0.0357143
gi348175615	hypothetical protein SspiN1_34594	12.35	4	510	55.351	5.69385	32.0927	0.0493827
gi348176681	putative sugar ABC transporter ATP-binding protein	1.74	2	516	55.0379	5.26221	32.0261	0.0194175
gi348174973	hypothetical protein SspiN1_31250	25.82	5	213	23.1816	5.19873	31.9667	0.15625
gi348176849	30S ribosomal protein S9	19.11	5	157	17.2183	9.89111	31.7715	0.1
gi348172915	endoribonuclease L-PSP	39.47	3	152	15.3882	4.66553	31.7107	0.3
gi348169559	ComA	11.46	3	288	31.4032	5.12256	31.6978	0.0857143
gi348169184	aspartyl/glutamyl-tRNA amidotransferase subunit B	2.79	2	501	54.2825	5.03369	31.5479	0.0185185
gi348171829	ribose-5-phosphate isomerase B	8.33	4	156	16.8105	5.51611	31.4941	0.133333
gi348169366	hypothetical protein SspiN1_02373	2.56	2	508	53.4868	9.39307	31.225	0.0152672
gi348174033	peptidylprolyl isomerase	29.03	3	124	13.1208	6.30322	31.169	0.1875
gi348176666	betaine-aldehyde dehydrogenase	13.57	5	479	51.3093	5.38916	31.0511	0.0549451
gi348170168	hypothetical protein SspiN1_06525	46.15	4	130	13.7928	4.90674	31.0199	0.25
gi348173524	hypothetical protein SspiN1_23847	32.31	3	130	14.356	6.31592	31.0197	0.157895
gi348172987	hypoxanthine phosphoribosyltransferase	10.87	2	184	20.2254	4.64014	30.7825	0.0689655
gi348176493	NADH:ubiquinone oxidoreductase subunit L	3.27	2	672	70.7884	8.77783	30.746	0.0416667
gi348176415	50S ribosomal protein L24	39.42	5	104	11.3152	10.4478	30.2892	0.142857
gi348173037	diaminobutyrate--2-oxoglutarate aminotransferase	8.19	2	415	45.1797	5.2749	30.2222	0.0277778
gi348176418	50S ribosomal protein L29	15	5	80	9.13976	5.18604	29.8381	0.178571
gi348171407	hypothetical protein SspiN1_12944	11.11	5	441	49.4552	6.18896	29.6619	0.0316456
gi348174196	hypothetical protein SspiN1_27269	15.53	2	103	10.9947	11.2095	29.2686	0.0588235
gi348169478	short chain dehydrogenase	12.46	2	305	33.4519	5.37646	29.1713	0.0363636
gi348173156	cold-shock DNA-binding domain-containing protein	12.31	3	130	14.4446	9.34912	28.7796	0.0576923
gi348173112	carbon monoxide dehydrogenase small chain	17.1	4	193	20.783	5.69385	28.6287	0.121212
gi348175427	FAD linked oxidoreductase	11.67	2	454	50.0328	7.34229	28.5706	0.021978
gi348173376	family 1 extracellular solute-binding protein	12.65	3	411	43.4123	6.43018	28.4234	0.0483871
gi348176416	50S ribosomal protein L14	11.48	4	122	13.2735	10.3599	28.3511	0.0816327
gi348176410	50S ribosomal protein L18	28.89	3	135	14.626	10.6528	28.3094	0.0535714
gi348176812	MarR family transcriptional regulator	28.48	4	165	18.4929	5.42725	28.1783	0.108108
gi348173002	iron-regulated LSR2 protein precursor	30.77	7	117	12.5133	7.26904	28.0662	0.269231
gi348169423	FAD-dependent thymidylate synthase	13.6	3	250	27.8522	6.354	28.0519	0.0566038
gi348173036	L-ectoine synthase	23.81	6	126	14.2771	5.07178	28.0087	0.285714
gi348173516	hypothetical protein SspiN1_23807	11.88	3	421	45.1412	5.49072	27.9935	0.0454545
gi348174787	hypothetical protein SspiN1_30304	51.92	5	52	5.54983	4.81787	27.6948	0.625
gi348175399	hypothetical protein SspiN1_33450	8.23	4	389	43.8587	4.70361	27.6624	0.111111
gi348174848	phosphoglyceromutase	16.6	2	247	27.195	5.51611	27.66	0.0357143
gi348175275	single-stranded nucleic acid binding R3H	15.05	4	186	20.3613	4.51318	27.6447	0.102564
gi348171861	putative ABC transporter ATP-binding protein	6.99	3	558	62.2329	5.18604	27.3949	0.025
gi348169583	hypothetical protein SspiN1_03488	19.31	5	145	16.1169	5.33838	27.3613	0.172414
gi348176573	hydroxymethylglutaryl-CoA lyase	24.22	4	322	34.0925	4.93213	27.3241	0.0851064
gi348175786	urea amidolyase-like protein	4.29	2	326	33.9503	5.03369	27.2645	0.047619
gi348176819	putative glycerate kinase	8	5	375	37.5816	4.53857	26.976	0.0943396
gi348171702	glycyl-tRNA synthetase	16.05	6	461	52.9031	5.52881	26.6435	0.0582524
gi348169411	30S ribosomal protein S15	10.11	2	89	10.3507	10.5063	26.6182	0.0487805
gi348171815	trigger factor	14.1	3	454	50.0101	4.42432	26.5768	0.0384615
gi348172073	hypothetical protein SspiN1_16431	13.04	3	115	13.2423	4.44971	26.3529	0.176471
gi348174600	3-oxoacid CoA-transferase subunit B	21.96	3	214	22.2625	4.61475	26.2774	0.12
gi348175308	FHA domain-containing protein	3.3	3	394	42.2879	5.07178	26.273	0.0697674
gi348168994	protease inhibitor protein	23.7	2	135	14.027	8.6167	26.2663	0.117647
gi348170889	2,3,4,5-tetrahydropyridine-2,6-dicarboxylate N-succinyltransferase	10.98	3	328	33.7621	5.50342	26.2594	0.0612245
gi348175476	phenylalanyl-tRNA synthetase subunit alpha	12.18	4	353	38.9223	5.0083	26.2	0.0512821
gi348172514	adenosylmethionine-8-amino-7-oxononanoate transaminase	6.9	3	420	45.0409	5.38916	25.9817	0.0454545
gi348176805	LuxR family transcriptional regulator	42.77	4	159	17.0011	11.312	25.9725	0.097561
gi348175481	hypothetical protein SspiN1_33894	24.06	4	133	14.0079	4.56396	25.9683	0.166667
gi348176427	30S ribosomal protein S10	13.86	2	101	11.5092	9.5835	25.6671	0.05
gi348170348	56kDa selenium binding protein	13.32	4	473	51.5982	5.19873	25.3027	0.0727273
gi348171154	LPXTG-motif cell wall anchor domain-containing protein	15.34	3	189	19.8562	9.71533	25.2959	0.125
gi348169468	UDP-N-acetylglucosamine--N-acetylmuramyl- (pentapeptide) pyrophosphoryl- undecaprenol N-acetylglucosamine transferase	5.73	2	384	39.9985	9.64209	25.1274	0.0253165
gi348175266	thioredoxin reductase	5.97	2	335	35.5407	4.90674	24.9097	0.031746
gi348175444	hypothetical protein SspiN1_33697	11.94	4	134	14.0217	4.32275	24.9026	0.266667
gi348175025	HAD family hydrolase	6.03	4	199	22.2922	4.84326	24.89	0.0909091
gi348174422	hypothetical protein SspiN1_28439	12.33	2	292	32.2394	5.96045	24.6556	0.0377358
gi348171618	hypothetical protein SspiN1_14035	41.56	4	77	7.99626	11.3853	24.5227	0.210526
gi348171386	UDP-glucose 4-epimerase	10.31	3	320	34.3185	5.97314	24.4219	0.0638298
gi348175360	signal peptide peptidase	8.31	4	301	32.584	8.04541	24.2015	0.0540541
gi348169249	50S ribosomal protein L32	50	5	60	6.81446	10.9019	24.0018	0.217391
gi348171421	DNA recombination/repair	4.34	2	346	36.9554	5.52881	23.9822	0.0227273
gi348170525	hypothetical protein SspiN1_08405	11.7	6	94	10.2318	4.83057	23.7646	0.666667
gi348175301	para-aminobenzoate synthase component II	10.8	4	213	23.0347	6.0874	23.6749	0.121212
gi348171470	putative two-component system response regulator	22.22	2	135	14.4486	5.79541	23.584	0.153846
gi348174856	long-chain-fatty-acid--CoA ligase	5.72	3	542	59.1167	5.65576	23.5184	0.0441176
gi348171617	hypothetical protein SspiN1_14030	11.53	5	295	31.407	5.64307	23.3137	0.113636
gi348174232	hypothetical protein SspiN1_27459	24.14	5	174	18.3372	4.80518	23.2693	0.3125
gi348172068	putative DNA-binding protein	6.17	2	308	33.5544	7.31299	22.8758	0.0240964
gi348170154	4-aminobutyrate transaminase	3.59	2	418	44.0358	6.16357	22.823	0.0289855
gi348176888	Ppx/GppA family phosphatase	5.68	2	317	33.7491	4.81787	22.4142	0.028169
gi348173217	lysozyme M1 precursor	24.05	3	262	27.741	5.56689	22.0342	0.115385
gi348169075	threonine synthase	8.01	2	362	36.946	5.63037	21.9428	0.0425532
gi348169130	hypothetical protein SspiN1_01145	15.22	3	335	34.5378	5.18604	21.843	0.06
gi348169493	NAD(P) transhydrogenase subunit alpha	17.76	3	366	37.6577	5.42725	21.6793	0.0612245
gi348173610	alcohol dehydrogenase zinc-binding domain-containing protein	7.12	2	351	38.3973	5.021	21.6739	0.0363636
gi348176774	putative surface layer protein	12.06	3	340	35.7753	5.22412	21.6104	0.0681818
gi348170978	cystathionine gamma-synthase	6.07	2	379	39.8572	5.33838	21.4767	0.0434783
gi348176688	putative penicillin-binding protein	5.71	3	368	38.2897	6.23975	21.4132	0.0681818
gi348176913	50S ribosomal protein L25	16.5	3	200	21.0989	4.80518	21.0267	0.111111
gi348174850	winged helix family two component transcriptional regulator	11.06	2	226	25.1283	5.21143	20.8928	0.030303
gi348172686	pyridoxamine 5'-phosphate oxidase-related, FMN-binding protein	9.92	4	131	14.6955	6.37939	20.852	0.166667
gi348172575	carbon monoxide dehydrogenase large chain	2.67	2	787	81.9415	4.85596	20.7008	0.0215054
gi348171181	lyase	45.59	3	136	14.9695	4.83057	20.5844	0.0909091
gi348174847	osmotically inducible protein C, OsmC	27.97	2	143	14.7824	4.70361	20.5514	0.111111
gi348171464	F420-dependent enzyme	23.4	2	141	15.2068	5.16064	20.536	0.0714286
gi348174188	protein-N(pi)-phosphohistidine--sugar phosphotransferase	51.28	2	78	8.01005	4.36084	20.5215	0.181818
gi348170759	hypothetical protein SspiN1_09668	22.31	4	121	14.5322	5.92236	20.4281	0.111111
gi348175009	beta-lactamase-like protein	6.64	2	211	22.6267	5.23682	20.0871	0.0833333
gi348173303	cytochrome P450-like enzyme	9.64	2	332	36.0658	5.12256	20.0565	0.037037
gi348169862	carbonic anhydrase	8.61	4	209	21.7382	5.74463	19.8067	0.114286
gi348174619	bifunctional deaminase-reductase domain-containing protein	13.66	4	183	19.7039	4.75439	19.5471	0.266667
gi348175005	phosphoribosylformylglycinamidine synthase I	16	2	225	23.8369	5.08447	19.0386	0.0588235
gi348174959	PstS component of phosphate uptake	4.04	2	371	38.4194	6.30322	18.8943	0.0273973
gi348171969	hypothetical protein SspiN1_15870	17.68	4	181	19.0343	6.30322	18.7024	0.25
gi348170606	putative S-adenosylmethionine decarboxylase	7.59	2	290	32.3327	4.64014	18.3389	0.0540541
gi348176150	phosphotriesterase PHP	5.51	2	345	37.6491	5.70654	17.9757	0.0322581
gi348169323	4-hydroxy-3-methylbut-2-en-1-yl diphosphate synthase	3.65	2	384	40.591	5.30029	17.5107	0.0289855
gi348172629	isopentenyl-diphosphate delta-isomerase	19.4	2	134	14.6873	4.81787	16.9297	0.0909091
gi348173254	hypothetical protein SspiN1_22465	3.22	4	590	64.005	4.2085	16.9251	0.0677966
gi348169303	uridylate kinase	8.84	2	249	26.5854	5.22412	16.6959	0.0408163
gi41350154	urease beta subunit	14.05	3	185	19.7205	4.61475	16.6215	0.157895
gi348169292	signal peptidase I	6.25	2	304	32.7277	7.2251	16.5758	0.0465116
gi348173898	X-Pro dipeptidase	6.17	2	519	55.8814	9.34912	16.4875	0.0166667
gi348176720	hypothetical protein SspiN1_40293	22.43	2	107	10.3219	4.80518	16.2926	0.125
gi348176391	hypothetical protein SspiN1_38624	3.88	2	515	54.1896	6.90283	15.9961	0.025
gi348175962	hypothetical protein SspiN1_36389	12.73	4	110	11.5532	9.5249	15.9292	0.333333
gi348176950	putative molybdenum cofactor biosynthesis protein	8.91	2	202	20.4898	4.50049	15.8575	0.105263
gi348173013	antibiotic biosynthesis monooxygenase	40.4	3	99	10.6823	5.18604	15.2382	0.136364
gi348171656	restriction nuclease	5.86	2	307	34.3965	4.93213	15.0421	0.021978
gi348174639	Linalool 8-monooxygenase	4.53	2	397	43.6817	5.98584	14.9619	0.0277778
gi348169816	hypothetical protein SspiN1_04713	34.29	2	70	7.64703	9.5249	14.9112	0.1
gi348175006	phosphoribosylformylglycinamidine synthase	34.18	3	79	8.75356	4.52588	14.3416	0.1875
gi348175348	hypothetical protein SspiN1_33195	15.94	3	69	7.80902	6.78564	13.8296	0.15
gi348176472	50S ribosomal protein L11	9.72	2	144	15.1201	9.67139	13.7644	0.0526316
gi348170553	hypothetical protein SspiN1_08555	15.91	2	132	14.2951	4.70361	13.6982	0.0952381
gi348171621	3-oxoacyl-(acyl-carrier-protein) synthase III	7.06	3	326	34.0254	5.0083	13.6408	0.06
gi348169762	glycine cleavage system H protein	14.17	2	127	13.9219	4.09424	13.4954	0.2
gi348170112	antibiotic biosynthesis monooxygenase	11.01	2	109	12.5251	4.81787	13.4592	0.142857
gi348174970	hypothetical protein SspiN1_31235	12.12	2	99	9.96987	4.70361	13.3755	0.222222
gi348172418	hydrogenase expression/formation protein HypE	5	2	360	38.0561	5.05908	13.1868	0.0307692
gi348175714	malonyl-CoA-ACP transacylase	14.86	3	296	32.1899	6.34131	13.0626	0.0810811
gi348170663	thiamineS	13.04	2	92	9.76101	5.38916	13.0048	0.1
gi348170905	pterin-4-alpha-carbinolamine dehydratase	13.68	3	117	13.0675	5.18604	12.77	0.3
gi348170087	glyoxalase/bleomycin resistance protein/ dioxygenase	45.31	3	128	13.6299	4.86865	12.5867	0.3
gi348170246	hypothetical protein SspiN1_06950	6.34	2	347	36.0365	5.32568	12.3188	0.0434783
gi348169138	mannose-6-phosphate isomerase	8.06	3	335	35.5561	5.31299	11.9384	0.0566038
gi348172470	hypothetical protein SspiN1_18471	27.63	3	152	16.2066	4.58936	11.8069	0.375
gi348168933	4-methyl-5(B-hydroxyethyl)-thiazole monophosphate biosynthesis enzyme	10.29	2	204	21.4489	4.67822	11.8031	0.111111
gi348171760	30S ribosomal protein S20	23.26	3	86	9.47921	10.9165	11.728	0.0731707
gi348170891	N-succinyldiaminopimelate aminotransferase	3.21	2	374	39.2177	6.39209	11.1368	0.0363636
gi348171411	putative glutamate ABC transporter ATP-binding protein	6.2	2	242	26.5159	7.04932	10.6895	0.0322581
gi348176889	hypothetical protein SspiN1_41175	2	2	550	55.615	5.0083	10.6408	0.0408163
gi348176513	two-component response regulator	13.33	3	225	24.7204	6.03662	10.4841	0.0625
gi348175191	putative ABC transporter substrate-binding protein	11.83	2	262	27.9248	4.84326	10.4781	0.0540541
gi348174143	DNA-directed RNA polymerase subunit omega	26.8	2	97	10.5054	4.75439	10.4474	0.222222
gi348168923	anti-sigma factor	16.36	2	110	12.262	5.32568	10.2769	0.0666667
gi348170898	hypothetical protein SspiN1_10379	16	2	100	11.1528	6.68311	10.2765	0.0909091
gi348169093	F0F1 ATP synthase subunit epsilon	31.4	2	121	12.5535	4.81787	10.231	0.153846
gi348174960	acetyltransferase	5.33	2	319	35.5271	5.96045	9.87586	0.025641
gi348175212	putative dihydrolipoamide acyltransferase component	2.72	2	441	45.7993	6.21436	9.63657	0.0298507
gi348172422	universal stress protein	4.07	2	295	31.9238	5.45264	9.41984	0.0363636
gi348175326	copper resistance protein	7.39	2	176	17.8624	7.41553	8.46963	0.181818
gi348172330	hypothetical protein SspiN1_17761	7.76	2	116	12.2092	9.99365	8.15942	0.0666667
gi348173021	hypothetical protein SspiN1_21278	10.77	2	195	19.8453	6.3667	7.80874	0.166667
gi348172486	XRE family transcriptional regulator	4.29	2	373	40.5559	6.1001	7.34157	0.0208333
gi348168939	hypothetical protein SspiN1_00150	10.14	2	138	15.2464	4.98291	7.04154	0.133333
gi348169600	pyruvate dehydrogenase complex dihydrolipoamide acetyltransferase, partial	7.23	2	318	32.5455	6.84424	6.39855	0.031746
a Protein identification according to NCBI protein knowledgebase (NCBI, update May 12, 2012; http://www.ncbi.nlm.nih.gov/)
b Number of peptides identified by 2D LC-MS/MS analysis
c PAI value represents the number of peptides identified divided by the number of theoretically observable tryptic peptides, the theoretically observable peptides were calculated by an online tool, IPEP (http://ipep.moffitt.org/)

## Sheet: T1_BR2
Relative quantification analysis of proteins identified at T1 from the biological replicate 2
NCBI Accession	Description a	Sequence Coverage(%)	Identified Peptides b	AAs	MW [kDa]	calc. pI	Score	PAI Value c
gi348173102	chaperonin GroEL	78.78	592	542	57.2082	4.93213	3178.14	4.35294
gi348176726	hypothetical protein SspiN1_40323	63.1	255	168	17.6919	5.90967	1391.75	11.087
gi348173178	superoxide dismutase [Fe-Zn] 1 (FeSOD I)	60.77	235	209	23.2847	5.68115	1382.41	8.7037
gi348176428	elongation factor Tu	75.31	143	397	43.8566	5.22412	789.029	1.85714
gi348169092	F0F1 ATP synthase subunit beta	59.24	109	476	52.0045	4.94482	666.091	1.29762
gi348174902	metallopeptidase	55.91	119	499	53.9616	5.0083	647.988	2.83333
gi348170321	5-methyltetrahydropteroyltriglutamate- -homocysteine S-methyltransferase	56.46	104	758	82.7579	5.16064	636.549	0.688742
gi348173691	cold shock protein CspA	77.61	102	67	7.16853	5.23682	575.015	8.5
gi348169183	hypothetical protein SspiN1_01430	58.46	105	65	6.80679	10.272	533.558	5.52632
gi348175327	hypothetical protein SspiN1_33090	33.91	91	230	23.5947	4.95752	527.223	3.03333
gi348169918	cold-shock DNA-binding domain-containing protein	82.09	65	67	7.30357	5.0083	457.428	4.0625
gi348174563	cyclic nucleotide-binding domain-containing protein	35.77	76	562	60.6269	5.88428	457.4	0.873563
gi348170335	zinc binding alcohol dehydrogenase	73.44	84	369	38.7108	5.33838	455.887	4
gi348171511	glutamine synthetase	68.14	73	474	53.4564	5.23682	450.02	0.858824
gi348176808	chaperonin GroEL	57.62	70	538	56.5319	5.19873	431.218	0.57377
gi348176443	hypothetical protein SspiN1_38884	46.71	56	152	16.3423	4.89404	425.775	2.24
gi348174397	cold-shock DNA-binding domain-containing protein	77.61	74	67	7.29965	5.2876	417.283	5.69231
gi348173006	putative ATP-dependent Clp protease	28.47	66	850	94.3726	5.63037	416.809	0.28821
gi348176887	oligopeptide binding protein of ABC transporter	36.1	69	543	59.1015	5.14795	399.993	0.831325
gi348176809	10 kD chaperonin cpn10	62.5	67	96	10.2384	4.88135	398.454	2.57692
gi348173083	serine protease precursor	36.32	72	380	38.882	4.85596	387.48	2.32258
gi348171614	pyruvate dehydrogenase subunit E1	26.03	62	922	102.671	6.46826	369.786	0.358382
gi348173100	cold shock protein	58.21	58	67	7.3136	7.25439	364.861	3.41176
gi348175422	PS1 protein	56.07	53	428	45.556	4.85596	353.115	0.913793
gi348170197	aconitate hydratase	42.11	47	938	101.384	5.0083	305.703	0.321918
gi348176429	putative translation elongation factor G	46	52	700	77.0993	5.10986	302.198	0.344371
gi348172298	catalase/hydroperoxidase HPI(I)	46.96	59	741	80.4771	4.83057	302.128	0.472
gi348173142	secreted protein	52.38	59	210	22.1523	9.64209	300.763	1.68571
gi348170794	peptidase M16-like protein	19.12	54	455	48.8827	5.47803	298.337	0.534653
gi348174826	membrane spanning protein	38.76	51	209	22.5117	6.62451	294.893	0.662338
gi348174411	aldehyde dehydrogenase	52.18	51	527	55.7442	5.0083	293.677	0.73913
gi348174019	glyceraldehyde 3-phosphate dehydrogenase	49.11	54	336	35.7006	5.57959	288.368	0.782609
gi348173305	aldo/keto reductase	59.26	48	324	34.6762	5.46533	284.364	0.75
gi348171102	30S ribosomal protein S1	25.25	35	499	55.2371	4.76709	275.221	0.3125
gi348171612	AhpC/TSA family protein	69.48	49	154	17.0084	4.62744	272.478	1.63333
gi348173909	uroporphyrin-III C/tetrapyrrole (Corrin/Porphyrin) methyltransferase	41.55	48	361	39.2633	4.81787	272.399	2
gi348168964	alpha-ketoglutarate decarboxylase	20.41	43	1225	134.625	6.354	271.978	0.174089
gi348169997	protease	47.38	48	401	41.2466	5.04639	271.68	1.11628
gi348175715	polyketide biosynthesis enoyl-CoA hydratase	63.39	44	254	27.5512	6.3667	271.636	0.785714
gi41350153	urease alpha subunit	23.05	47	642	68.9835	6.22705	270.157	0.415929
gi348176933	L-lysine aminotransferase	45.93	43	455	49.5475	5.98584	267.108	0.401869
gi348176909	ribose-phosphate pyrophosphokinase	50.61	48	326	35.2962	6.3667	266.932	0.738462
gi348176721	hypothetical protein SspiN1_40298	23.47	48	98	9.20035	5.70654	265.232	4.8
gi348174564	cyclic nucleotide-binding protein	48.18	46	411	46.0386	6.39209	263.07	0.528736
gi348176468	50S ribosomal protein L7/L12	46.46	42	127	13.3851	4.65283	262.314	1.55556
gi348174687	cyclic nucleotide-binding domain-containing protein	51.62	47	463	51.0124	5.64307	257.836	0.479592
gi348171742	methylmalonate-semialdehyde dehydrogenase (acylating)	59.32	40	499	53.3311	5.26221	253.004	0.45977
gi348172504	luciferase-like protein	40	39	385	42.1304	6.20166	245.648	0.661017
gi348169090	F0F1 ATP synthase subunit alpha	25.36	32	548	58.7302	5.03369	237.615	0.288288
gi348176895	phosphopyruvate hydratase	23.6	38	428	45.0306	4.52588	231.412	0.567164
gi348171433	hypothetical protein SspiN1_13074	36.22	31	566	62.7852	5.10986	231.371	0.246032
gi348169193	ketol-acid reductoisomerase	44.11	34	331	35.4652	5.12256	225.816	0.596491
gi348176729	isocitrate dehydrogenase	45.07	33	406	45.1506	5.5415	223.85	0.347368
gi348175040	fructose-bisphosphate aldolase	54.36	35	344	36.8887	5.14795	223.601	0.686275
gi348169779	secreted tripeptidylaminopeptidase	26.73	33	490	53.5136	5.30029	213.81	0.452055
gi348169301	30S ribosomal protein S2	32.35	34	272	29.9265	6.7124	213.072	0.492754
gi348174864	hypothetical protein SspiN1_30689	51.09	31	137	14.7268	4.62744	209.341	2.21429
gi348176452	DNA-directed RNA polymerase subunit beta	14.86	22	1164	128.662	5.04639	208.698	0.0849421
gi348174689	methyltransferase	49.47	34	285	31.7605	5.89697	203.696	0.772727
gi348172972	alcohol dehydrogenase zinc-binding domain-containing protein	79.22	38	308	31.1252	5.32568	202.049	0.926829
gi348176475	aspartate aminotransferase	40.59	35	409	43.2994	5.36377	192.309	0.744681
gi348171262	NAD/factor-dependent formaldehyde dehydrogenase	35.29	37	374	39.1759	5.19873	190.333	0.711538
gi348170208	hydrolase	26.43	30	280	31.6346	5.37646	187.2	0.714286
gi348170152	lysozyme M1 precursor	46.3	30	257	27.9903	6.88818	186.653	0.967742
gi348172319	cold-shock DNA-binding domain-containing protein	80.6	29	67	7.20047	4.88135	186.457	4.14286
gi348170186	cell wall-associated hydrolase	23.03	27	469	49.9356	8.95361	184.374	0.226891
gi348176451	DNA-directed RNA polymerase subunit beta'	16.96	25	1303	144.712	6.55127	180.352	0.074184
gi348171500	dihydrolipoamide dehydrogenase	12.72	31	456	47.6669	5.88428	179.435	0.418919
gi348174424	S-adenosyl-L-homocysteine hydrolase	40.12	22	486	52.6227	5.18604	177.561	0.26506
gi348170524	hypothetical protein SspiN1_08400	75.25	29	101	10.6854	8.57275	175.913	1.61111
gi348171389	ATP-dependent protease Clp, ATPase	92.93	32	99	9.74932	11.8979	174.823	1.6
gi348174801	putative acetyl-CoA carboxylase alpha subunit	6.44	4	699	73.9498	5.45264	174.118	0.0338983
gi348174969	thiosulfate sulfurtransferase	35.46	26	282	31.2865	4.90674	173.512	0.419355
gi348176508	preprotein translocase subunit SecA	19.38	28	965	107.367	5.49072	172.824	0.11336
gi348170709	catalase	24.02	26	487	55.1693	6.49365	171.603	0.206349
gi348173300	caffeoyl-CoA O-methyltransferase	33.91	27	230	25.1242	5.97314	170.172	0.613636
gi290543607	S-adenosylmethionine synthetase	41.56	27	231	24.7289	5.50342	169.027	0.54
gi348171450	6-phosphofructokinase	37.54	26	341	36.3041	6.06201	162.588	0.317073
gi348173515	enolase	28.1	30	427	45.3075	4.95752	162.089	0.454545
gi348173307	NmrA family protein	51.7	29	294	30.6089	5.14795	161.571	0.674419
gi348174006	transketolase	25.79	24	698	74.1994	5.09717	160.333	0.252632
gi348169412	polynucleotide phosphorylase/polyadenylase	24.97	23	745	79.268	5.07178	158.881	0.166667
gi348174074	polysaccharide deacetylase	43.08	26	325	35.9189	5.38916	157.05	0.604651
gi348176409	30S ribosomal protein S5	52.22	29	203	21.1154	10.3892	156.291	0.491525
gi41350159	ObsC	1.52	5	7488	781.358	4.98291	145.58	0.00609756
gi348170177	3-oxoacyl-[acyl-carrier-protein] reductase	54.27	22	234	24.1155	6.354	137.695	0.488889
gi348170064	choloylglycine hydrolase	41.2	17	301	32.9565	4.95752	136.015	0.459459
gi348176851	hypothetical protein SspiN1_40985	45.83	25	96	10.2589	4.4624	135.526	1.38889
gi348176852	hypothetical protein SspiN1_40990	61.17	21	103	11.0284	4.51318	135.427	1.16667
gi348169195	D-3-phosphoglycerate dehydrogenase	30.32	22	531	55.0144	5.09717	135.381	0.25
gi348170176	enoyl-(acyl carrier protein) reductase	54.9	24	255	26.6037	5.42725	133.942	0.615385
gi348176762	bifunctional phosphoribosyl aminoimidazolecarboxamide formyltransferase/IMP cyclohydrolase	31.86	21	521	54.7089	5.69385	130.312	0.265823
gi348175423	PS1 protein	43.9	17	426	45.5653	5.14795	129.354	0.303571
gi348174688	terpene synthase, metal-binding protein	37.39	24	353	39.3327	5.99854	124.967	0.48
gi348169513	putative substrate-binding transport protein	34.22	16	529	56.7855	5.35107	124.331	0.195122
gi348170005	bifunctional aldehyde dehydrogenase /enoyl-CoA hydratase	21.62	15	680	71.9649	6.07471	121.021	0.133929
gi348175373	ferritin family protein	36.56	17	186	21.3747	4.89404	120.185	0.472222
gi348174297	hypothetical peptidase	38.78	22	294	32.3124	5.71924	118.436	0.333333
gi348175295	hypothetical protein SspiN1_32924	30.37	22	191	20.6831	10.7993	118.382	0.37931
gi348173189	phosphoserine aminotransferase	32.11	20	380	40.5814	4.85596	115.496	0.350877
gi348174207	aspartyl-tRNA synthetase	18.98	18	606	66.9597	5.23682	113.018	0.136364
gi348176396	DNA-directed RNA polymerase subunit alpha	36.49	16	359	38.7059	4.64014	112.687	0.231884
gi348172112	heat shock protein 90	17.21	10	639	72.4838	5.10986	112.315	0.0571429
gi348174426	adenosine kinase	39.2	17	324	35.2457	5.04639	111.17	0.283333
gi348171813	ATP-dependent Clp protease proteolytic subunit	27.62	15	210	23.476	4.99561	109.96	0.357143
gi348176767	succinyl-CoA synthetase subunit beta	25.77	17	388	40.362	4.71631	109.892	0.257576
gi348169164	electron transfer flavoprotein, alpha subunit	30.06	14	316	31.8538	4.91943	109.725	0.368421
gi13162637	polyketide synthase extender module 2	3.3	8	2152	226.117	5.42725	107.895	0.0253968
gi348175322	regulator	33.03	13	436	47.9385	8.26514	107.291	0.12381
gi348171928	TenA family transcription regulator	23.73	16	236	26.0379	4.75439	106.696	0.592593
gi348176397	30S ribosomal protein S4	48.26	18	201	23.1685	10.3745	106.439	0.285714
gi348173113	carbon monoxide dehydrogenase large subunit	10	13	810	86.2803	5.021	103.695	0.108333
gi348176471	50S ribosomal protein L1	47.88	15	236	25.0254	9.70068	103.354	0.194805
gi348171293	ornithine--oxo-acid transaminase	29.61	13	412	43.9175	5.47803	102.868	0.180556
gi348171859	glutamate dehydrogenase	6.82	6	1657	183.137	5.22412	101.615	0.0158311
gi348169435	secreted protein	45.5	16	189	20.7302	6.53662	101.398	0.457143
gi348170589	FAD linked oxidase-like protein	25.62	15	441	50.3116	7.04932	100.89	0.15625
gi348174635	argininosuccinate synthase	9.94	9	483	52.4532	5.08447	100.602	0.105882
gi348169479	cell division protein FtsZ	20.38	8	476	48.83	4.89404	96.9067	0.135593
gi348172933	acetyl-CoA synthetase	14.85	17	660	71.7369	5.24951	96.5981	0.155963
gi348175473	D-amino-acid dehydrogenase small subunit	15.35	15	417	45.2098	8.71924	96.4421	0.185185
gi348170217	alcohol dehydrogenase	36.83	14	334	35.653	5.88428	96.4287	0.254545
gi348170647	pyruvate dehydrogenase	27.56	14	577	61.8226	6.06201	95.6752	0.17284
gi348175425	short chain dehydrogenase/reductase family oxidoreductase	31.23	12	253	27.2084	9.11475	95.5599	0.196721
gi348176722	hypothetical protein SspiN1_40303	45.59	15	136	13.7623	9.83252	95.3617	0.652174
gi348169302	elongation factor Ts	29.89	16	271	28.7821	5.08447	94.9607	0.213333
gi348176430	30S ribosomal protein S7	47.44	20	156	17.4794	10.3306	94.7118	0.322581
gi348171558	hypothetical protein SspiN1_13725	48.82	21	127	12.8636	8.20654	94.0074	1.16667
gi348174007	transaldolase	14.67	7	368	39.6113	4.85596	93.8239	0.0813953
gi348173521	putative carboxylase	29.93	17	421	46.0604	5.08447	92.7228	0.395349
gi348169429	secreted peptidase	15.78	17	526	56.5709	5.37646	92.6664	0.298246
gi348171396	vitamin B12-dependent ribonucleotide reductase	3.82	4	942	103.161	5.49072	92.5359	0.0215054
gi348173043	CutA1 divalent ion tolerance protein	81.32	18	91	9.94218	5.35107	92.2122	1.63636
gi348169089	ATP synthase delta chain	16.54	12	272	29.4479	5.38916	92.0224	0.153846
gi348176597	glycerol kinase	30.2	11	500	54.4243	5.19873	91.6301	0.135802
gi348169077	transcription termination factor Rho	25.29	14	597	66.1464	9.26123	91.1794	0.0732984
gi348171330	fatty acid oxidation complex alpha subunit	10.89	15	716	76.5967	5.14795	90.8411	0.120968
gi348176412	30S ribosomal protein S8	23.48	17	132	14.3746	9.70068	90.0461	0.354167
gi348176425	50S ribosomal protein L4	44.49	14	227	24.2658	10.0815	89.5037	0.233333
gi348176386	cell division FtsK/SpoIIIE	2.38	3	1385	152.435	6.46826	88.3303	0.00996678
gi348169208	histone-like DNA binding protein	18.93	11	206	21.414	12.0298	87.4751	0.123596
gi348173114	carbon monoxide dehydrogenase medium subunit	29.58	14	284	29.6414	5.59229	87.0285	0.318182
gi348176208	luciferase-like protein	35.33	14	351	39.303	4.86865	86.7546	0.341463
gi348176399	30S ribosomal protein S13	33.33	13	126	14.3719	10.4771	86.3611	0.236364
gi348171275	3-hydroxybutyryl-CoA dehydrogenase	50.17	16	287	30.7472	5.92236	86.2481	0.262295
gi348170813	molybdopterin biosynthesis-like protein MoeZ	15.64	14	390	42.3198	5.19873	85.4964	0.233333
gi348171412	putative glutamate binding protein	46.6	17	294	32.1083	5.61768	85.3566	0.253731
gi348176674	adenosine deaminase	40.06	15	362	39.7481	5.38916	85.2072	0.234375
gi348170244	homogentisate 1,2-dioxygenase	31.58	10	399	44.636	5.94775	84.2392	0.185185
gi348168991	OsmC family protein	38.85	13	139	14.1713	5.0083	84.189	0.722222
gi348171651	hypothetical protein SspiN1_14200	32.35	19	170	18.9094	4.70361	83.7566	0.730769
gi348172449	acetyl/propionyl-CoA carboxylase alpha subunit	3.27	4	1834	197.522	5.5415	83.6851	0.0103627
gi348169576	serine hydroxymethyltransferase	18.78	8	426	45.7684	5.94775	83.3488	0.111111
gi348171838	DsbA oxidoreductase	41.67	13	204	22.4692	5.0083	82.5587	0.325
gi348174004	putative quinone oxidoreductase	27.02	11	322	33.8195	5.22412	81.7928	0.207547
gi348176924	hypothetical protein SspiN1_41355	29.66	12	118	12.6134	10.8872	81.5757	0.352941
gi348175317	TetR family transcriptional regulator	12.82	13	195	21.6162	4.86865	81.1265	0.361111
gi348176831	malate synthase	24.72	10	530	58.9711	5.36377	80.8108	0.0892857
gi348172782	hypothetical protein SspiN1_20061	56	12	250	25.7783	6.41748	79.9358	0.461538
gi348176682	ABC transporter substrate-binding protein	8.37	14	418	42.8198	6.41748	79.8329	0.162791
gi348173201	citrate synthase	26.73	14	434	48.3388	5.74463	79.7079	0.168675
gi348169236	pyruvate carboxylase	5.42	7	1125	121.353	5.50342	79.5864	0.0307018
gi348173198	acyl-CoA dehydrogenase domain-containing protein	25.46	13	381	40.5355	5.18604	79.2212	0.213115
gi348176424	50S ribosomal protein L23	38.38	13	99	10.984	10.0522	78.9888	0.419355
gi348169341	cobaltochelatase subunit CobN	9.87	10	1226	131.301	4.91943	77.9411	0.0531915
gi348176398	30S ribosomal protein S11	52.99	14	134	14.2636	11.2681	77.2214	0.4375
gi348175716	enoyl-CoA hydratase/isomerase family protein	39.92	13	248	26.2068	6.22705	77.1773	0.245283
gi348171442	phospho-2-dehydro-3-deoxyheptonate aldolase	17.49	8	463	50.7265	5.75732	76.8125	0.0930233
gi348175222	hypothetical protein SspiN1_32549	55.15	12	136	13.9272	7.09326	76.6932	0.521739
gi348174445	dimethylaniline monooxygenase (N-oxide forming)	20.15	13	407	44.4456	7.15186	74.0556	0.156627
gi348176422	30S ribosomal protein S19	30.11	3	93	10.6818	10.6089	74.0093	0.0857143
gi348174871	uroporphyrin-III C-methyltransferase HemD	10.59	7	510	53.619	6.11279	73.1337	0.0679612
gi348169079	50S ribosomal protein L31	61.64	11	73	8.15009	9.84717	71.9873	0.478261
gi348172775	beta-glucosidase	15.32	10	470	51.6966	5.021	71.2179	0.15873
gi348169763	FHA domain-containing protein	9.15	14	164	17.3176	4.79248	71.1592	0.608696
gi348171814	ATP-dependent Clp protease proteolytic subunit 1	34.3	15	207	22.3451	5.56689	70.8746	0.483871
gi348169189	dihydroxy-acid dehydratase	21.5	10	614	64.9225	5.38916	69.9786	0.11236
gi348174428	glycine sarcosine N-methyltransferase	15.52	11	567	64.6257	5.04639	69.4994	0.0887097
gi348172545	glutamine synthetase (glutamate--ammonia ligase)	19.43	11	458	48.4567	5.14795	69.0801	0.134146
gi348175390	DoxX	42.35	8	170	18.0041	10.5356	68.0367	0.216216
gi348169633	putative universal stress protein	50.36	9	137	14.6548	8.25049	67.8095	0.333333
gi348173981	transcriptional regulator	14.49	12	69	7.45813	11.0483	67.4883	0.375
gi348168969	putative L-alanine dehydrogenase	29.65	13	371	38.8731	6.45557	66.7777	0.254902
gi348173036	L-ectoine synthase	23.81	11	126	14.2771	5.07178	66.6818	0.52381
gi348176419	50S ribosomal protein L16	41.01	9	139	15.6404	10.8579	65.3915	0.176471
gi348172417	hydrogenase isoenzymes formation protein HypD	20.8	6	375	41.6458	6.18896	65.3154	0.0952381
gi348172687	secreted tripeptidyl aminopeptidase	17.58	10	455	50.7802	4.95752	65.0332	0.135135
gi348170818	hypothetical protein SspiN1_09973	17.33	6	75	7.83019	4.84326	64.8949	0.4
gi348170205	N5,N10-methylene-tetrahydromethanopterin reductase	18.07	9	332	36.3811	5.90967	64.8839	0.134328
gi348169384	glyoxalase/bleomycin resistance protein/ dioxygenase	43.24	10	111	12.107	4.88135	64.7075	0.37037
gi348171298	stress-like protein	27.8	10	205	21.4619	5.17334	64.6873	0.227273
gi348176426	50S ribosomal protein L3	29.63	13	216	22.63	10.3013	64.2609	0.2
gi348176700	FAD-dependent pyridine nucleotide-disulfide oxidoreductase	29.2	9	411	44.4488	4.69092	63.8705	0.152542
gi348176414	50S ribosomal protein L5	50.27	10	187	21.2772	9.81787	62.9267	0.175439
gi348170940	binding protein/LacI transcriptional regulator	17.96	10	334	35.5061	5.38916	62.5033	0.116279
gi348176407	50S ribosomal protein L15	38.26	9	149	15.9608	10.4478	62.2887	0.176471
gi348171501	dihydrolipoamide acetyltransferase	4.67	8	557	57.0177	4.77979	61.7809	0.0987654
gi348173990	putative ABC transporter ATP-binding protein	13.62	6	257	27.6132	5.51611	61.6104	0.109091
gi348170939	hypothetical protein SspiN1_10584	11.03	6	843	90.5558	7.6792	61.4054	0.0416667
gi348177056	hypothetical protein SspiN1_42033	10.69	7	159	17.669	9.96436	61.0928	0.125
gi348176473	putative transcription antitermination regulator	6.47	12	278	29.7647	4.34814	60.115	0.324324
gi348169787	hypothetical protein SspiN1_04568	5.26	8	323	36.2319	5.08447	59.9333	0.0941176
gi348169040	putative 3-hydroxyacyl-CoA dehydrogenase	7.59	4	738	79.148	5.45264	59.8715	0.028169
gi348172905	peptide hydrolase	13.58	7	611	66.4619	4.84326	59.1997	0.0843373
gi348175863	hypothetical protein SspiN1_35884	25.05	9	503	52.9563	5.78271	58.9687	0.147541
gi348171622	acyl carrier protein	31.65	12	79	8.35315	4.01807	58.871	1.2
gi348175334	short-chain dehydrogenase/reductase SDR	52.38	8	252	25.8916	5.64307	58.57	0.235294
gi348169091	ATP synthase gamma chain	17.86	5	308	33.9546	6.03662	58.5195	0.0666667
gi348173931	proteasome subunit beta	18.51	10	281	29.2819	4.84326	58.3787	0.208333
gi348175004	phosphoribosylformylglycinamidine synthase II	7.48	8	762	80.7764	4.77979	58.3475	0.0808081
gi348169562	pyruvate kinase	16.49	6	473	50.7315	5.98584	58.0598	0.0625
gi348174802	acyl-CoA dehydrogenase	18.23	9	384	41.4299	5.32568	57.4332	0.104651
gi348176395	50S ribosomal protein L17	14.84	11	182	19.8974	8.79248	57.2059	0.15493
gi348172925	Crp/Fnr family transcriptional regulator	35.27	9	224	24.7071	9.17334	57.0576	0.166667
gi348174018	phosphoglycerate kinase	31.75	7	400	41.4989	5.09717	56.9487	0.0945946
gi348175786	urea amidolyase-like protein	11.96	2	326	33.9503	5.03369	56.7867	0.047619
gi348176411	50S ribosomal protein L6	43.58	9	179	19.4927	9.78857	56.5534	0.1875
gi348173921	hypothetical protein SspiN1_25864	17.48	6	452	51.2523	6.85889	56.4738	0.0410959
gi348171266	glutaryl-CoA dehydrogenase	15.62	6	397	42.8368	6.30322	56.2527	0.0821918
gi348171466	ubiquinol-cytochrome c reductase iron-sulfur subunit	21.66	7	374	41.7389	6.39209	56.2238	0.102941
gi348170580	delta-1-pyrroline-5-carboxylate dehydrogenase	11.81	3	542	58.3864	5.88428	55.448	0.0315789
gi348169223	Lrp/AsnC family transcriptional regulator	55.84	6	77	8.07125	4.71631	55.1111	0.6
gi348174787	hypothetical protein SspiN1_30304	51.92	11	52	5.54983	4.81787	54.851	1.375
gi348171839	aminopeptidase N	5.95	6	857	95.2224	4.89404	54.7852	0.0431655
gi348169342	secreted trypsin-like serine protease	25.75	11	268	27.4167	5.60498	53.9957	0.44
gi348175213	pyruvate dehydrogenase E1 component beta subunit	26.92	6	338	36.5509	5.12256	53.7173	0.103448
gi348169484	cell division initiation protein	17.69	6	277	30.2691	5.09717	53.6218	0.075
gi348173513	hypothetical protein SspiN1_23792	53.46	8	159	17.6004	6.66846	53.2678	0.533333
gi348176420	30S ribosomal protein S3	15.96	7	282	31.2944	10.3159	52.647	0.0583333
gi348175267	thioredoxin reductase	29.36	6	109	12.1253	4.94482	51.9487	0.230769
gi348173538	2-methylcitrate dehydratase	10.75	6	493	53.1572	6.22705	51.8076	0.0714286
gi348170090	malate dehydrogenase	15.24	5	328	34.5679	5.021	50.94	0.111111
gi348172416	hydrogenase assembly chaperone HypC/HupF	38.2	6	89	9.77609	4.36084	50.8263	0.857143
gi348175288	DNA gyrase subunit A	1.56	5	831	92.542	6.23975	50.6826	0.0238095
gi348169396	transcription elongation factor NusA	13.2	5	356	38.0147	5.61768	50.3761	0.0549451
gi348173522	acetolactate synthase, large subunit, biosynthetic type	9.91	6	545	56.9791	5.64307	50.3335	0.0714286
gi348170155	succinate-semialdehyde dehydrogenase (NAD(P)+)	12.17	7	493	52.6109	5.21143	50.2724	0.0795455
gi348174565	dimethylallyltranstransferase / geranyltranstransferase / geranylgeranyl pyrophosphate synthetase	12.68	5	347	36.9359	7.09326	50.0499	0.0793651
gi348175500	hypothetical protein SspiN1_34009	5.69	5	598	65.6	5.42725	50.0349	0.0537634
gi348169294	hypothetical protein SspiN1_01995	34.58	9	107	12.7252	4.56396	49.87	0.375
gi348176666	betaine-aldehyde dehydrogenase	21.09	8	479	51.3093	5.38916	49.848	0.0879121
gi348169469	UDP-N-acetylmuramate--L-alanine ligase	18.16	7	479	49.8394	5.19873	49.7422	0.114754
gi348176884	oligopeptide ABC transporter ATP-binding protein	20.42	6	333	36.5949	6.94678	49.5817	0.0923077
gi348172783	hypothetical protein SspiN1_20066	19.79	10	192	18.3879	6.65381	49.5494	2.5
gi348172851	lactoylglutathione lyase, GloA	23.45	6	145	15.8671	5.17334	48.805	0.24
gi348171702	glycyl-tRNA synthetase	16.49	9	461	52.9031	5.52881	48.7819	0.0873786
gi348169559	ComA	25.69	6	288	31.4032	5.12256	47.9588	0.171429
gi348174145	putative integration host factor	42.45	9	106	11.5883	9.86182	47.6944	0.225
gi348176801	inosine-5'-monophosphate dehydrogenase	7.36	5	503	52.5643	5.59229	47.5104	0.049505
gi348172910	penicillin binding protein (class A)	6.71	6	790	82.8222	6.81494	47.3172	0.0461538
gi348174401	terpene synthase metal-binding domain-containing protein	10.7	8	738	84.2037	5.12256	47.2139	0.0588235
gi348174790	2,5-diketo-D-gluconic acid reductase	20.21	8	282	30.9538	4.79248	47.1999	0.153846
gi348170779	PadR family transcriptional regulator	20	6	165	17.6844	9.70068	47.162	0.113208
gi348175409	UDP-galactopyranose mutase	9.09	4	396	45.7115	5.21143	47.0558	0.0421053
gi348173072	dihydrodipicolinate synthase	21.36	4	309	32.4758	5.12256	47.0426	0.125
gi348175444	hypothetical protein SspiN1_33697	26.12	8	134	14.0217	4.32275	46.2444	0.533333
gi348173901	PTS IIA-like nitrogen-regulatory protein PtsN	16	3	150	15.7022	5.021	46.2303	0.0967742
gi348175718	beta-ketoacyl synthase	72.16	8	97	10.4702	4.18311	45.6994	1
gi348174999	lysozyme M1 precursor	27.76	9	245	27.0967	6.18896	45.5507	0.257143
gi348173054	trehalose-phosphatase/glycoside hydrolase	10.37	6	849	92.2201	5.16064	45.4799	0.0437956
gi348169336	hypothetical protein SspiN1_02205	28.18	6	181	19.4404	5.021	45.2999	0.666667
gi348170795	peptidase M16-like protein	8.09	8	408	44.3214	4.89404	44.7831	0.137931
gi348169163	electron transfer flavoprotein beta-subunit	23.85	5	260	26.8081	4.98291	44.4248	0.0847458
gi348169200	5-oxopent-3-ene-1,2,5-tricarboxylate decarboxylase	6.54	5	260	27.7723	5.22412	44.0115	0.104167
gi348174862	Clp protease ATP binding subunit	4.63	2	843	92.329	5.33838	43.9683	0.00913242
gi348173494	hypothetical protein SspiN1_23695	4.64	2	453	47.7124	5.22412	43.7742	0.028169
gi348170206	phenylhydantoinase	17.38	8	466	50.5143	5.75732	43.3867	0.108108
gi348175109	50S ribosomal protein L9	27.33	9	150	16.1758	9.86182	43.237	0.169811
gi348169304	ribosome recycling factor	26.49	9	185	20.6058	5.2876	43.189	0.163636
gi348171376	fumarate hydratase	12.91	7	550	60.0175	5.46533	42.5751	0.0608696
gi348168944	malate dehydrogenase (oxaloacetate decarboxylating)	5.01	3	399	41.0173	4.93213	42.5503	0.047619
gi348169159	enoyl-CoA hydratase-isomerase	11.54	3	260	27.4922	5.12256	42.321	0.05
gi348169042	hypothetical protein SspiN1_00665	16.73	7	269	27.5284	6.53662	42.2334	0.25
gi348172665	hypothetical protein SspiN1_19446	16.67	10	312	31.1403	5.46533	42.2156	0.217391
gi348173304	cytochrome P450-like enzyme	6.5	3	400	44.5512	5.56689	42.1567	0.0306122
gi348170936	L-fucose isomerase	21.66	5	471	51.7658	5.68115	42.0168	0.05
gi348176520	hypothetical protein SspiN1_39269	14.64	6	362	36.7412	5.03369	41.6621	0.146341
gi348174014	YCII-like protein	19.29	5	140	15.5379	4.90674	41.6306	0.119048
gi348173953	glycine betaine transport system permease protein	11.71	4	299	32.8318	5.90967	41.2633	0.0714286
gi348176685	succinate dehydrogenase flavoprotein subunit	13.26	7	596	65.597	6.0874	41.2284	0.0530303
gi348169196	3-isopropylmalate dehydrogenase	8.65	4	347	36.6642	5.51611	41.1896	0.0769231
gi348175111	single-strand binding protein	11.25	5	160	16.8884	5.36377	40.8327	0.125
gi348171447	hypothetical protein SspiN1_13144	29.5	8	139	14.8712	4.7417	40.2743	0.285714
gi348175476	phenylalanyl-tRNA synthetase subunit alpha	12.18	7	353	38.9223	5.0083	39.8891	0.0897436
gi348171071	putative 3-oxoacyl-[acyl-carrier protein] reductase	21.51	6	251	25.9412	5.47803	39.7397	0.113208
gi348169591	DsbA-like thioredoxin domain-containing protein	11.9	4	252	27.1757	5.21143	39.7057	0.117647
gi348173037	diaminobutyrate--2-oxoglutarate aminotransferase	13.01	4	415	45.1797	5.2749	39.5187	0.0555556
gi348170434	putative sporulation-control protein	19.27	4	327	35.5487	5.8335	39.4709	0.105263
gi348169478	short chain dehydrogenase	23.93	6	305	33.4519	5.37646	39.1952	0.109091
gi348176469	50S ribosomal protein L10	26.9	7	171	17.8303	6.85889	38.8609	0.14
gi348171475	asparagine synthase	8.1	3	642	72.2123	6.78564	38.8478	0.0206897
gi348174413	glutamate dehydrogenase (NAD(P)+)	13.13	4	396	41.3185	6.25244	38.8414	0.05
gi348172212	hypothetical protein SspiN1_17136	12.59	5	421	46.4222	5.56689	38.6668	0.05
gi348172983	putative inorganic pyrophosphatase	23.46	7	162	18.6612	5.05908	38.2696	0.148936
gi348171829	ribose-5-phosphate isomerase B	23.08	5	156	16.8105	5.51611	38.2386	0.166667
gi348176913	50S ribosomal protein L25	10	4	200	21.0989	4.80518	38.2154	0.148148
gi348175025	HAD family hydrolase	6.03	6	199	22.2922	4.84326	38.2114	0.136364
gi348174886	glutamate-1-semialdehyde 2,1-aminomutase	12.47	6	449	46.4793	5.65576	38.1659	0.136364
gi348175481	hypothetical protein SspiN1_33894	24.81	6	133	14.0079	4.56396	38.048	0.25
gi348169354	putative magnesium-chelatase subunit, partial	11.2	4	375	39.6452	4.91943	37.7393	0.0588235
gi348171739	3-hydroxyisobutyrate dehydrogenase	18.92	8	296	30.4241	5.13525	37.2849	0.307692
gi348169291	50S ribosomal protein L19	19.33	3	119	13.4074	10.8872	37.2717	0.0666667
gi348171821	hypothetical protein SspiN1_15110	5.81	5	568	62.6257	5.33838	37.243	0.0442478
gi348174892	hypothetical protein SspiN1_30829	8.71	6	528	54.8942	6.41748	37.1754	0.0740741
gi41350151	urease accessory protein, UreG family	29.33	6	208	22.1795	5.46533	37.0974	0.136364
gi348171970	acyl-CoA-ligase/synthetase	11.15	2	619	66.3294	6.68311	36.7144	0.0168067
gi348176850	50S ribosomal protein L13	31.08	5	148	16.5208	9.94971	36.5673	0.106383
gi348175308	FHA domain-containing protein	3.3	5	394	42.2879	5.07178	36.5362	0.116279
gi348176594	glycerol-3-phosphate dehydrogenase	5.56	6	611	66.6898	7.81104	36.5311	0.0379747
gi348169411	30S ribosomal protein S15	10.11	3	89	10.3507	10.5063	36.4673	0.0731707
gi348171757	glyoxalase/bleomycin resistance protein/ dioxygenase	28.57	5	126	14.4267	6.58057	36.0972	0.147059
gi348171470	putative two-component system response regulator	22.22	4	135	14.4486	5.79541	35.7306	0.307692
gi348169191	acetolactate synthase 1 catalytic subunit	17.56	6	581	62.1934	5.63037	35.6379	0.0697674
gi348171815	trigger factor	5.95	3	454	50.0101	4.42432	35.5409	0.0384615
gi348169182	aspartyl/glutamyl-tRNA amidotransferase subunit A	9.02	3	510	53.1346	4.97021	35.4195	0.0454545
gi348176427	30S ribosomal protein S10	13.86	4	101	11.5092	9.5835	35.2967	0.1
gi348171942	dihydroxy-acid dehydratase	6.89	5	566	59.3151	5.14795	35.2574	0.0531915
gi348171335	1-deoxy-D-xylulose-5-phosphate synthase	8.5	4	647	69.2268	6.1001	35.2116	0.0350877
gi348171861	putative ABC transporter ATP-binding protein	6.99	4	558	62.2329	5.18604	35.027	0.0333333
gi348170695	putative transferase protein	25.89	3	224	24.2421	5.10986	34.9712	0.1
gi348176671	hypothetical protein SspiN1_40048	7.39	5	406	44.5117	4.08154	34.6267	0.151515
gi348176766	succinyl-CoA synthetase subunit alpha	28.91	5	294	30.1586	5.66846	34.5064	0.104167
gi348173992	putative iron-regulated ABC-type transporter	15.2	6	487	53.9438	5.17334	34.269	0.0652174
gi348169249	50S ribosomal protein L32	50	6	60	6.81446	10.9019	34.1853	0.26087
gi348173376	family 1 extracellular solute-binding protein	12.65	4	411	43.4123	6.43018	33.8415	0.0645161
gi348171407	hypothetical protein SspiN1_12944	11.56	6	441	49.4552	6.18896	33.8072	0.0379747
gi348172896	starvation-response DNA binding protein	16.97	3	165	18.3305	5.79541	33.7452	0.0681818
gi348168994	protease inhibitor protein	23.7	5	135	14.027	8.6167	33.7348	0.294118
gi348176681	putative sugar ABC transporter ATP-binding protein	4.65	2	516	55.0379	5.26221	33.7235	0.0194175
gi348176805	LuxR family transcriptional regulator	35.85	4	159	17.0011	11.312	33.5496	0.097561
gi348173729	tyrosyl-tRNA synthetase	13.55	4	465	51.0182	5.12256	33.5014	0.037037
gi348171783	50S ribosomal protein L27	21.18	6	85	9.12287	11.019	33.4814	0.181818
gi13162644	probable O-methyltransferase	16.37	6	397	43.4371	5.19873	33.3297	0.0983607
gi348169399	translation initiation factor IF-2, partial	3.54	2	650	70.4223	5.2876	33.0765	0.016129
gi348174848	phosphoglyceromutase	16.6	3	247	27.195	5.51611	33.0562	0.0535714
gi348170982	acetyl-CoA acetyltransferase	14.29	5	406	42.7927	5.05908	32.6895	0.0694444
gi348175005	phosphoribosylformylglycinamidine synthase I	16	4	225	23.8369	5.08447	32.3975	0.117647
gi348174234	threonyl-tRNA synthetase	7.45	3	671	75.2582	5.71924	32.3539	0.01875
gi348175436	aminopeptidase	3.17	3	504	51.6988	4.83057	32.0767	0.0434783
gi348169423	FAD-dependent thymidylate synthase	13.6	2	250	27.8522	6.354	31.9158	0.0377358
gi348176812	MarR family transcriptional regulator	30.3	4	165	18.4929	5.42725	31.7092	0.108108
gi348171791	ribonuclease	3.46	2	955	102.863	5.68115	31.649	0.00921659
gi348174639	Linalool 8-monooxygenase	13.1	2	397	43.6817	5.98584	31.6209	0.0277778
gi348176421	50S ribosomal protein L22	36.59	3	123	13.5255	11.6489	31.5765	0.0769231
gi348169583	hypothetical protein SspiN1_03488	30.34	6	145	16.1169	5.33838	31.5031	0.206897
gi348172420	hydrogenase nickel incorporation protein HypB	34.96	4	226	24.115	5.05908	31.2251	0.125
gi348171154	LPXTG-motif cell wall anchor domain-containing protein	25.93	7	189	19.8562	9.71533	31.2006	0.291667
gi348173013	antibiotic biosynthesis monooxygenase	46.46	5	99	10.6823	5.18604	31.0631	0.227273
gi348169184	aspartyl/glutamyl-tRNA amidotransferase subunit B	4.79	3	501	54.2825	5.03369	31.0541	0.0277778
gi348169928	hypothetical protein SspiN1_05293	21.18	6	170	18.4852	4.55127	31.0494	0.545455
gi348174017	triosephosphate isomerase	16.48	4	261	27.5363	6.16357	30.7158	0.0727273
gi348169509	nitrilase/cyanide hydratase and apolipoprotein N-acyltransferase	11.03	2	263	27.6291	4.89404	30.672	0.0487805
gi348170207	aminotransferase class-III	8.8	4	432	45.9165	5.38916	30.6461	0.0677966
gi348176888	Ppx/GppA family phosphatase	12.62	3	317	33.7491	4.81787	30.5735	0.0422535
gi348171474	cytochrome c oxidase, subunit II	10.9	4	312	34.7306	7.38623	30.4741	0.0869565
gi348175427	FAD linked oxidoreductase	8.15	2	454	50.0328	7.34229	30.3867	0.021978
gi348175433	hypothetical protein SspiN1_33642	16.48	3	176	19.3398	4.81787	30.0141	0.0882353
gi348172073	hypothetical protein SspiN1_16431	13.04	3	115	13.2423	4.44971	29.7439	0.176471
gi348171620	[acyl-carrier protein] S-malonyltransferase	19.59	4	291	30.0407	4.91943	29.7155	0.111111
gi348172143	urease subunit gamma	54.08	5	98	10.8735	5.16064	29.4947	0.25
gi348171421	DNA recombination/repair	4.34	4	346	36.9554	5.52881	29.4799	0.0454545
gi348170087	glyoxalase/bleomycin resistance protein/ dioxygenase	45.31	6	128	13.6299	4.86865	29.4611	0.6
gi348176493	NADH:ubiquinone oxidoreductase subunit L	3.27	2	672	70.7884	8.77783	29.187	0.0416667
gi348174856	long-chain-fatty-acid--CoA ligase	11.62	2	542	59.1167	5.65576	29.1408	0.0294118
gi348170950	fructose 1,6-bisphosphatase II	4.26	2	329	34.6676	5.60498	28.8426	0.0294118
gi348173194	pyridoxamine 5'-phosphate oxidase	7.83	2	217	24.3794	8.1626	28.7102	0.0434783
gi348169144	hypothetical protein SspiN1_01215	55	4	100	10.6454	5.77002	28.6187	0.190476
gi348174033	peptidylprolyl isomerase	28.23	4	124	13.1208	6.30322	28.4808	0.25
gi348176849	30S ribosomal protein S9	19.11	5	157	17.2183	9.89111	28.2989	0.1
gi348176800	inosine 5-monophosphate dehydrogenase	7.71	3	376	39.9176	5.2876	28.2191	0.0483871
gi348170477	ErfK/YbiS/YcfS/YnhG	21.9	4	379	40.9544	6.13818	27.9804	0.0851064
gi348170978	cystathionine gamma-synthase	11.08	3	379	39.8572	5.33838	27.8633	0.0652174
gi348176626	peptidase M20D, amidohydrolase	8.86	2	440	46.109	5.8208	27.852	0.0363636
gi348172860	2-isopropylmalate synthase	6.96	2	560	62.1219	4.98291	27.8093	0.0227273
gi348171618	hypothetical protein SspiN1_14035	41.56	3	77	7.99626	11.3853	27.6079	0.157895
gi347438908	lipase 154	9.52	3	273	30.7064	6.37939	27.5265	0.0491803
gi348172300	YCII-like protein	15.83	3	139	15.5836	4.50049	27.4906	0.103448
gi348176725	hypothetical protein SspiN1_40318	29.29	5	99	10.4481	5.78271	27.4726	0.555556
gi348172915	endoribonuclease L-PSP	39.47	5	152	15.3882	4.66553	27.2353	0.5
gi348172413	phosphoheptose isomerase	25.73	4	206	21.5622	6.30322	27.0702	0.111111
gi348175296	putative peptidyl-prolyl cis-trans isomerase	21.43	5	182	19.5157	5.17334	26.4354	0.2
gi348172068	putative DNA-binding protein	6.17	2	308	33.5544	7.31299	26.2402	0.0240964
gi348175009	beta-lactamase-like protein	15.64	5	211	22.6267	5.23682	26.182	0.208333
gi348176573	hydroxymethylglutaryl-CoA lyase	24.22	5	322	34.0925	4.93213	26.1121	0.106383
gi348175266	thioredoxin reductase	5.97	2	335	35.5407	4.90674	26.0998	0.031746
gi348175410	galactofuranosyl transferase	7.66	4	653	72.6045	6.94678	26.0664	0.0268456
gi348169303	uridylate kinase	15.66	4	249	26.5854	5.22412	25.9568	0.0816327
gi348173156	cold-shock DNA-binding domain-containing protein	18.46	3	130	14.4446	9.34912	25.7435	0.0576923
gi348171617	hypothetical protein SspiN1_14030	11.53	5	295	31.407	5.64307	25.7144	0.113636
gi348175112	30S ribosomal protein S6	12.07	2	116	13.1681	9.12939	25.5418	0.0526316
gi348174734	O-methyltransferase	15.62	3	333	35.6632	5.32568	25.4547	0.0508475
gi348176150	phosphotriesterase PHP	5.51	3	345	37.6491	5.70654	25.2637	0.0483871
gi348173898	X-Pro dipeptidase	6.17	5	519	55.8814	9.34912	25.2435	0.0416667
gi348172987	hypoxanthine phosphoribosyltransferase	10.87	3	184	20.2254	4.64014	24.9553	0.103448
gi348175714	malonyl-CoA-ACP transacylase	11.49	3	296	32.1899	6.34131	24.9361	0.0810811
gi348170348	56kDa selenium binding protein	8.67	6	473	51.5982	5.19873	24.9256	0.109091
gi348169468	UDP-N-acetylglucosamine--N-acetylmuramyl- (pentapeptide) pyrophosphoryl- undecaprenol N-acetylglucosamine transferase	12.76	4	384	39.9985	9.64209	24.8978	0.0506329
gi348176416	50S ribosomal protein L14	11.48	3	122	13.2735	10.3599	24.6377	0.0612245
gi348171181	lyase	36.76	3	136	14.9695	4.83057	24.5971	0.0909091
gi348174600	3-oxoacid CoA-transferase subunit B	24.77	5	214	22.2625	4.61475	24.5954	0.2
gi348170891	N-succinyldiaminopimelate aminotransferase	12.03	3	374	39.2177	6.39209	24.5554	0.0545455
gi348170525	hypothetical protein SspiN1_08405	11.7	5	94	10.2318	4.83057	24.0384	0.555556
gi348175615	hypothetical protein SspiN1_34594	8.63	3	510	55.351	5.69385	23.8585	0.037037
gi348173002	iron-regulated LSR2 protein precursor	30.77	7	117	12.5133	7.26904	23.7994	0.269231
gi348174960	acetyltransferase	5.33	2	319	35.5271	5.96045	23.6554	0.025641
gi348174188	protein-N(pi)-phosphohistidine--sugar phosphotransferase	64.1	3	78	8.01005	4.36084	23.4861	0.272727
gi348169323	4-hydroxy-3-methylbut-2-en-1-yl diphosphate synthase	3.65	2	384	40.591	5.30029	23.214	0.0289855
gi348174619	bifunctional deaminase-reductase domain-containing protein	20.77	5	183	19.7039	4.75439	23.1489	0.333333
gi348169600	pyruvate dehydrogenase complex dihydrolipoamide acetyltransferase, partial	7.23	3	318	32.5455	6.84424	23.1134	0.047619
gi348170154	4-aminobutyrate transaminase	3.59	4	418	44.0358	6.16357	23.0331	0.057971
gi348169493	NAD(P) transhydrogenase subunit alpha	13.11	3	366	37.6577	5.42725	22.8307	0.0612245
gi348174847	osmotically inducible protein C, OsmC	25.87	2	143	14.7824	4.70361	22.6174	0.111111
gi348169130	hypothetical protein SspiN1_01145	15.22	3	335	34.5378	5.18604	22.5117	0.06
gi348176513	two-component response regulator	13.33	4	225	24.7204	6.03662	22.497	0.0833333
gi348176410	50S ribosomal protein L18	19.26	2	135	14.626	10.6528	22.464	0.0357143
gi348176498	NADH dehydrogenase subunit G	2.15	2	839	89.562	6.13818	22.3276	0.0133333
gi348169427	metallo-beta-lactamase family hydrolase	3.83	2	574	61.0919	5.52881	22.2745	0.0243902
gi348169075	threonine synthase	11.6	3	362	36.946	5.63037	22.2359	0.0638298
gi348169207	3-isopropylmalate dehydratase small subunit	13	4	200	22.3174	5.43994	22.1399	0.097561
gi348170606	putative S-adenosylmethionine decarboxylase	13.45	2	290	32.3327	4.64014	21.9131	0.0540541
gi348174422	hypothetical protein SspiN1_28439	12.33	3	292	32.2394	5.96045	21.8839	0.0566038
gi348173254	hypothetical protein SspiN1_22465	3.22	2	590	64.005	4.2085	21.7549	0.0338983
gi348176418	50S ribosomal protein L29	15	3	80	9.13976	5.18604	21.4331	0.107143
gi348176863	peptidase S10, serine carboxypeptidase	4.29	3	489	54.106	5.40186	21.4081	0.0348837
gi348172514	adenosylmethionine-8-amino-7-oxononanoate transaminase	7.62	2	420	45.0409	5.38916	21.3522	0.030303
gi348169048	penicillin-binding protein 1	9.91	2	696	73.1527	7.1665	21.3423	0.0183486
gi348170168	hypothetical protein SspiN1_06525	36.15	3	130	13.7928	4.90674	21.2996	0.1875
gi348173933	putative proteasome component	8.02	3	499	54.7938	5.52881	21.2323	0.0245902
gi348172330	hypothetical protein SspiN1_17761	21.55	5	116	12.2092	9.99365	21.1969	0.166667
gi348174196	hypothetical protein SspiN1_27269	15.53	2	103	10.9947	11.2095	21.196	0.0588235
gi348169762	glycine cleavage system H protein	27.56	4	127	13.9219	4.09424	21.0304	0.4
gi348171923	myosin	11.25	3	320	37.0437	5.07178	20.9649	0.0283019
gi348174183	3-dehydroquinate synthase	8.94	2	369	38.9887	5.59229	20.8683	0.025
gi348175360	signal peptide peptidase	4.65	2	301	32.584	8.04541	20.6933	0.027027
gi348174959	PstS component of phosphate uptake	4.04	4	371	38.4194	6.30322	20.6494	0.0547945
gi348169366	hypothetical protein SspiN1_02373	2.56	2	508	53.4868	9.39307	20.6463	0.0152672
gi348173524	hypothetical protein SspiN1_23847	32.31	4	130	14.356	6.31592	20.6441	0.210526
gi348172418	hydrogenase expression/formation protein HypE	16.39	3	360	38.0561	5.05908	20.551	0.0461538
gi348171483	adenosine kinase	8.39	2	322	34.6576	5.23682	20.307	0.0357143
gi348172422	universal stress protein	11.19	3	295	31.9238	5.45264	19.9834	0.0545455
gi348170663	thiamineS	41.3	3	92	9.76101	5.38916	19.9334	0.15
gi348172629	isopentenyl-diphosphate delta-isomerase	8.96	2	134	14.6873	4.81787	19.8185	0.0909091
gi348172883	aspartate-semialdehyde dehydrogenase	11.83	2	355	37.6465	5.21143	19.6592	0.0298507
gi348170759	hypothetical protein SspiN1_09668	22.31	4	121	14.5322	5.92236	19.6278	0.111111
gi348171621	3-oxoacyl-(acyl-carrier-protein) synthase III	11.04	3	326	34.0254	5.0083	19.5896	0.06
gi348176415	50S ribosomal protein L24	39.42	2	104	11.3152	10.4478	19.5556	0.0571429
gi348175301	para-aminobenzoate synthase component II	10.8	3	213	23.0347	6.0874	19.219	0.0909091
gi348173101	serine/threonine protein kinase	8.43	3	415	43.8175	7.66455	18.9911	0.05
gi348171656	restriction nuclease	5.86	3	307	34.3965	4.93213	18.9142	0.032967
gi348172914	hypothetical protein SspiN1_20739	84.62	2	52	5.93111	5.17334	18.8872	0.666667
gi348173138	malate dehydrogenase (oxaloacetate-decarboxylating)	7.44	4	484	50.5392	5.14795	18.7225	0.045977
gi348174973	hypothetical protein SspiN1_31250	25.82	4	213	23.1816	5.19873	18.6755	0.125
gi348170871	hypothetical protein SspiN1_10238	20	2	55	5.70792	4.95752	18.6276	0.125
gi348176950	putative molybdenum cofactor biosynthesis protein	16.34	2	202	20.4898	4.50049	18.3815	0.105263
gi348175942	hypothetical protein SspiN1_36289	7.99	2	288	32.7649	4.99561	18.1777	0.018018
gi348173112	carbon monoxide dehydrogenase small chain	17.1	4	193	20.783	5.69385	17.8998	0.121212
gi348176609	mandelate racemase/muconate lactonizing enzyme	4.06	2	443	48.2678	5.30029	17.6324	0.0266667
gi348170905	pterin-4-alpha-carbinolamine dehydratase	13.68	3	117	13.0675	5.18604	17.5255	0.3
gi348173516	hypothetical protein SspiN1_23807	9.26	2	421	45.1412	5.49072	17.4224	0.030303
gi348172575	carbon monoxide dehydrogenase large chain	2.67	2	787	81.9415	4.85596	17.2533	0.0215054
gi348172785	histidinol-phosphate aminotransferase	11.05	4	353	37.8725	5.04639	17.0878	0.0645161
gi348173610	alcohol dehydrogenase zinc-binding domain-containing protein	7.12	2	351	38.3973	5.021	17.0858	0.0363636
gi348169093	F0F1 ATP synthase subunit epsilon	31.4	3	121	12.5535	4.81787	17.0544	0.230769
gi348176889	hypothetical protein SspiN1_41175	6.73	2	550	55.615	5.0083	16.9963	0.0408163
gi348173217	lysozyme M1 precursor	24.05	3	262	27.741	5.56689	16.8496	0.115385
gi348176688	putative penicillin-binding protein	5.71	2	368	38.2897	6.23975	16.7092	0.0454545
gi348176769	metalloendopeptidase-like membrane protein	15.22	2	230	23.6857	6.41748	16.7088	0.0526316
gi348176472	50S ribosomal protein L11	19.44	2	144	15.1201	9.67139	16.3232	0.0526316
gi348171760	30S ribosomal protein S20	23.26	3	86	9.47921	10.9165	16.2932	0.0731707
gi348175399	hypothetical protein SspiN1_33450	8.23	2	389	43.8587	4.70361	16.1642	0.0555556
gi348175006	phosphoribosylformylglycinamidine synthase	34.18	3	79	8.75356	4.52588	16.154	0.1875
gi348174232	hypothetical protein SspiN1_27459	14.94	3	174	18.3372	4.80518	16.0101	0.1875
gi348171386	UDP-glucose 4-epimerase	6.88	2	320	34.3185	5.97314	15.7718	0.0425532
gi348171411	putative glutamate ABC transporter ATP-binding protein	6.2	2	242	26.5159	7.04932	15.7252	0.0322581
gi348170898	hypothetical protein SspiN1_10379	16	2	100	11.1528	6.68311	15.6953	0.0909091
gi348174850	winged helix family two component transcriptional regulator	11.06	2	226	25.1283	5.21143	15.6948	0.030303
gi348172486	XRE family transcriptional regulator	4.29	3	373	40.5559	6.1001	15.6383	0.03125
gi348170553	hypothetical protein SspiN1_08555	15.91	2	132	14.2951	4.70361	15.5914	0.0952381
gi348169398	translation initiation factor IF-2, partial	11.21	3	223	22.7171	10.9165	15.544	0.0681818
gi348175962	hypothetical protein SspiN1_36389	26.36	3	110	11.5532	9.5249	15.4362	0.25
gi348171969	hypothetical protein SspiN1_15870	17.68	2	181	19.0343	6.30322	15.2595	0.125
gi348169250	ribonuclease III	5.62	2	249	26.6028	5.51611	15.0475	0.0338983
gi348174970	hypothetical protein SspiN1_31235	32.32	4	99	9.96987	4.70361	14.9576	0.444444
gi348175212	putative dihydrolipoamide acyltransferase component	2.72	2	441	45.7993	6.21436	14.7968	0.0298507
gi348173115	carbon monoxide dehydrogenase subunit G	4.18	2	263	27.2425	8.08936	14.4335	0.0322581
gi348170889	2,3,4,5-tetrahydropyridine-2,6-dicarboxylate N-succinyltransferase	10.98	2	328	33.7621	5.50342	14.4149	0.0408163
gi348169292	signal peptidase I	6.25	2	304	32.7277	7.2251	14.199	0.0465116
gi348176819	putative glycerate kinase	2.93	2	375	37.5816	4.53857	13.9829	0.0377358
gi348176391	hypothetical protein SspiN1_38624	3.88	2	515	54.1896	6.90283	13.7467	0.025
gi348172686	pyridoxamine 5'-phosphate oxidase-related, FMN-binding protein	9.92	2	131	14.6955	6.37939	12.849	0.0833333
gi348168923	anti-sigma factor	16.36	3	110	12.262	5.32568	12.8346	0.1
gi348169816	hypothetical protein SspiN1_04713	31.43	2	70	7.64703	9.5249	12.6963	0.1
gi348176774	putative surface layer protein	6.18	3	340	35.7753	5.22412	12.6574	0.0681818
gi348176720	hypothetical protein SspiN1_40293	22.43	2	107	10.3219	4.80518	12.4556	0.125
gi348175275	single-stranded nucleic acid binding R3H	4.84	2	186	20.3613	4.51318	12.3453	0.0512821
gi348175191	putative ABC transporter substrate-binding protein	21.37	2	262	27.9248	4.84326	11.5334	0.0540541
gi348169138	mannose-6-phosphate isomerase	3.88	2	335	35.5561	5.31299	11.3777	0.0377358
gi348169862	carbonic anhydrase	8.61	3	209	21.7382	5.74463	11.0782	0.0857143
gi348171464	F420-dependent enzyme	23.4	2	141	15.2068	5.16064	11.0113	0.0714286
gi348175348	hypothetical protein SspiN1_33195	15.94	3	69	7.80902	6.78564	10.9422	0.15
gi348172844	dipeptide ABC transporter substrate-binding protein	3.11	2	547	59.7101	4.91943	10.7386	0.0253165
gi348173303	cytochrome P450-like enzyme	5.12	2	332	36.0658	5.12256	10.5834	0.037037
gi348172470	hypothetical protein SspiN1_18471	18.42	2	152	16.2066	4.58936	9.84166	0.25
gi41350154	urease beta subunit	14.05	2	185	19.7205	4.61475	8.34682	0.105263
gi348170112	antibiotic biosynthesis monooxygenase	11.01	2	109	12.5251	4.81787	8.27033	0.142857
gi348170246	hypothetical protein SspiN1_06950	6.34	2	347	36.0365	5.32568	8.23917	0.0434783
gi348174143	DNA-directed RNA polymerase subunit omega	26.8	2	97	10.5054	4.75439	8.14579	0.222222
gi348168933	4-methyl-5(B-hydroxyethyl)-thiazole monophosphate biosynthesis enzyme	10.29	2	204	21.4489	4.67822	7.83642	0.111111
gi348173021	hypothetical protein SspiN1_21278	10.77	2	195	19.8453	6.3667	7.28261	0.166667
gi348175326	copper resistance protein	7.39	2	176	17.8624	7.41553	6.60637	0.181818
gi348168939	hypothetical protein SspiN1_00150	10.14	2	138	15.2464	4.98291	6.55534	0.133333
a Protein identification according to NCBI protein knowledgebase (NCBI, update May 12, 2012; http://www.ncbi.nlm.nih.gov/)
b Number of peptides identified by 2D LC-MS/MS analysis
c PAI value represents the number of peptides identified divided by the number of theoretically observable tryptic peptides, the theoretically observable peptides were calculated by an online tool, IPEP (http://ipep.moffitt.org/)

## Sheet: T2_BR1
Relative quantification analysis of proteins identified at T2 from the biological replicate 1
NCBI Accession	Description a	Sequence Coverage(%)	Identified Peptides b	AAs	MW [kDa]	calc. pI	Score	PAI Value c
gi348176726	hypothetical protein SspiN1_40323	63.1	949	168	17.6919	5.90967	5203.88	41.2609
gi348173102	chaperonin GroEL	75.65	521	542	57.2082	4.93213	2938.37	3.83088
gi348171511	glutamine synthetase	74.89	268	474	53.4564	5.23682	1539.56	3.15294
gi348173178	superoxide dismutase [Fe-Zn] 1 (FeSOD I)	60.77	235	209	23.2847	5.68115	1433	8.7037
gi348170321	5-methyltetrahydropteroyltriglutamate-- homocysteine S-methyltransferase	70.71	205	758	82.7579	5.16064	1244.01	1.35762
gi348174902	metallopeptidase	69.34	217	499	53.9616	5.0083	1202.6	5.16667
gi348176428	elongation factor Tu	71.79	193	397	43.8566	5.22412	1089.6	2.50649
gi348174563	cyclic nucleotide-binding domain-containing protein	49.82	131	562	60.6269	5.88428	855.544	1.50575
gi348174687	cyclic nucleotide-binding domain-containing protein	71.06	124	463	51.0124	5.64307	710.801	1.26531
gi348174074	polysaccharide deacetylase	69.54	127	325	35.9189	5.38916	690.176	2.95349
gi348174826	membrane spanning protein	48.8	106	209	22.5117	6.62451	640.062	1.37662
gi348175327	hypothetical protein SspiN1_33090	27.39	111	230	23.5947	4.95752	627.106	3.7
gi348176443	hypothetical protein SspiN1_38884	46.71	80	152	16.3423	4.89404	603.292	3.2
gi348173083	serine protease precursor	39.47	111	380	38.882	4.85596	544.767	3.58065
gi348175422	PS1 protein	61.45	86	428	45.556	4.85596	542.459	1.48276
gi348174564	cyclic nucleotide-binding protein	55.96	82	411	46.0386	6.39209	539.558	0.942529
gi348169092	F0F1 ATP synthase subunit beta	67.02	91	476	52.0045	4.94482	526.828	1.08333
gi41350153	urease alpha subunit	26.01	83	642	68.9835	6.22705	478.284	0.734513
gi348176887	oligopeptide binding protein of ABC transporter	51.75	84	543	59.1015	5.14795	477.574	1.01205
gi348172298	catalase/hydroperoxidase HPI(I)	47.5	91	741	80.4771	4.83057	461.428	0.728
gi348171614	pyruvate dehydrogenase subunit E1	40.46	71	922	102.671	6.46826	431.25	0.410405
gi348175259	poly(A) polymerase	5.23	12	497	55.4618	6.34131	421.812	0.0833333
gi348173142	secreted protein	57.14	76	210	22.1523	9.64209	417.501	2.17143
gi348171102	30S ribosomal protein S1	34.87	57	499	55.2371	4.76709	410.601	0.508929
gi348176721	hypothetical protein SspiN1_40298	43.88	74	98	9.20035	5.70654	405.797	7.4
gi348176808	chaperonin GroEL	60.04	62	538	56.5319	5.19873	402.188	0.508197
gi348172929	NUDIX hydrolase	10.59	6	236	25.1631	5.19873	399.012	0.181818
gi348173305	aldo/keto reductase	64.51	54	324	34.6762	5.46533	364.273	0.84375
gi348173691	cold shock protein CspA	77.61	56	67	7.16853	5.23682	358.907	4.66667
gi348168964	alpha-ketoglutarate decarboxylase	23.18	46	1225	134.625	6.354	358.595	0.186235
gi348170394	hypothetical protein SspiN1_07710	16.77	2	167	18.3735	5.42725	353.717	0.0454545
gi348170335	zinc binding alcohol dehydrogenase	64.77	64	369	38.7108	5.33838	353.109	3.04762
gi348172504	luciferase-like protein	45.45	60	385	42.1304	6.20166	352.846	1.01695
gi348176429	putative translation elongation factor G	49.86	60	700	77.0993	5.10986	352.201	0.397351
gi348170152	lysozyme M1 precursor	61.87	60	257	27.9903	6.88818	350.229	1.93548
gi348175715	polyketide biosynthesis enoyl-CoA hydratase	56.69	56	254	27.5512	6.3667	346.081	1
gi348170197	aconitate hydratase	37.95	57	938	101.384	5.0083	342.018	0.390411
gi348174018	phosphoglycerate kinase	39.25	55	400	41.4989	5.09717	334.464	0.743243
gi348174445	dimethylaniline monooxygenase (N-oxide forming)	45.45	57	407	44.4456	7.15186	331.375	0.686747
gi348173006	putative ATP-dependent Clp protease	20.12	38	850	94.3726	5.63037	320.057	0.165939
gi348174322	hypothetical protein SspiN1_27929	58.17	57	361	38.5056	5.42725	310.717	0.57
gi348174688	terpene synthase, metal-binding protein	66.57	55	353	39.3327	5.99854	307.141	1.1
gi348174411	aldehyde dehydrogenase	54.08	47	527	55.7442	5.0083	303.779	0.681159
gi348169779	secreted tripeptidylaminopeptidase	31.84	51	490	53.5136	5.30029	300.923	0.69863
gi348173307	NmrA family protein	70.75	48	294	30.6089	5.14795	300.361	1.11628
gi348169435	secreted protein	79.37	58	189	20.7302	6.53662	295.415	1.65714
gi348174689	methyltransferase	58.95	44	285	31.7605	5.89697	291.134	1
gi348175423	PS1 protein	43.43	46	426	45.5653	5.14795	289.689	0.821429
gi348174397	cold-shock DNA-binding domain-containing protein	65.67	53	67	7.29965	5.2876	288.254	4.07692
gi348176452	DNA-directed RNA polymerase subunit beta	17.44	34	1164	128.662	5.04639	287.474	0.131274
gi348171500	dihydrolipoamide dehydrogenase	25.66	58	456	47.6669	5.88428	270.139	0.783784
gi348169997	protease	39.15	48	401	41.2466	5.04639	268.796	1.11628
gi348175373	ferritin family protein	59.14	38	186	21.3747	4.89404	264.866	1.05556
gi348170205	N5,N10-methylene-tetrahydromethanopterin reductase	45.18	40	332	36.3811	5.90967	263.218	0.597015
gi348170186	cell wall-associated hydrolase	41.36	39	469	49.9356	8.95361	254.708	0.327731
gi348171412	putative glutamate binding protein	51.7	39	294	32.1083	5.61768	252.203	0.58209
gi348171450	6-phosphofructokinase	69.5	38	341	36.3041	6.06201	251.366	0.463415
gi41350157	ObsA	0.89	5	6078	633.561	5.0083	250.267	0.00662252
gi348174019	glyceraldehyde 3-phosphate dehydrogenase	52.68	47	336	35.7006	5.57959	249.495	0.681159
gi348175892	hypothetical protein SspiN1_36029	11.79	2	263	28.7464	5.021	243.564	0.0588235
gi348176909	ribose-phosphate pyrophosphokinase	41.41	39	326	35.2962	6.3667	243.333	0.6
gi348170208	hydrolase	37.86	39	280	31.6346	5.37646	237.619	0.928571
gi348175863	hypothetical protein SspiN1_35884	43.14	43	503	52.9563	5.78271	237.268	0.704918
gi348169918	cold-shock DNA-binding domain-containing protein	73.13	40	67	7.30357	5.0083	235.093	2.5
gi348171262	NAD/factor-dependent formaldehyde dehydrogenase	52.94	36	374	39.1759	5.19873	235.08	0.692308
gi348171558	hypothetical protein SspiN1_13725	40.94	41	127	12.8636	8.20654	230.29	2.27778
gi348170064	choloylglycine hydrolase	53.16	35	301	32.9565	4.95752	230.284	0.945946
gi348169090	F0F1 ATP synthase subunit alpha	30.84	35	548	58.7302	5.03369	229.622	0.315315
gi348169301	30S ribosomal protein S2	47.06	31	272	29.9265	6.7124	213.274	0.449275
gi41350159	ObsC	2.03	12	7488	781.358	4.98291	203.879	0.0146341
gi348170794	peptidase M16-like protein	31.65	36	455	48.8827	5.47803	201.734	0.356436
gi348175040	fructose-bisphosphate aldolase	57.56	36	344	36.8887	5.14795	200.108	0.705882
gi348176700	FAD-dependent pyridine nucleotide-disulfide oxidoreductase	26.28	31	411	44.4488	4.69092	196.095	0.525424
gi13162634	polyketide synthase extender modules 8-10	1.11	5	5588	585.287	5.17334	187.603	0.0062422
gi348174424	S-adenosyl-L-homocysteine hydrolase	40.12	19	486	52.6227	5.18604	186.473	0.228916
gi348173300	caffeoyl-CoA O-methyltransferase	45.65	32	230	25.1242	5.97314	185.732	0.727273
gi348176852	hypothetical protein SspiN1_40990	64.08	30	103	11.0284	4.51318	184.442	1.66667
gi348176468	50S ribosomal protein L7/L12	81.89	33	127	13.3851	4.65283	184.291	1.22222
gi348176451	DNA-directed RNA polymerase subunit beta'	13.12	24	1303	144.712	6.55127	182.561	0.0712166
gi348169412	polynucleotide phosphorylase/polyadenylase	23.36	31	745	79.268	5.07178	181.763	0.224638
gi348169513	putative substrate-binding transport protein	39.32	37	529	56.7855	5.35107	179.807	0.45122
gi348170005	bifunctional aldehyde dehydrogenase/ enoyl-CoA hydratase	26.32	26	680	71.9649	6.07471	179.236	0.232143
gi348174427	methionine adenosyltransferase 1 (AdoMet synthetase)	35.77	21	383	40.9089	5.0083	178.772	0.328125
gi348176851	hypothetical protein SspiN1_40985	45.83	33	96	10.2589	4.4624	178.699	1.83333
gi348172972	alcohol dehydrogenase zinc-binding domain-containing protein	55.52	29	308	31.1252	5.32568	176.996	0.707317
gi13443724	unnamed protein product	3.39	8	4924	516.467	5.16064	176.407	0.0113154
gi348176682	ABC transporter substrate-binding protein	27.99	35	418	42.8198	6.41748	173.4	0.406977
gi348168994	protease inhibitor protein	34.07	19	135	14.027	8.6167	173.15	1.11765
gi348176729	isocitrate dehydrogenase	35.47	26	406	45.1506	5.5415	171.478	0.273684
gi348171612	AhpC/TSA family protein	54.55	30	154	17.0084	4.62744	171.419	1
gi348173189	phosphoserine aminotransferase	33.95	24	380	40.5814	4.85596	170.548	0.421053
gi348176767	succinyl-CoA synthetase subunit beta	45.36	26	388	40.362	4.71631	169.23	0.393939
gi348174073	fatty-acid--CoA ligase	26.32	27	513	55.5566	5.60498	167.13	0.364865
gi348176508	preprotein translocase subunit SecA	20	22	965	107.367	5.49072	166.848	0.0890688
gi348171298	stress-like protein	27.8	27	205	21.4619	5.17334	165.428	0.613636
gi348171742	methylmalonate-semialdehyde dehydrogenase (acylating)	43.69	22	499	53.3311	5.26221	163.142	0.252874
gi348169195	D-3-phosphoglycerate dehydrogenase	20.72	20	531	55.0144	5.09717	160.335	0.227273
gi348174635	argininosuccinate synthase	23.19	16	483	52.4532	5.08447	157.885	0.188235
gi348174443	glycosyl transferase	28.11	17	370	40.4842	8.60205	157.572	0.157407
gi348174006	transketolase	25.93	18	698	74.1994	5.09717	157.408	0.189474
gi348172687	secreted tripeptidyl aminopeptidase	36.92	30	455	50.7802	4.95752	157.386	0.405405
gi348172782	hypothetical protein SspiN1_20061	50.4	26	250	25.7783	6.41748	156.859	1
gi348169302	elongation factor Ts	46.13	24	271	28.7821	5.08447	154.493	0.32
gi348170524	hypothetical protein SspiN1_08400	52.48	28	101	10.6854	8.57275	153.736	1.55556
gi348174864	hypothetical protein SspiN1_30689	66.42	23	137	14.7268	4.62744	152.293	1.64286
gi348176809	10 kD chaperonin cpn10	38.54	23	96	10.2384	4.88135	151.651	0.884615
gi348170589	FAD linked oxidase-like protein	46.03	21	441	50.3116	7.04932	147.908	0.21875
gi348175295	hypothetical protein SspiN1_32924	52.36	28	191	20.6831	10.7993	147.657	0.482759
gi348173100	cold shock protein	58.21	24	67	7.3136	7.25439	147.05	1.41176
gi348169193	ketol-acid reductoisomerase	48.64	21	331	35.4652	5.12256	141.767	0.368421
gi348170477	ErfK/YbiS/YcfS/YnhG	34.04	22	379	40.9544	6.13818	138.475	0.468085
gi348171813	ATP-dependent Clp protease proteolytic subunit	27.62	16	210	23.476	4.99561	137.913	0.380952
gi348168991	OsmC family protein	38.85	19	139	14.1713	5.0083	136.481	1.05556
gi348169576	serine hydroxymethyltransferase	25.12	10	426	45.7684	5.94775	136.165	0.138889
gi348176722	hypothetical protein SspiN1_40303	27.94	26	136	13.7623	9.83252	135.348	1.13043
gi13162637	polyketide synthase extender module 2	6.6	12	2152	226.117	5.42725	135.132	0.0380952
gi348173515	enolase	36.53	28	427	45.3075	4.95752	133.153	0.424242
gi348170176	enoyl-(acyl carrier protein) reductase	56.47	27	255	26.6037	5.42725	132.835	0.692308
gi348171433	hypothetical protein SspiN1_13074	25.8	14	566	62.7852	5.10986	132.34	0.111111
gi348176597	glycerol kinase	22.4	17	500	54.4243	5.19873	131.938	0.209877
gi348169077	transcription termination factor Rho	32.33	20	597	66.1464	9.26123	131.192	0.104712
gi348172775	beta-glucosidase	23.19	22	470	51.6966	5.021	130.914	0.349206
gi348174398	glutamate dehydrogenase (NAD(P)+)	31.99	23	397	42.105	5.46533	127.023	0.365079
gi348171388	x-prolyl-dipeptidyl aminopeptidase	13.83	18	593	64.4744	5.09717	126.694	0.195652
gi348175322	regulator	24.31	15	436	47.9385	8.26514	126.197	0.142857
gi348170939	hypothetical protein SspiN1_10584	19.81	17	843	90.5558	7.6792	122.87	0.118056
gi348174969	thiosulfate sulfurtransferase	45.04	20	282	31.2865	4.90674	122.372	0.322581
gi348176208	luciferase-like protein	21.65	20	351	39.303	4.86865	121.198	0.487805
gi348171859	glutamate dehydrogenase	3.2	6	1657	183.137	5.22412	121.038	0.0158311
gi348169236	pyruvate carboxylase	12.98	12	1125	121.353	5.50342	120.116	0.0526316
gi348171501	dihydrolipoamide acetyltransferase	19.75	20	557	57.0177	4.77979	118.798	0.246914
gi348171442	phospho-2-dehydro-3-deoxyheptonate aldolase	24.62	16	463	50.7265	5.75732	118.771	0.186047
gi348170217	alcohol dehydrogenase	35.03	18	334	35.653	5.88428	117.922	0.327273
gi348175578	LPXTG-motif cell wall anchor domain-containing protein	28.16	18	412	43.493	7.28369	117.744	0.346154
gi348174441	peptidoglycan hydrolase	12.69	22	402	44.6305	6.354	117.192	0.234043
gi348174014	YCII-like protein	19.29	16	140	15.5379	4.90674	115.657	0.380952
gi348176895	phosphopyruvate hydratase	21.73	21	428	45.0306	4.52588	114.984	0.313433
gi348169429	secreted peptidase	35.93	22	526	56.5709	5.37646	113.974	0.385965
gi348174004	putative quinone oxidoreductase	32.92	17	322	33.8195	5.22412	113.411	0.320755
gi348169788	hypothetical protein SspiN1_04573	28.57	15	112	12.1163	9.05615	112.881	0.882353
gi348173513	hypothetical protein SspiN1_23792	53.46	16	159	17.6004	6.66846	111.85	1.06667
gi348176409	30S ribosomal protein S5	52.22	20	203	21.1154	10.3892	111.177	0.338983
gi348171821	hypothetical protein SspiN1_15110	29.4	15	568	62.6257	5.33838	109.15	0.132743
gi348174207	aspartyl-tRNA synthetase	12.38	14	606	66.9597	5.23682	107.778	0.106061
gi348173043	CutA1 divalent ion tolerance protein	63.74	17	91	9.94218	5.35107	105.492	1.54545
gi348169928	hypothetical protein SspiN1_05293	47.06	18	170	18.4852	4.55127	103.483	1.63636
gi348169208	histone-like DNA binding protein	17.96	18	206	21.414	12.0298	102.68	0.202247
gi348169342	secreted trypsin-like serine protease	27.24	15	268	27.4167	5.60498	102.233	0.6
gi348173953	glycine betaine transport system permease protein	46.15	16	299	32.8318	5.90967	101.685	0.285714
gi348176396	DNA-directed RNA polymerase subunit alpha	29.25	12	359	38.7059	4.64014	100.374	0.173913
gi348171447	hypothetical protein SspiN1_13144	29.5	17	139	14.8712	4.7417	100.37	0.607143
gi348169479	cell division protein FtsZ	17.65	8	476	48.83	4.89404	99.9316	0.135593
gi348172449	acetyl/propionyl-CoA carboxylase alpha subunit	2.94	6	1834	197.522	5.5415	99.3427	0.015544
gi348170709	catalase	19.71	15	487	55.1693	6.49365	99.21	0.119048
gi13162644	probable O-methyltransferase	26.7	14	397	43.4371	5.19873	98.0556	0.229508
gi348176884	oligopeptide ABC transporter ATP-binding protein	23.12	14	333	36.5949	6.94678	97.4987	0.215385
gi348174428	glycine sarcosine N-methyltransferase	19.93	11	567	64.6257	5.04639	96.4123	0.0887097
gi348172665	hypothetical protein SspiN1_19446	31.73	13	312	31.1403	5.46533	95.949	0.282609
gi348176397	30S ribosomal protein S4	23.38	13	201	23.1685	10.3745	94.8866	0.206349
gi348170647	pyruvate dehydrogenase	9.88	13	577	61.8226	6.06201	94.6353	0.160494
gi348169562	pyruvate kinase	32.35	11	473	50.7315	5.98584	94.0819	0.114583
gi348176475	aspartate aminotransferase	22.74	16	409	43.2994	5.36377	93.5798	0.340426
gi348173909	uroporphyrin-III C/tetrapyrrole (Corrin/Porphyrin) methyltransferase	35.73	16	361	39.2633	4.81787	93.4902	0.666667
gi348172112	heat shock protein 90	22.54	10	639	72.4838	5.10986	93.3806	0.0571429
gi348169183	hypothetical protein SspiN1_01430	33.85	14	65	6.80679	10.272	93.0859	0.736842
gi348171330	fatty acid oxidation complex alpha subunit	14.39	12	716	76.5967	5.14795	92.2907	0.0967742
gi348169164	electron transfer flavoprotein, alpha subunit	24.05	8	316	31.8538	4.91943	92.1282	0.210526
gi348170155	succinate-semialdehyde dehydrogenase (NAD(P)+)	16.02	13	493	52.6109	5.21143	90.4963	0.147727
gi348172933	acetyl-CoA synthetase	12.58	8	660	71.7369	5.24951	90.2981	0.0733945
gi348172896	starvation-response DNA binding protein	44.24	17	165	18.3305	5.79541	89.3062	0.386364
gi348174401	terpene synthase metal-binding domain-containing protein	19.38	12	738	84.2037	5.12256	88.6941	0.0882353
gi348175425	short chain dehydrogenase/ reductase family oxidoreductase	18.18	10	253	27.2084	9.11475	87.8151	0.163934
gi348175222	hypothetical protein SspiN1_32549	55.15	15	136	13.9272	7.09326	87.1151	0.652174
gi348171466	ubiquinol-cytochrome c reductase iron-sulfur subunit	38.24	12	374	41.7389	6.39209	87.0857	0.176471
gi348172925	Crp/Fnr family transcriptional regulator	25.45	11	224	24.7071	9.17334	86.8929	0.203704
gi348176762	bifunctional phosphoribosyl aminoimidazolecarboxamide formyltransferase/ IMP cyclohydrolase	26.1	14	521	54.7089	5.69385	86.8642	0.177215
gi348171942	dihydroxy-acid dehydratase	12.19	10	566	59.3151	5.14795	86.3675	0.106383
gi348171497	leucyl aminopeptidase	27.16	11	497	50.7762	5.23682	86.1676	0.152778
gi348172783	hypothetical protein SspiN1_20066	19.79	14	192	18.3879	6.65381	85.973	3.5
gi348172905	peptide hydrolase	13.09	13	611	66.4619	4.84326	85.7389	0.156627
gi348176863	peptidase S10, serine carboxypeptidase	25.15	11	489	54.106	5.40186	85.6558	0.127907
gi348176924	hypothetical protein SspiN1_41355	38.98	11	118	12.6134	10.8872	84.4469	0.323529
gi348170206	phenylhydantoinase	24.68	14	466	50.5143	5.75732	84.2986	0.189189
gi348170244	homogentisate 1,2-dioxygenase	42.61	11	399	44.636	5.94775	83.625	0.203704
gi348176725	hypothetical protein SspiN1_40318	29.29	15	99	10.4481	5.78271	82.7114	1.66667
gi348174862	Clp protease ATP binding subunit	11.51	9	843	92.329	5.33838	82.1203	0.0410959
gi348172851	lactoylglutathione lyase, GloA	23.45	9	145	15.8671	5.17334	81.314	0.36
gi348175493	mycothiol-dependent maleylpyruvate isomerase	41.7	10	259	28.1372	5.09717	80.298	0.285714
gi348175789	carbon-nitrogen hydrolase family protein	40.97	10	310	33.728	5.14795	79.0232	0.238095
gi348173933	putative proteasome component	17.03	14	499	54.7938	5.52881	77.3945	0.114754
gi348172319	cold-shock DNA-binding domain-containing protein	80.6	14	67	7.20047	4.88135	76.5447	2
gi348169336	hypothetical protein SspiN1_02205	36.46	9	181	19.4404	5.021	76.1647	1
gi348171474	cytochrome c oxidase, subunit II	36.22	13	312	34.7306	7.38623	75.3945	0.282609
gi348174426	adenosine kinase	35.19	8	324	35.2457	5.04639	75.1082	0.133333
gi348171651	hypothetical protein SspiN1_14200	52.35	10	170	18.9094	4.70361	75.0634	0.384615
gi41350151	urease accessory protein, UreG family	21.15	9	208	22.1795	5.46533	74.8184	0.204545
gi348170207	aminotransferase class-III	20.37	10	432	45.9165	5.38916	74.8128	0.169492
gi348176933	L-lysine aminotransferase	28.13	9	455	49.5475	5.98584	74.4427	0.0841121
gi348176426	50S ribosomal protein L3	30.09	15	216	22.63	10.3013	73.6362	0.230769
gi348171814	ATP-dependent Clp protease proteolytic subunit 1	25.6	14	207	22.3451	5.56689	73.4883	0.451613
gi348172766	hypothetical protein SspiN1_19981	1.62	2	1231	133.941	5.2876	73.4862	0.00772201
gi348169354	putative magnesium-chelatase subunit, partial	18.4	8	375	39.6452	4.91943	72.7952	0.117647
gi348171762	threonine synthase	13.74	5	422	45.1745	5.18604	72.0088	0.0581395
gi348175213	pyruvate dehydrogenase E1 component beta subunit	22.49	5	338	36.5509	5.12256	71.9392	0.0862069
gi348171256	putative phosphoketolase	7.44	7	806	90.9424	6.16357	71.2544	0.047619
gi348173538	2-methylcitrate dehydratase	22.31	7	493	53.1572	6.22705	71.1218	0.0833333
gi348170936	L-fucose isomerase	18.26	7	471	51.7658	5.68115	70.9785	0.07
gi348169040	putative 3-hydroxyacyl-CoA dehydrogenase	9.62	5	738	79.148	5.45264	70.5811	0.0352113
gi348176411	50S ribosomal protein L6	49.72	14	179	19.4927	9.78857	70.1707	0.291667
gi348175500	hypothetical protein SspiN1_34009	5.52	11	598	65.6	5.42725	70.102	0.11828
gi348174802	acyl-CoA dehydrogenase	13.28	9	384	41.4299	5.32568	69.0227	0.104651
gi348176430	30S ribosomal protein S7	21.15	8	156	17.4794	10.3306	68.8203	0.129032
gi348174007	transaldolase	14.67	5	368	39.6113	4.85596	68.2692	0.0581395
gi348176769	metalloendopeptidase-like membrane protein	34.35	12	230	23.6857	6.41748	68.1327	0.315789
gi348170177	3-oxoacyl-[acyl-carrier-protein] reductase	35.9	9	234	24.1155	6.354	66.9078	0.2
gi348170590	cyclopropane-fatty-acyl-phospholipid synthase	21.03	5	409	45.8022	7.02002	66.6085	0.0675676
gi348174848	phosphoglyceromutase	19.84	4	247	27.195	5.51611	66.4353	0.0714286
gi348170695	putative transferase protein	27.68	13	224	24.2421	5.10986	66.1633	0.433333
gi348176412	30S ribosomal protein S8	37.12	12	132	14.3746	9.70068	66.127	0.25
gi348170090	malate dehydrogenase	20.43	7	328	34.5679	5.021	65.1368	0.155556
gi348168969	putative L-alanine dehydrogenase	32.35	9	371	38.8731	6.45557	64.4625	0.176471
gi348170246	hypothetical protein SspiN1_06950	24.78	13	347	36.0365	5.32568	63.2163	0.282609
gi348173931	proteasome subunit beta	34.88	7	281	29.2819	4.84326	62.6447	0.145833
gi348173002	iron-regulated LSR2 protein precursor	36.75	14	117	12.5133	7.26904	62.6384	0.538462
gi348171154	LPXTG-motif cell wall anchor domain-containing protein	18.52	9	189	19.8562	9.71533	62.4067	0.375
gi348175716	enoyl-CoA hydratase/isomerase family protein	39.52	10	248	26.2068	6.22705	61.2755	0.188679
gi348169042	hypothetical protein SspiN1_00665	46.1	9	269	27.5284	6.53662	60.6432	0.321429
gi348170348	56kDa selenium binding protein	19.24	12	473	51.5982	5.19873	60.0839	0.218182
gi348172406	hydrogen:quinone oxidoreductase	7.64	3	589	66.5384	5.57959	59.9443	0.024
gi348171177	heat shock protein Hsp20	44.85	11	136	15.641	5.2749	59.6655	0.323529
gi348174195	alanyl-tRNA synthetase	5.73	2	890	96.2039	5.90967	59.6071	0.01
gi348174856	long-chain-fatty-acid--CoA ligase	16.97	7	542	59.1167	5.65576	59.1672	0.102941
gi348176419	50S ribosomal protein L16	23.02	12	139	15.6404	10.8579	59.1206	0.235294
gi348176473	putative transcription antitermination regulator	6.47	9	278	29.7647	4.34814	59.0353	0.243243
gi348169091	ATP synthase gamma chain	24.03	7	308	33.9546	6.03662	59.0231	0.0933333
gi348170525	hypothetical protein SspiN1_08405	11.7	10	94	10.2318	4.83057	58.693	1.11111
gi348172023	cysteine synthase	5.97	4	1038	109.349	5.42725	58.4297	0.0239521
gi348172844	dipeptide ABC transporter substrate-binding protein	16.09	8	547	59.7101	4.91943	57.9568	0.101266
gi348176712	acid phosphatase, class B	16.24	7	234	25.4918	4.88135	57.8265	0.142857
gi348174565	dimethylallyltranstransferase / geranyltranstransferase / geranylgeranyl pyrophosphate synthetase	22.19	8	347	36.9359	7.09326	57.4303	0.126984
gi348169633	putative universal stress protein	32.12	7	137	14.6548	8.25049	57.2385	0.259259
gi348176666	betaine-aldehyde dehydrogenase	6.68	9	479	51.3093	5.38916	57.0668	0.0989011
gi348169571	FAD dependent oxidoreductase	7.4	6	811	88.5028	5.70654	56.7439	0.0416667
gi348171970	acyl-CoA-ligase/synthetase	11.15	6	619	66.3294	6.68311	56.371	0.0504202
gi348176520	hypothetical protein SspiN1_39269	8.84	9	362	36.7412	5.03369	56.1457	0.219512
gi348176800	inosine 5-monophosphate dehydrogenase	22.61	4	376	39.9176	5.2876	55.6669	0.0645161
gi348176471	50S ribosomal protein L1	22.46	7	236	25.0254	9.70068	55.4896	0.0909091
gi348169116	dihydroxyacetone kinase, DhaK subunit	18.43	7	331	34.6259	5.10986	55.1609	0.14
gi348175407	LGFP	19.37	7	351	37.3808	7.06396	55.1605	0.0933333
gi348173304	cytochrome P450-like enzyme	6.5	4	400	44.5512	5.56689	55.0636	0.0408163
gi348176395	50S ribosomal protein L17	14.84	8	182	19.8974	8.79248	54.4529	0.112676
gi348170434	putative sporulation-control protein	22.94	7	327	35.5487	5.8335	54.3778	0.184211
gi347438908	lipase 154	18.32	5	273	30.7064	6.37939	53.7223	0.0819672
gi348170633	putative 2-hydroxyhepta-2,4-diene-1,7-dioate isomerase	6.81	8	279	29.7709	4.81787	52.7381	0.216216
gi348175296	putative peptidyl-prolyl cis-trans isomerase	58.79	10	182	19.5157	5.17334	52.6922	0.4
gi348176522	phosphomannomutase/phosphoglucomutase	16.93	6	449	47.6311	4.93213	52.3197	0.0895522
gi348176978	hypothetical protein SspiN1_41625	9.47	3	359	39.3666	6.26514	52.0497	0.0428571
gi348172545	glutamine synthetase (glutamate--ammonia ligase)	15.94	5	458	48.4567	5.14795	51.4126	0.0609756
gi348173935	vesicle-fusing ATPase	10.18	5	609	67.3155	4.97021	51.4091	0.0333333
gi348176850	50S ribosomal protein L13	24.32	7	148	16.5208	9.94971	50.9077	0.148936
gi348175811	manganese catalase	16.4	8	317	34.8553	5.07178	50.4029	0.177778
gi348176420	30S ribosomal protein S3	25.89	7	282	31.2944	10.3159	50.3895	0.0583333
gi348175399	hypothetical protein SspiN1_33450	8.23	6	389	43.8587	4.70361	50.3633	0.166667
gi348174790	2,5-diketo-D-gluconic acid reductase	12.77	6	282	30.9538	4.79248	49.7242	0.115385
gi348174801	putative acetyl-CoA carboxylase alpha subunit	7.44	2	699	73.9498	5.45264	49.3159	0.0169492
gi348169189	dihydroxy-acid dehydratase	4.72	6	614	64.9225	5.38916	49.2392	0.0674157
gi348177056	hypothetical protein SspiN1_42033	10.69	8	159	17.669	9.96436	49.2129	0.142857
gi348172212	hypothetical protein SspiN1_17136	21.14	6	421	46.4222	5.56689	48.975	0.06
gi348169280	nitrogen regulatory protein PII	44.64	7	112	12.1095	6.11279	48.7181	0.184211
gi348174447	UDP-glucose/GDP-mannose dehydrogenase	8.48	6	448	48.2538	5.42725	48.4675	0.08
gi348169399	translation initiation factor IF-2, partial	10.62	6	650	70.4223	5.2876	48.3433	0.0483871
gi348174892	hypothetical protein SspiN1_30829	8.71	6	528	54.8942	6.41748	48.2458	0.0740741
gi348176831	malate synthase	17.55	4	530	58.9711	5.36377	48.1912	0.0357143
gi348172988	putative cell division protein	6.84	2	790	85.7697	5.98584	47.5942	0.0133333
gi348176674	adenosine deaminase	14.92	5	362	39.7481	5.38916	47.3974	0.078125
gi348174297	hypothetical peptidase	18.37	7	294	32.3124	5.71924	47.3866	0.106061
gi348176685	succinate dehydrogenase flavoprotein subunit	11.91	6	596	65.597	6.0874	47.2257	0.0454545
gi348175444	hypothetical protein SspiN1_33697	26.12	7	134	14.0217	4.32275	47.1083	0.466667
gi348176399	30S ribosomal protein S13	33.33	5	126	14.3719	10.4771	47.0883	0.0909091
gi348173981	transcriptional regulator	14.49	7	69	7.45813	11.0483	46.8069	0.21875
gi348173921	hypothetical protein SspiN1_25864	14.82	6	452	51.2523	6.85889	46.6998	0.0410959
gi348175495	metallo-beta-lactamase superfamily protein	35.11	3	225	24.4982	5.31299	46.5765	0.0909091
gi348176425	50S ribosomal protein L4	40.09	8	227	24.2658	10.0815	46.5531	0.133333
gi348169396	transcription elongation factor NusA	14.61	8	356	38.0147	5.61768	46.4291	0.0879121
gi348171757	glyoxalase/bleomycin resistance protein/ dioxygenase	28.57	2	126	14.4267	6.58057	45.9197	0.0588235
gi348169182	aspartyl/glutamyl-tRNA amidotransferase subunit A	10.39	3	510	53.1346	4.97021	45.7788	0.0454545
gi348169484	cell division initiation protein	14.08	5	277	30.2691	5.09717	45.7485	0.0625
gi348173410	type 11 methyltransferase	40.24	8	246	27.3097	5.2749	45.7242	0.153846
gi348169478	short chain dehydrogenase	20	5	305	33.4519	5.37646	45.6982	0.0909091
gi348169669	alpha/beta hydrolase	12.73	7	275	30.241	5.14795	45.6628	0.12069
gi348170087	glyoxalase/bleomycin resistance protein/ dioxygenase	45.31	8	128	13.6299	4.86865	45.3306	0.8
gi348173990	putative ABC transporter ATP-binding protein	18.29	8	257	27.6132	5.51611	45.1547	0.145455
gi348174999	lysozyme M1 precursor	32.65	7	245	27.0967	6.18896	45.0716	0.2
gi348175334	short-chain dehydrogenase/reductase SDR	28.97	5	252	25.8916	5.64307	45.0317	0.147059
gi348169089	ATP synthase delta chain	25.37	6	272	29.4479	5.38916	45.019	0.0769231
gi348175473	D-amino-acid dehydrogenase small subunit	17.51	5	417	45.2098	8.71924	44.7996	0.0617284
gi348171181	lyase	61.03	8	136	14.9695	4.83057	44.6642	0.242424
gi348170168	hypothetical protein SspiN1_06525	52.31	6	130	13.7928	4.90674	44.5188	0.375
gi348176889	hypothetical protein SspiN1_41175	7.64	5	550	55.615	5.0083	44.4989	0.102041
gi348172327	hypothetical protein SspiN1_17746	19.02	2	163	16.8699	5.16064	44.1556	0.0689655
gi348175480	translation initiation factor IF3 protein	29.63	6	162	18.4868	9.75928	44.0153	0.1
gi348169398	translation initiation factor IF-2, partial	11.21	9	223	22.7171	10.9165	43.6816	0.204545
gi348169048	penicillin-binding protein 1	11.93	4	696	73.1527	7.1665	43.6097	0.0366972
gi348172983	putative inorganic pyrophosphatase	16.67	7	162	18.6612	5.05908	43.5387	0.148936
gi348176398	30S ribosomal protein S11	41.79	4	134	14.2636	11.2681	43.4025	0.125
gi348170813	molybdopterin biosynthesis-like protein MoeZ	10.26	6	390	42.3198	5.19873	43.3551	0.1
gi348174946	superoxide dismutase, copper/ zinc binding protein	15.79	8	209	21.8725	6.65381	43.3428	0.347826
gi348173036	L-ectoine synthase	31.75	6	126	14.2771	5.07178	43.2089	0.285714
gi348169385	prolyl-tRNA synthetase	6.71	3	581	63.6069	5.16064	43.1988	0.0211268
gi348176407	50S ribosomal protein L15	8.05	4	149	15.9608	10.4478	43.0222	0.0784314
gi348174871	uroporphyrin-III C-methyltransferase HemD	14.51	5	510	53.619	6.11279	42.9538	0.0485437
gi348171389	ATP-dependent protease Clp, ATPase	66.67	7	99	9.74932	11.8979	42.9114	0.35
gi348171266	glutaryl-CoA dehydrogenase	4.03	3	397	42.8368	6.30322	42.4632	0.0410959
gi348171928	TenA family transcription regulator	15.68	6	236	26.0379	4.75439	42.4049	0.222222
gi348174974	hypothetical protein SspiN1_31255	18.82	5	170	19.0998	5.75732	42.3693	0.121951
gi348169456	putative penicillin-binding (cell division related) protein	11.5	4	600	64.3091	6.48096	42.3582	0.036036
gi348169304	ribosome recycling factor	16.22	8	185	20.6058	5.2876	41.9335	0.145455
gi348174715	glutamine synthetase	4.22	5	474	53.3095	5.22412	41.8323	0.0714286
gi348174072	enoyl-CoA hydratase	17.31	6	283	30.4744	5.63037	41.7821	0.139535
gi348171335	1-deoxy-D-xylulose-5-phosphate synthase	5.1	2	647	69.2268	6.1001	41.7127	0.0175439
gi348176671	hypothetical protein SspiN1_40048	15.76	6	406	44.5117	4.08154	41.5408	0.181818
gi348173072	dihydrodipicolinate synthase	30.42	6	309	32.4758	5.12256	41.4627	0.1875
gi348176766	succinyl-CoA synthetase subunit alpha	20.07	7	294	30.1586	5.66846	41.4177	0.145833
gi348169423	FAD-dependent thymidylate synthase	24.4	6	250	27.8522	6.354	40.9147	0.113208
gi348169787	hypothetical protein SspiN1_04568	9.6	5	323	36.2319	5.08447	40.799	0.0588235
gi348174886	glutamate-1-semialdehyde 2,1-aminomutase	16.93	8	449	46.4793	5.65576	40.7841	0.181818
gi348170555	peptidase, s9b (dipeptidyl peptidase iv) subfamily protein	2.29	5	742	81.7052	5.69385	40.7678	0.0396825
gi348176594	glycerol-3-phosphate dehydrogenase	2.95	4	611	66.6898	7.81104	40.7406	0.0253165
gi348176888	Ppx/GppA family phosphatase	5.36	2	317	33.7491	4.81787	40.6559	0.028169
gi348174832	formyltetrahydrofolate deformylase	17.59	4	290	32.2017	6.96143	40.5347	0.0597015
gi348175409	UDP-galactopyranose mutase	17.17	6	396	45.7115	5.21143	40.3568	0.0631579
gi348169509	nitrilase/cyanide hydratase and apolipoprotein N-acyltransferase	11.03	6	263	27.6291	4.89404	40.2513	0.146341
gi348170818	hypothetical protein SspiN1_09973	29.33	4	75	7.83019	4.84326	39.8664	0.266667
gi348171815	trigger factor	20.7	4	454	50.0101	4.42432	39.6752	0.0512821
gi348175267	thioredoxin reductase	29.36	8	109	12.1253	4.94482	39.6733	0.307692
gi348170580	delta-1-pyrroline-5-carboxylate dehydrogenase	8.49	2	542	58.3864	5.88428	39.6286	0.0210526
gi348169583	hypothetical protein SspiN1_03488	40	4	145	16.1169	5.33838	39.5954	0.137931
gi348169130	hypothetical protein SspiN1_01145	25.37	8	335	34.5378	5.18604	39.4353	0.16
gi348176267	NAD-dependent aldehyde dehydrogenase	9.68	5	496	53.0429	5.14795	39.3373	0.0632911
gi348175208	hypothetical protein SspiN1_32479	14.15	3	212	21.5294	8.14795	39.0822	0.157895
gi348176202	betaine-aldehyde dehydrogenase	9.8	8	490	51.7406	5.87158	38.824	0.1
gi348172827	putative large secreted protein	7.86	4	598	63.5701	4.88135	38.7943	0.043956
gi348171620	[acyl-carrier protein] S-malonyltransferase	19.59	4	291	30.0407	4.91943	38.7603	0.111111
gi348172987	hypoxanthine phosphoribosyltransferase	10.87	4	184	20.2254	4.64014	38.7216	0.137931
gi348176415	50S ribosomal protein L24	39.42	4	104	11.3152	10.4478	38.6508	0.114286
gi348171275	3-hydroxybutyryl-CoA dehydrogenase	8.36	2	287	30.7472	5.92236	38.5817	0.0327869
gi348172915	endoribonuclease L-PSP	24.34	4	152	15.3882	4.66553	38.0729	0.4
gi348175191	putative ABC transporter substrate-binding protein	39.31	7	262	27.9248	4.84326	38.0199	0.189189
gi348170151	putative ATPase of the ABC class	4.06	2	542	58.5725	7.32764	37.9085	0.0137931
gi348171488	HesB/YadR/YfhF	15.7	4	121	12.8662	4.7417	37.5044	0.16
gi348176838	glucosamine--fructose-6-phosphate aminotransferase	10.48	4	620	66.4455	5.59229	37.4271	0.03125
gi348172914	hypothetical protein SspiN1_20739	90.38	5	52	5.93111	5.17334	37.402	1.66667
gi348173054	trehalose-phosphatase/glycoside hydrolase	5.77	3	849	92.2201	5.16064	37.3633	0.0218978
gi348169496	cytochrome P450-like enzyme	5.42	3	406	45.1631	5.19873	37.3033	0.0441176
gi348176568	cell wall surface anchor family protein	3.18	2	817	83.4777	5.04639	37.1752	0.0172414
gi348170940	binding protein/LacI transcriptional regulator	6.89	2	334	35.5061	5.38916	37.1666	0.0232558
gi348171702	glycyl-tRNA synthetase	20.82	5	461	52.9031	5.52881	37.0336	0.0485437
gi348169163	electron transfer flavoprotein beta-subunit	15.38	3	260	26.8081	4.98291	37.0114	0.0508475
gi348175004	phosphoribosylformylglycinamidine synthase II	5.38	5	762	80.7764	4.77979	36.7921	0.0505051
gi348175498	hypothetical protein SspiN1_33999	26.19	5	168	17.8692	5.05908	36.6086	0.238095
gi348175410	galactofuranosyl transferase	8.42	2	653	72.6045	6.94678	36.4357	0.0134228
gi348174232	hypothetical protein SspiN1_27459	14.94	5	174	18.3372	4.80518	36.0094	0.3125
gi348171622	acyl carrier protein	26.58	6	79	8.35315	4.01807	35.8807	0.6
gi348169071	hypothetical protein SspiN1_00820	10.82	3	268	29.2781	10.0229	35.8529	0.05
gi348175476	phenylalanyl-tRNA synthetase subunit alpha	18.41	5	353	38.9223	5.0083	35.8472	0.0641026
gi348175152	UspA domain-containing protein	27.89	6	147	15.5562	7.97217	35.8116	0.25
gi348172451	aldehyde oxidase and xanthine dehydrogenase molybdopterin binding protein	4.44	3	789	83.8588	5.05908	35.5241	0.0252101
gi348175390	DoxX	42.35	5	170	18.0041	10.5356	35.4426	0.135135
gi348176422	30S ribosomal protein S19	36.56	4	93	10.6818	10.6089	34.8876	0.114286
gi348173522	acetolactate synthase, large subunit, biosynthetic type	9.91	4	545	56.9791	5.64307	34.6965	0.047619
gi348171407	hypothetical protein SspiN1_12944	8.62	3	441	49.4552	6.18896	34.6119	0.0189873
gi348172300	YCII-like protein	15.83	6	139	15.5836	4.50049	34.5065	0.206897
gi348171517	exported protease	9.68	4	527	56.0378	5.04639	34.2468	0.057971
gi348173494	hypothetical protein SspiN1_23695	4.64	6	453	47.7124	5.22412	34.1445	0.084507
gi348173524	hypothetical protein SspiN1_23847	32.31	5	130	14.356	6.31592	34.1416	0.263158
gi348169200	5-oxopent-3-ene-1,2,5-tricarboxylate decarboxylase	15	4	260	27.7723	5.22412	33.9731	0.0833333
gi348170279	hypothetical protein SspiN1_07125	21.5	6	386	41.98	4.80518	33.9239	0.105263
gi348175720	polyketide beta-ketoacyl: acyl carrier protein synthase	7.63	4	393	40.7456	6.0874	33.8611	0.0740741
gi348171411	putative glutamate ABC transporter ATP-binding protein	29.75	5	242	26.5159	7.04932	33.8001	0.0806452
gi348172772	putative sugar binding secreted protein	8	3	425	45.9319	5.99854	33.6958	0.0344828
gi348174008	secreted protein	12.31	6	398	44.2281	6.72705	33.6503	0.0952381
gi348173198	acyl-CoA dehydrogenase domain-containing protein	17.85	5	381	40.5355	5.18604	33.5278	0.0819672
gi348171327	hypothetical protein SspiN1_12534	8.24	6	182	20.089	4.80518	33.4742	0.133333
gi348170889	2,3,4,5-tetrahydropyridine-2,6-dicarboxylate N-succinyltransferase	35.98	6	328	33.7621	5.50342	33.2186	0.122449
gi348174422	hypothetical protein SspiN1_28439	13.7	2	292	32.2394	5.96045	33.0698	0.0377358
gi348170779	PadR family transcriptional regulator	27.27	6	165	17.6844	9.70068	32.9005	0.113208
gi348172470	hypothetical protein SspiN1_18471	42.76	5	152	16.2066	4.58936	32.2756	0.625
gi348175436	aminopeptidase	6.55	2	504	51.6988	4.83057	32.0956	0.0289855
gi348176049	ABC transporter substrate-binding protein	11.59	5	328	32.9741	4.95752	32.0271	0.151515
gi348173521	putative carboxylase	18.29	6	421	46.0604	5.08447	31.7905	0.139535
gi348174230	elongation factor G	5.54	3	704	74.8502	5.07178	31.7402	0.0272727
gi348174420	putative para-nitrobenzyl esterase	15.42	4	480	51.2596	4.83057	31.552	0.0645161
gi348174639	Linalool 8-monooxygenase	17.63	5	397	43.6817	5.98584	30.6909	0.0694444
gi348169763	FHA domain-containing protein	32.32	4	164	17.3176	4.79248	30.674	0.173913
gi348171446	PE-PGRS family protein	5.7	3	491	48.5346	5.14795	30.4466	0.0588235
gi348173989	cysteine desulfurase / selenocysteine lyase	12.64	2	435	47.0389	5.92236	30.3283	0.0253165
gi348174853	hypothetical protein SspiN1_30634	13.73	5	255	26.9696	4.18311	29.9566	0.454545
gi348169384	glyoxalase/bleomycin resistance protein/ dioxygenase	43.24	4	111	12.107	4.88135	29.7138	0.148148
gi348171470	putative two-component system response regulator	22.22	4	135	14.4486	5.79541	29.6802	0.307692
gi348169469	UDP-N-acetylmuramate--L-alanine ligase	15.24	4	479	49.8394	5.19873	29.5038	0.0655738
gi348175714	malonyl-CoA-ACP transacylase	23.31	3	296	32.1899	6.34131	29.1831	0.0810811
gi348174234	threonyl-tRNA synthetase	1.64	4	671	75.2582	5.71924	28.5717	0.025
gi348173014	ABC-2 type transporter	8.2	4	646	68.9922	6.1001	28.3787	0.0465116
gi348169196	3-isopropylmalate dehydrogenase	9.22	4	347	36.6642	5.51611	28.3196	0.0769231
gi348174145	putative integration host factor	14.15	2	106	11.5883	9.86182	28.1572	0.05
gi348174619	bifunctional deaminase-reductase domain-containing protein	13.66	4	183	19.7039	4.75439	27.9582	0.266667
gi348173114	carbon monoxide dehydrogenase medium subunit	9.15	2	284	29.6414	5.59229	27.8201	0.0454545
gi348169862	carbonic anhydrase	28.23	4	209	21.7382	5.74463	27.5243	0.114286
gi348176805	LuxR family transcriptional regulator	35.85	3	159	17.0011	11.312	27.2601	0.0731707
gi348171464	F420-dependent enzyme	23.4	4	141	15.2068	5.16064	27.2569	0.142857
gi348169292	signal peptidase I	11.84	4	304	32.7277	7.2251	26.8849	0.0930233
gi348171739	3-hydroxyisobutyrate dehydrogenase	7.77	4	296	30.4241	5.13525	26.757	0.153846
gi348176688	putative penicillin-binding protein	5.71	4	368	38.2897	6.23975	26.553	0.0909091
gi348172906	metallophosphoesterase	7.81	2	320	34.9801	8.80713	26.5398	0.030303
gi348168954	allantoate amidohydrolase	18.75	2	400	42.4254	5.13525	26.3754	0.0277778
gi348171621	3-oxoacyl-(acyl-carrier-protein) synthase III	7.06	2	326	34.0254	5.0083	26.2072	0.04
gi348174960	acetyltransferase	13.17	3	319	35.5271	5.96045	26.0553	0.0384615
gi348176849	30S ribosomal protein S9	17.2	4	157	17.2183	9.89111	25.7259	0.08
gi348175009	beta-lactamase-like protein	17.54	5	211	22.6267	5.23682	25.2024	0.208333
gi348170169	SPFH domain-containing protein/ band 7 family protein	15.18	3	382	41.753	5.35107	25.202	0.0333333
gi348169606	aldo/keto reductase family oxidoreductase	7.33	2	300	32.2647	5.10986	24.9223	0.0526316
gi348175088	hypothetical protein SspiN1_31845	15.72	2	159	17.991	5.021	24.8686	0.0555556
gi348172216	butyryl-CoA dehydrogenase	3.51	2	370	40.4808	5.85889	24.7441	0.0235294
gi348176513	two-component response regulator	8.44	2	225	24.7204	6.03662	24.4734	0.0416667
gi348170795	peptidase M16-like protein	4.9	2	408	44.3214	4.89404	24.433	0.0344828
gi348174981	phosphoribosylaminoimidazole synthetase	11	3	391	41.1762	5.12256	24.2875	0.0483871
gi348176694	secreted subtilisin-like protease	6.71	2	477	49.3945	5.08447	24.1846	0.05
gi348171067	hypothetical protein SspiN1_11224	14.69	4	177	20.0036	4.91943	24.0437	0.2
gi348171376	fumarate hydratase	6.73	2	550	60.0175	5.46533	23.8848	0.0173913
gi348169144	hypothetical protein SspiN1_01215	55	6	100	10.6454	5.77002	23.664	0.285714
gi348173115	carbon monoxide dehydrogenase subunit G	13.31	2	263	27.2425	8.08936	23.6585	0.0322581
gi348170192	bifunctional uroporphyrinogen-III synthetase/ response regulator domain protein	11.32	3	380	40.3125	7.2251	23.4736	0.0410959
gi348174887	phosphoglycerate mutase	9	4	211	23.4332	9.40771	23.1727	0.0689655
gi348169816	hypothetical protein SspiN1_04713	34.29	4	70	7.64703	9.5249	22.8991	0.2
gi348173493	hypothetical protein SspiN1_23690	9.2	3	261	29.4597	4.97021	22.5114	0.0625
gi348176691	tryptophanyl-tRNA synthetase	8.65	2	347	38.3267	6.1001	22.3366	0.0307692
gi348173172	hypothetical protein SspiN1_22035	25	3	192	20.3501	5.12256	22.235	0.103448
gi348174995	extracellular alkaline serine protease	11.79	3	390	39.1826	4.70361	21.6245	0.0909091
gi348171923	myosin	16.25	5	320	37.0437	5.07178	21.5919	0.0471698
gi348169591	DsbA-like thioredoxin domain-containing protein	20.63	3	252	27.1757	5.21143	21.4165	0.0882353
gi348172595	carboxymethylenebutenolidase	42.11	5	228	24.389	5.84619	21.3361	0.333333
gi15077645	putative glucose-1-phosphate thymidyltransferase	8.87	3	293	31.9213	5.26221	21.3054	0.0652174
gi348175718	beta-ketoacyl synthase	37.11	3	97	10.4702	4.18311	20.9913	0.375
gi348170898	hypothetical protein SspiN1_10379	16	2	100	11.1528	6.68311	20.6672	0.0909091
gi348176910	malonic semialdehyde reductase	9.8	2	204	22.4345	4.85596	20.6461	0.0606061
gi348174973	hypothetical protein SspiN1_31250	18.78	2	213	23.1816	5.19873	20.5375	0.0625
gi348173149	HAD family hydrolase	12.2	2	254	27.6861	5.32568	20.4609	0.05
gi348173941	glyoxalase/bleomycin resistance protein/ dioxygenase	8.54	4	281	31.0662	4.62744	20.3659	0.133333
gi348172446	hypothetical protein SspiN1_18351	9.65	2	228	25.7484	5.09717	19.6516	0.0526316
gi348174850	winged helix family two component transcriptional regulator	11.06	4	226	25.1283	5.21143	19.6053	0.0606061
gi348175501	ATP-dependent DNA ligase	4.52	2	332	36.5118	6.55127	19.0751	0.0307692
gi348169294	hypothetical protein SspiN1_01995	23.36	2	107	12.7252	4.56396	18.7948	0.0833333
gi348176424	50S ribosomal protein L23	17.17	2	99	10.984	10.0522	18.6979	0.0645161
gi348174033	peptidylprolyl isomerase	28.23	4	124	13.1208	6.30322	18.5473	0.25
gi348175433	hypothetical protein SspiN1_33642	16.48	2	176	19.3398	4.81787	18.4381	0.0588235
gi348169535	phosphoribosyl isomerase A	13.99	3	243	25.4742	4.84326	17.5846	0.0588235
gi348172882	aspartate kinase	24.12	3	257	27.4799	4.80518	17.3035	0.0810811
gi348169797	CBS domain-containing protein	12.95	3	139	15.3966	5.96045	16.9995	0.09375
gi348173138	malate dehydrogenase (oxaloacetate-decarboxylating)	6.61	2	484	50.5392	5.14795	16.6097	0.0229885
gi348170871	hypothetical protein SspiN1_10238	40	4	55	5.70792	4.95752	16.4842	0.25
gi348175822	Activator of Hsp90 ATPase 1 family protein	19.01	2	121	13.7956	4.86865	16.3865	0.111111
gi348170085	YCII-like protein	17.76	2	107	11.6688	4.60205	16.0727	0.166667
gi348174325	hypothetical protein SspiN1_27944	12.84	2	257	27.5559	4.97021	15.8202	0.0714286
gi348170680	phosphoserine phosphatase	9.56	2	408	42.9326	4.729	15.7095	0.0357143
gi348169138	mannose-6-phosphate isomerase	3.88	2	335	35.5561	5.31299	15.0859	0.0377358
gi348170646	XRE family transcriptional regulator	16.84	2	285	32.1777	6.69775	14.9862	0.0338983
gi348175112	30S ribosomal protein S6	12.07	2	116	13.1681	9.12939	14.9629	0.0526316
gi348171938	ABC Fe(3+) transporter, substrate binding component	8.63	2	313	33.4856	5.79541	14.9479	0.0363636
gi348170134	carbonic anhydrase	13.64	2	176	17.7332	5.73193	14.9219	0.117647
gi348171885	hypothetical protein SspiN1_15440	18.27	2	104	11.0912	8.48486	14.8728	0.0833333
gi348169129	methylmalonyl-CoA epimerase	12.16	2	148	15.9353	5.33838	14.8677	0.0606061
gi348172413	phosphoheptose isomerase	12.14	2	206	21.5622	6.30322	14.7906	0.0555556
gi348175212	putative dihydrolipoamide acyltransferase component	12.24	3	441	45.7993	6.21436	14.7861	0.0447761
gi348169328	methionine aminopeptidase	6.67	2	285	31.1017	5.49072	14.3925	0.0540541
gi348170184	MoxR-like ATPase	8.78	2	376	40.2363	5.97314	13.8434	0.03125
gi348175263	integral membrane protein MviN	4.76	2	525	54.5941	5.92236	13.8178	0.031746
gi348169764	hypothetical protein SspiN1_04433	20.63	2	160	17.7051	4.55127	13.8139	0.1
gi348170412	hypothetical protein SspiN1_07800	17.74	2	124	13.5888	4.41162	13.7508	0.117647
gi348173306	histidine ammonia-lyase	3.57	2	504	53.5785	6.7124	13.1927	0.02
gi348176727	hypothetical protein SspiN1_40328	22.73	2	66	7.27982	8.49951	11.873	0.0833333
gi348174188	protein-N(pi)-phosphohistidine-- sugar phosphotransferase	21.79	2	78	8.01005	4.36084	11.8654	0.181818
gi348168939	hypothetical protein SspiN1_00150	10.14	3	138	15.2464	4.98291	11.6822	0.2
gi348174252	3-demethylubiquinone-9 3-methyltransferase	21.25	2	160	17.7308	4.61475	11.3316	0.0625
gi348169421	hypothetical protein SspiN1_02648	6.12	2	327	33.5489	4.88135	11.0281	0.037037
gi348171479	homocysteine methyltransferase	6.69	2	299	31.759	4.80518	9.36535	0.047619
gi348175306	protein phosphatase	4.03	2	471	50.2034	4.81787	9.12651	0.04
gi348171343	Trk system potassium uptake protein TrkA	7.69	2	221	23.7683	6.21436	9.11739	0.0377358
gi348171400	SOS-response transcriptional repressor, LexA	8.33	2	240	25.7984	5.18604	8.56719	0.0425532
gi348176418	50S ribosomal protein L29	15	2	80	9.13976	5.18604	7.62559	0.0714286
gi348169181	aspartyl/glutamyl-tRNA amidotransferase subunit C	35.35	2	99	10.6405	4.64014	7.56961	0.125
a Protein identification according to NCBI protein knowledgebase (NCBI, update May 12, 2012; http://www.ncbi.nlm.nih.gov/)
b Number of peptides identified by 2D LC-MS/MS analysis
c PAI value represents the number of peptides identified divided by the number of theoretically observable tryptic peptides, the theoretically observable peptides were calculated by an online tool, IPEP (http://ipep.moffitt.org/)

## Sheet: T2_BR2
Relative quantification analysis of proteins identified at T2 from the biological replicate 2
NCBI Accession	Description a	Sequence Coverage(%)	Identified Peptides b	AAs	MW [kDa]	calc. pI	Score	PAI Value c
gi348176726	hypothetical protein SspiN1_40323	60.71	1290	168	17.6919	5.90967	7076.51	56.087
gi348173102	chaperonin GroEL	79.7	571	542	57.2082	4.93213	3303.85	4.19853
gi348173178	superoxide dismutase [Fe-Zn] 1 (FeSOD I)	60.77	276	209	23.2847	5.68115	1598.3	10.2222
gi348174902	metallopeptidase	68.54	243	499	53.9616	5.0083	1311.01	5.78571
gi348171511	glutamine synthetase	79.54	227	474	53.4564	5.23682	1306.38	2.67059
gi348176428	elongation factor Tu	69.52	209	397	43.8566	5.22412	1266.41	2.71429
gi348170321	5-methyltetrahydropteroyltriglutamate-- homocysteine S-methyltransferase	72.56	214	758	82.7579	5.16064	1266.35	1.41722
gi348174563	cyclic nucleotide-binding domain-containing protein	54.45	186	562	60.6269	5.88428	1126.92	2.13793
gi348176443	hypothetical protein SspiN1_38884	46.71	124	152	16.3423	4.89404	768.586	4.96
gi348173083	serine protease precursor	39.47	155	380	38.882	4.85596	765.529	5
gi348173691	cold shock protein CspA	65.67	132	67	7.16853	5.23682	724.406	11
gi348174074	polysaccharide deacetylase	76.92	121	325	35.9189	5.38916	697.473	2.81395
gi348174687	cyclic nucleotide-binding domain-containing protein	74.73	126	463	51.0124	5.64307	678.873	1.28571
gi348175259	poly(A) polymerase	5.23	7	497	55.4618	6.34131	624.991	0.0486111
gi348175327	hypothetical protein SspiN1_33090	42.61	109	230	23.5947	4.95752	614.413	3.63333
gi348175892	hypothetical protein SspiN1_36029	28.52	4	263	28.7464	5.021	608.397	0.117647
gi348174564	cyclic nucleotide-binding protein	57.66	112	411	46.0386	6.39209	605.075	1.28736
gi348174826	membrane spanning protein	34.45	101	209	22.5117	6.62451	585.871	1.31169
gi348175422	PS1 protein	65.42	80	428	45.556	4.85596	565.063	1.37931
gi348176721	hypothetical protein SspiN1_40298	43.88	106	98	9.20035	5.70654	556.547	10.6
gi348173142	secreted protein	52.38	98	210	22.1523	9.64209	545.686	2.8
gi348171102	30S ribosomal protein S1	29.66	82	499	55.2371	4.76709	533.945	0.732143
gi348172929	NUDIX hydrolase	10.59	4	236	25.1631	5.19873	482.36	0.121212
gi348169435	secreted protein	62.96	87	189	20.7302	6.53662	466.801	2.48571
gi348176429	putative translation elongation factor G	35.29	79	700	77.0993	5.10986	464.366	0.523179
gi348170394	hypothetical protein SspiN1_07710	16.77	5	167	18.3735	5.42725	455.582	0.113636
gi348169092	F0F1 ATP synthase subunit beta	64.92	76	476	52.0045	4.94482	451.137	0.904762
gi348171500	dihydrolipoamide dehydrogenase	17.54	70	456	47.6669	5.88428	422.786	0.945946
gi41350153	urease alpha subunit	30.37	80	642	68.9835	6.22705	421.939	0.707965
gi348171614	pyruvate dehydrogenase subunit E1	33.19	64	922	102.671	6.46826	421.017	0.369942
gi348176808	chaperonin GroEL	50.56	61	538	56.5319	5.19873	410.035	0.5
gi348176887	oligopeptide binding protein of ABC transporter	43.28	66	543	59.1015	5.14795	406.614	0.795181
gi348170152	lysozyme M1 precursor	54.09	61	257	27.9903	6.88818	375.477	1.96774
gi348174019	glyceraldehyde 3-phosphate dehydrogenase	43.45	66	336	35.7006	5.57959	362.262	0.956522
gi348170197	aconitate hydratase	41.9	59	938	101.384	5.0083	362.229	0.40411
gi41350157	ObsA	1.66	6	6078	633.561	5.0083	361.765	0.00794702
gi348173100	cold shock protein	58.21	52	67	7.3136	7.25439	354.862	3.05882
gi348172298	catalase/hydroperoxidase HPI(I)	39.14	63	741	80.4771	4.83057	352.092	0.504
gi348170335	zinc binding alcohol dehydrogenase	52.85	58	369	38.7108	5.33838	342.298	2.7619
gi348173006	putative ATP-dependent Clp protease	33.06	55	850	94.3726	5.63037	341.805	0.240175
gi348169997	protease	44.39	52	401	41.2466	5.04639	322.799	1.2093
gi348169779	secreted tripeptidylaminopeptidase	23.06	46	490	53.5136	5.30029	306.715	0.630137
gi348170186	cell wall-associated hydrolase	28.36	38	469	49.9356	8.95361	304.281	0.319328
gi348174445	dimethylaniline monooxygenase (N-oxide forming)	40.54	49	407	44.4456	7.15186	301.895	0.590361
gi348176851	hypothetical protein SspiN1_40985	45.83	54	96	10.2589	4.4624	296.834	3
gi348175715	polyketide biosynthesis enoyl-CoA hydratase	50	47	254	27.5512	6.3667	292.229	0.839286
gi348174397	cold-shock DNA-binding domain-containing protein	65.67	49	67	7.29965	5.2876	289.236	3.76923
gi348173307	NmrA family protein	63.95	47	294	30.6089	5.14795	287.991	1.09302
gi348168964	alpha-ketoglutarate decarboxylase	18.86	45	1225	134.625	6.354	286.211	0.182186
gi348170794	peptidase M16-like protein	22.42	58	455	48.8827	5.47803	283.155	0.574257
gi348171412	putative glutamate binding protein	57.14	46	294	32.1083	5.61768	277.189	0.686567
gi348170208	hydrolase	40	48	280	31.6346	5.37646	273.979	1.14286
gi348175423	PS1 protein	62.91	38	426	45.5653	5.14795	273.607	0.678571
gi348169193	ketol-acid reductoisomerase	38.67	42	331	35.4652	5.12256	266.164	0.736842
gi348174689	methyltransferase	54.74	50	285	31.7605	5.89697	261.477	1.13636
gi348176852	hypothetical protein SspiN1_40990	71.84	38	103	11.0284	4.51318	255.622	2.11111
gi348172504	luciferase-like protein	38.7	37	385	42.1304	6.20166	251.746	0.627119
gi348173305	aldo/keto reductase	64.81	42	324	34.6762	5.46533	249.223	0.65625
gi348171262	NAD/factor-dependent formaldehyde dehydrogenase	42.51	43	374	39.1759	5.19873	247.584	0.826923
gi348174322	hypothetical protein SspiN1_27929	57.89	46	361	38.5056	5.42725	246.991	0.46
gi348174688	terpene synthase, metal-binding protein	58.92	37	353	39.3327	5.99854	242.069	0.74
gi348169918	cold-shock DNA-binding domain-containing protein	61.19	33	67	7.30357	5.0083	238.436	2.0625
gi348172972	alcohol dehydrogenase zinc-binding domain-containing protein	50.32	44	308	31.1252	5.32568	234.268	1.07317
gi348175373	ferritin family protein	60.75	32	186	21.3747	4.89404	231.279	0.888889
gi348174864	hypothetical protein SspiN1_30689	51.09	38	137	14.7268	4.62744	231.155	2.71429
gi348171450	6-phosphofructokinase	38.71	27	341	36.3041	6.06201	229.516	0.329268
gi348171558	hypothetical protein SspiN1_13725	40.94	34	127	12.8636	8.20654	222.371	1.88889
gi348168994	protease inhibitor protein	42.96	20	135	14.027	8.6167	220.586	1.17647
gi348174411	aldehyde dehydrogenase	54.46	36	527	55.7442	5.0083	211.092	0.521739
gi348176208	luciferase-like protein	33.62	32	351	39.303	4.86865	208.511	0.780488
gi348169429	secreted peptidase	22.81	38	526	56.5709	5.37646	202.984	0.666667
gi348173300	caffeoyl-CoA O-methyltransferase	34.78	34	230	25.1242	5.97314	202.71	0.772727
gi348171612	AhpC/TSA family protein	71.43	30	154	17.0084	4.62744	199.312	1
gi348175863	hypothetical protein SspiN1_35884	42.74	36	503	52.9563	5.78271	197.185	0.590164
gi348175040	fructose-bisphosphate aldolase	58.72	32	344	36.8887	5.14795	196.085	0.627451
gi348169090	F0F1 ATP synthase subunit alpha	25.18	25	548	58.7302	5.03369	195.617	0.225225
gi348176451	DNA-directed RNA polymerase subunit beta'	11.05	11	1303	144.712	6.55127	195.112	0.0326409
gi348171298	stress-like protein	49.76	40	205	21.4619	5.17334	194.679	0.909091
gi348172687	secreted tripeptidyl aminopeptidase	23.08	29	455	50.7802	4.95752	187.928	0.391892
gi348170005	bifunctional aldehyde dehydrogenase/ enoyl-CoA hydratase	27.21	32	680	71.9649	6.07471	186.596	0.285714
gi348169301	30S ribosomal protein S2	37.13	35	272	29.9265	6.7124	180.318	0.507246
gi348171742	methylmalonate-semialdehyde dehydrogenase (acylating)	46.29	27	499	53.3311	5.26221	179.904	0.310345
gi348174969	thiosulfate sulfurtransferase	45.04	25	282	31.2865	4.90674	176.664	0.403226
gi348169302	elongation factor Ts	49.82	27	271	28.7821	5.08447	172.426	0.36
gi348169788	hypothetical protein SspiN1_04573	36.61	25	112	12.1163	9.05615	171.887	1.47059
gi348176895	phosphopyruvate hydratase	34.35	30	428	45.0306	4.52588	171.697	0.447761
gi348170205	N5,N10-methylene-tetrahydromethanopterin reductase	32.23	22	332	36.3811	5.90967	171.571	0.328358
gi348174427	methionine adenosyltransferase 1 (AdoMet synthetase)	49.87	22	383	40.9089	5.0083	170.095	0.34375
gi348171433	hypothetical protein SspiN1_13074	19.61	19	566	62.7852	5.10986	167.885	0.150794
gi348176508	preprotein translocase subunit SecA	15.85	15	965	107.367	5.49072	161.324	0.0607287
gi13162634	polyketide synthase extender modules 8-10	1.16	7	5588	585.287	5.17334	159.836	0.00873908
gi348170177	3-oxoacyl-[acyl-carrier-protein] reductase	49.15	28	234	24.1155	6.354	159.722	0.622222
gi348173515	enolase	30.91	28	427	45.3075	4.95752	156.351	0.424242
gi348176722	hypothetical protein SspiN1_40303	34.56	30	136	13.7623	9.83252	154.335	1.30435
gi348171813	ATP-dependent Clp protease proteolytic subunit	27.62	25	210	23.476	4.99561	154.085	0.595238
gi348170064	choloylglycine hydrolase	53.16	23	301	32.9565	4.95752	153.469	0.621622
gi348168991	OsmC family protein	38.85	23	139	14.1713	5.0083	152.754	1.27778
gi348174635	argininosuccinate synthase	20.29	16	483	52.4532	5.08447	151.235	0.188235
gi41350159	ObsC	1.24	6	7488	781.358	4.98291	147.94	0.00731707
gi348169412	polynucleotide phosphorylase/polyadenylase	18.79	17	745	79.268	5.07178	146.528	0.123188
gi348174014	YCII-like protein	19.29	19	140	15.5379	4.90674	146.028	0.452381
gi348172782	hypothetical protein SspiN1_20061	60.8	24	250	25.7783	6.41748	145.16	0.923077
gi348176597	glycerol kinase	25.4	25	500	54.4243	5.19873	142.375	0.308642
gi348170589	FAD linked oxidase-like protein	33.79	24	441	50.3116	7.04932	142.131	0.25
gi348176452	DNA-directed RNA polymerase subunit beta	17.53	15	1164	128.662	5.04639	141.316	0.0579151
gi348174006	transketolase	26.79	28	698	74.1994	5.09717	140.472	0.294737
gi348176409	30S ribosomal protein S5	35.96	25	203	21.1154	10.3892	140.245	0.423729
gi348170477	ErfK/YbiS/YcfS/YnhG	31.66	27	379	40.9544	6.13818	138.675	0.574468
gi348176809	10 kD chaperonin cpn10	62.5	19	96	10.2384	4.88135	137.182	0.730769
gi348171928	TenA family transcription regulator	37.71	25	236	26.0379	4.75439	136.154	0.925926
gi348174441	peptidoglycan hydrolase	22.64	26	402	44.6305	6.354	135.68	0.276596
gi13443724	unnamed protein product	2.72	9	4924	516.467	5.16064	135.312	0.0127298
gi348169513	putative substrate-binding transport protein	35.35	26	529	56.7855	5.35107	133.673	0.317073
gi348170524	hypothetical protein SspiN1_08400	47.52	22	101	10.6854	8.57275	133.098	1.22222
gi348174424	S-adenosyl-L-homocysteine hydrolase	25.1	18	486	52.6227	5.18604	129.588	0.216867
gi348169342	secreted trypsin-like serine protease	27.24	22	268	27.4167	5.60498	128.301	0.88
gi348176468	50S ribosomal protein L7/L12	46.46	22	127	13.3851	4.65283	127.554	0.814815
gi348173909	uroporphyrin-III C/tetrapyrrole (Corrin/Porphyrin) methyltransferase	37.95	23	361	39.2633	4.81787	125.175	0.958333
gi348172449	acetyl/propionyl-CoA carboxylase alpha subunit	9.21	11	1834	197.522	5.5415	124.34	0.0284974
gi348176475	aspartate aminotransferase	34.47	20	409	43.2994	5.36377	123.139	0.425532
gi348176767	succinyl-CoA synthetase subunit beta	36.34	17	388	40.362	4.71631	122.314	0.257576
gi348175322	regulator	27.52	17	436	47.9385	8.26514	120.997	0.161905
gi348176924	hypothetical protein SspiN1_41355	38.98	16	118	12.6134	10.8872	120.08	0.470588
gi348170176	enoyl-(acyl carrier protein) reductase	51.37	22	255	26.6037	5.42725	116.275	0.564103
gi348169208	histone-like DNA binding protein	17.96	19	206	21.414	12.0298	116.25	0.213483
gi348175295	hypothetical protein SspiN1_32924	40.31	24	191	20.6831	10.7993	116.171	0.413793
gi348176682	ABC transporter substrate-binding protein	16.27	21	418	42.8198	6.41748	115.517	0.244186
gi348172112	heat shock protein 90	7.82	6	639	72.4838	5.10986	114.365	0.0342857
gi13162637	polyketide synthase extender module 2	3.76	10	2152	226.117	5.42725	114.05	0.031746
gi348169576	serine hydroxymethyltransferase	20.89	22	426	45.7684	5.94775	114.033	0.305556
gi348169479	cell division protein FtsZ	14.5	9	476	48.83	4.89404	111.272	0.152542
gi348174398	glutamate dehydrogenase (NAD(P)+)	21.41	20	397	42.105	5.46533	110.839	0.31746
gi348171821	hypothetical protein SspiN1_15110	13.38	19	568	62.6257	5.33838	106.864	0.168142
gi348174443	glycosyl transferase	22.43	11	370	40.4842	8.60205	105.009	0.101852
gi348169077	transcription termination factor Rho	17.09	16	597	66.1464	9.26123	104.979	0.0837696
gi348176762	bifunctional phosphoribosyl aminoimidazolecarboxamide formyltransferase/ IMP cyclohydrolase	38.96	18	521	54.7089	5.69385	104.726	0.227848
gi348171442	phospho-2-dehydro-3-deoxyheptonate aldolase	17.71	15	463	50.7265	5.75732	104.437	0.174419
gi348174073	fatty-acid--CoA ligase	14.23	15	513	55.5566	5.60498	103.474	0.202703
gi348171501	dihydrolipoamide acetyltransferase	15.98	15	557	57.0177	4.77979	102.607	0.185185
gi348173043	CutA1 divalent ion tolerance protein	35.16	17	91	9.94218	5.35107	102.24	1.54545
gi348173189	phosphoserine aminotransferase	19.74	13	380	40.5814	4.85596	100.621	0.22807
gi348171447	hypothetical protein SspiN1_13144	15.11	13	139	14.8712	4.7417	98.6465	0.464286
gi348169183	hypothetical protein SspiN1_01430	33.85	18	65	6.80679	10.272	97.7743	0.947368
gi348176729	isocitrate dehydrogenase	38.18	15	406	45.1506	5.5415	97.207	0.157895
gi348170217	alcohol dehydrogenase	17.37	15	334	35.653	5.88428	96.9226	0.272727
gi348171859	glutamate dehydrogenase	4.41	6	1657	183.137	5.22412	95.5164	0.0158311
gi348175222	hypothetical protein SspiN1_32549	55.15	17	136	13.9272	7.09326	95.4789	0.73913
gi348174426	adenosine kinase	31.48	15	324	35.2457	5.04639	93.8239	0.25
gi348173981	transcriptional regulator	14.49	17	69	7.45813	11.0483	89.9126	0.53125
gi348175334	short-chain dehydrogenase/reductase SDR	65.87	17	252	25.8916	5.64307	89.1457	0.5
gi348171651	hypothetical protein SspiN1_14200	45.88	17	170	18.9094	4.70361	88.9805	0.653846
gi348169164	electron transfer flavoprotein, alpha subunit	38.92	10	316	31.8538	4.91943	88.4196	0.263158
gi348173953	glycine betaine transport system permease protein	23.41	12	299	32.8318	5.90967	86.6534	0.214286
gi348174207	aspartyl-tRNA synthetase	13.37	14	606	66.9597	5.23682	85.7588	0.106061
gi348170939	hypothetical protein SspiN1_10584	11.98	10	843	90.5558	7.6792	85.338	0.0694444
gi348172766	hypothetical protein SspiN1_19981	4.87	5	1231	133.941	5.2876	84.2891	0.019305
gi348176412	30S ribosomal protein S8	37.12	16	132	14.3746	9.70068	84.2655	0.333333
gi348176424	50S ribosomal protein L23	17.17	20	99	10.984	10.0522	83.1275	0.645161
gi348169236	pyruvate carboxylase	9.69	11	1125	121.353	5.50342	82.1547	0.0482456
gi348172319	cold-shock DNA-binding domain-containing protein	80.6	14	67	7.20047	4.88135	80.4707	2
gi348170206	phenylhydantoinase	20.17	12	466	50.5143	5.75732	80.2986	0.162162
gi348170207	aminotransferase class-III	17.36	9	432	45.9165	5.38916	78.2518	0.152542
gi348169633	putative universal stress protein	40.88	12	137	14.6548	8.25049	78.0683	0.444444
gi348171814	ATP-dependent Clp protease proteolytic subunit 1	26.09	13	207	22.3451	5.56689	77.11	0.419355
gi348175578	LPXTG-motif cell wall anchor domain-containing protein	20.63	13	412	43.493	7.28369	76.5636	0.25
gi348170709	catalase	23.2	12	487	55.1693	6.49365	75.9093	0.0952381
gi348176725	hypothetical protein SspiN1_40318	29.29	12	99	10.4481	5.78271	74.7998	1.33333
gi348171757	glyoxalase/bleomycin resistance protein/ dioxygenase	28.57	10	126	14.4267	6.58057	74.679	0.294118
gi348170155	succinate-semialdehyde dehydrogenase (NAD(P)+)	22.92	7	493	52.6109	5.21143	74.1631	0.0795455
gi348177056	hypothetical protein SspiN1_42033	10.69	9	159	17.669	9.96436	73.5221	0.160714
gi348174004	putative quinone oxidoreductase	27.33	10	322	33.8195	5.22412	73.2198	0.188679
gi348169562	pyruvate kinase	26.85	9	473	50.7315	5.98584	72.4179	0.09375
gi348170936	L-fucose isomerase	19.32	8	471	51.7658	5.68115	71.451	0.08
gi348173935	vesicle-fusing ATPase	6.9	8	609	67.3155	4.97021	71.3517	0.0533333
gi348171177	heat shock protein Hsp20	44.85	13	136	15.641	5.2749	71.1937	0.382353
gi348176712	acid phosphatase, class B	35.47	13	234	25.4918	4.88135	69.9921	0.265306
gi348176909	ribose-phosphate pyrophosphokinase	36.81	13	326	35.2962	6.3667	68.8025	0.2
gi348172545	glutamine synthetase (glutamate--ammonia ligase)	19.43	10	458	48.4567	5.14795	68.7074	0.121951
gi348174428	glycine sarcosine N-methyltransferase	23.1	12	567	64.6257	5.04639	68.3928	0.0967742
gi348176396	DNA-directed RNA polymerase subunit alpha	27.02	8	359	38.7059	4.64014	66.9779	0.115942
gi348171474	cytochrome c oxidase, subunit II	17.95	13	312	34.7306	7.38623	66.564	0.282609
gi348176674	adenosine deaminase	28.73	10	362	39.7481	5.38916	66.1108	0.15625
gi348176473	putative transcription antitermination regulator	10.79	12	278	29.7647	4.34814	65.7355	0.324324
gi348171466	ubiquinol-cytochrome c reductase iron-sulfur subunit	33.42	11	374	41.7389	6.39209	65.6982	0.161765
gi348176397	30S ribosomal protein S4	21.39	6	201	23.1685	10.3745	65.6784	0.0952381
gi348172665	hypothetical protein SspiN1_19446	10.26	11	312	31.1403	5.46533	65.5408	0.23913
gi348172925	Crp/Fnr family transcriptional regulator	33.04	12	224	24.7071	9.17334	65.166	0.222222
gi348170348	56kDa selenium binding protein	14.16	10	473	51.5982	5.19873	65.1488	0.181818
gi348173538	2-methylcitrate dehydratase	13.18	11	493	53.1572	6.22705	65.1173	0.130952
gi348170647	pyruvate dehydrogenase	9.88	9	577	61.8226	6.06201	64.9548	0.111111
gi348176407	50S ribosomal protein L15	38.26	10	149	15.9608	10.4478	64.9038	0.196078
gi348172905	peptide hydrolase	8.84	11	611	66.4619	4.84326	64.7189	0.13253
gi348174832	formyltetrahydrofolate deformylase	27.59	9	290	32.2017	6.96143	64.4797	0.134328
gi348173524	hypothetical protein SspiN1_23847	23.85	11	130	14.356	6.31592	64.1917	0.578947
gi348172851	lactoylglutathione lyase, GloA	23.45	12	145	15.8671	5.17334	64.1899	0.48
gi348175444	hypothetical protein SspiN1_33697	26.12	7	134	14.0217	4.32275	64.1694	0.466667
gi348174853	hypothetical protein SspiN1_30634	13.73	12	255	26.9696	4.18311	64.1447	1.09091
gi348175716	enoyl-CoA hydratase/isomerase family protein	31.05	10	248	26.2068	6.22705	63.689	0.188679
gi348172406	hydrogen:quinone oxidoreductase	12.73	8	589	66.5384	5.57959	63.2612	0.064
gi348169195	D-3-phosphoglycerate dehydrogenase	15.07	9	531	55.0144	5.09717	62.8407	0.102273
gi348176769	metalloendopeptidase-like membrane protein	28.26	7	230	23.6857	6.41748	62.8252	0.184211
gi348176471	50S ribosomal protein L1	13.14	4	236	25.0254	9.70068	62.5937	0.0519481
gi348174862	Clp protease ATP binding subunit	12.22	7	843	92.329	5.33838	62.3956	0.0319635
gi348176430	30S ribosomal protein S7	21.15	4	156	17.4794	10.3306	62.0086	0.0645161
gi348169396	transcription elongation factor NusA	27.53	9	356	38.0147	5.61768	61.9944	0.0989011
gi348172775	beta-glucosidase	16.38	8	470	51.6966	5.021	61.8347	0.126984
gi348176399	30S ribosomal protein S13	24.6	9	126	14.3719	10.4771	61.3591	0.163636
gi348171256	putative phosphoketolase	7.44	8	806	90.9424	6.16357	61.1731	0.0544218
gi348173921	hypothetical protein SspiN1_25864	14.6	9	452	51.2523	6.85889	61.1633	0.0616438
gi348173931	proteasome subunit beta	23.13	9	281	29.2819	4.84326	59.9677	0.1875
gi348169478	short chain dehydrogenase	24.59	9	305	33.4519	5.37646	59.901	0.163636
gi348176933	L-lysine aminotransferase	29.45	10	455	49.5475	5.98584	59.8895	0.0934579
gi348171446	PE-PGRS family protein	5.7	8	491	48.5346	5.14795	59.7742	0.156863
gi348173513	hypothetical protein SspiN1_23792	39.62	8	159	17.6004	6.66846	59.5944	0.533333
gi348169163	electron transfer flavoprotein beta-subunit	23.85	9	260	26.8081	4.98291	59.3452	0.152542
gi348176700	FAD-dependent pyridine nucleotide-disulfide oxidoreductase	20.92	6	411	44.4488	4.69092	59.3331	0.101695
gi348175425	short chain dehydrogenase/ reductase family oxidoreductase	23.32	4	253	27.2084	9.11475	59.2131	0.0655738
gi348175407	LGFP	28.77	6	351	37.3808	7.06396	59.0974	0.08
gi348169040	putative 3-hydroxyacyl-CoA dehydrogenase	9.62	5	738	79.148	5.45264	59.0783	0.0352113
gi348176671	hypothetical protein SspiN1_40048	22.17	8	406	44.5117	4.08154	58.7838	0.242424
gi348169089	ATP synthase delta chain	31.99	9	272	29.4479	5.38916	58.3968	0.115385
gi348170633	putative 2-hydroxyhepta-2,4-diene-1,7-dioate isomerase	6.81	11	279	29.7709	4.81787	58.2966	0.297297
gi348171970	acyl-CoA-ligase/synthetase	7.59	6	619	66.3294	6.68311	58.0203	0.0504202
gi348170246	hypothetical protein SspiN1_06950	24.21	8	347	36.0365	5.32568	57.8618	0.173913
gi348173990	putative ABC transporter ATP-binding protein	23.74	6	257	27.6132	5.51611	57.5106	0.109091
gi348172983	putative inorganic pyrophosphatase	41.98	10	162	18.6612	5.05908	57.0393	0.212766
gi348172327	hypothetical protein SspiN1_17746	30.67	4	163	16.8699	5.16064	56.9799	0.137931
gi348174801	putative acetyl-CoA carboxylase alpha subunit	4.29	2	699	73.9498	5.45264	56.7223	0.0169492
gi348172783	hypothetical protein SspiN1_20066	19.79	12	192	18.3879	6.65381	55.8278	3
gi348172844	dipeptide ABC transporter substrate-binding protein	14.99	8	547	59.7101	4.91943	55.7927	0.101266
gi348176398	30S ribosomal protein S11	21.64	9	134	14.2636	11.2681	55.631	0.28125
gi348176425	50S ribosomal protein L4	36.12	12	227	24.2658	10.0815	55.3232	0.2
gi348170889	2,3,4,5-tetrahydropyridine-2,6-dicarboxylate N-succinyltransferase	42.07	8	328	33.7621	5.50342	55.1277	0.163265
gi348169182	aspartyl/glutamyl-tRNA amidotransferase subunit A	4.31	5	510	53.1346	4.97021	54.028	0.0757576
gi348173410	type 11 methyltransferase	22.76	7	246	27.3097	5.2749	53.2412	0.134615
gi348174871	uroporphyrin-III C-methyltransferase HemD	19.41	7	510	53.619	6.11279	53.2351	0.0679612
gi348175811	manganese catalase	16.09	11	317	34.8553	5.07178	53.2309	0.244444
gi348171942	dihydroxy-acid dehydratase	7.77	2	566	59.3151	5.14795	53.2259	0.0212766
gi348170168	hypothetical protein SspiN1_06525	36.15	6	130	13.7928	4.90674	53.031	0.375
gi348174297	hypothetical peptidase	12.24	7	294	32.3124	5.71924	52.8187	0.106061
gi348175493	mycothiol-dependent maleylpyruvate isomerase	20.08	5	259	28.1372	5.09717	52.718	0.142857
gi348169571	FAD dependent oxidoreductase	6.78	4	811	88.5028	5.70654	52.6548	0.0277778
gi348171389	ATP-dependent protease Clp, ATPase	45.45	6	99	9.74932	11.8979	52.6204	0.3
gi348170580	delta-1-pyrroline-5-carboxylate dehydrogenase	6.27	3	542	58.3864	5.88428	52.4196	0.0315789
gi348169189	dihydroxy-acid dehydratase	7.17	5	614	64.9225	5.38916	52.0063	0.0561798
gi348174946	superoxide dismutase, copper/ zinc binding protein	15.79	10	209	21.8725	6.65381	51.9559	0.434783
gi348176766	succinyl-CoA synthetase subunit alpha	24.15	6	294	30.1586	5.66846	51.382	0.125
gi348170695	putative transferase protein	22.77	10	224	24.2421	5.10986	51.1762	0.333333
gi348174401	terpene synthase metal-binding domain-containing protein	6.78	8	738	84.2037	5.12256	51.0869	0.0588235
gi348173494	hypothetical protein SspiN1_23695	4.64	4	453	47.7124	5.22412	50.9485	0.056338
gi348174007	transaldolase	9.24	5	368	39.6113	4.85596	50.5304	0.0581395
gi348170244	homogentisate 1,2-dioxygenase	22.06	6	399	44.636	5.94775	50.4685	0.111111
gi348176422	30S ribosomal protein S19	36.56	10	93	10.6818	10.6089	50.1461	0.285714
gi348172023	cysteine synthase	3.28	3	1038	109.349	5.42725	50.1303	0.0179641
gi348176520	hypothetical protein SspiN1_39269	8.84	7	362	36.7412	5.03369	50.0408	0.170732
gi348168969	putative L-alanine dehydrogenase	21.02	4	371	38.8731	6.45557	49.8987	0.0784314
gi348172827	putative large secreted protein	9.87	4	598	63.5701	4.88135	49.8699	0.043956
gi348174848	phosphoglyceromutase	10.53	2	247	27.195	5.51611	49.0938	0.0357143
gi348171388	x-prolyl-dipeptidyl aminopeptidase	9.61	4	593	64.4744	5.09717	49.0817	0.0434783
gi348172933	acetyl-CoA synthetase	10	5	660	71.7369	5.24951	48.7782	0.0458716
gi348172212	hypothetical protein SspiN1_17136	15.68	5	421	46.4222	5.56689	48.2273	0.05
gi348175410	galactofuranosyl transferase	11.64	5	653	72.6045	6.94678	48.2057	0.033557
gi348173493	hypothetical protein SspiN1_23690	9.2	7	261	29.4597	4.97021	48.1973	0.145833
gi348171335	1-deoxy-D-xylulose-5-phosphate synthase	5.1	3	647	69.2268	6.1001	48.1937	0.0263158
gi348169042	hypothetical protein SspiN1_00665	8.92	2	269	27.5284	6.53662	48.1695	0.0714286
gi348176884	oligopeptide ABC transporter ATP-binding protein	15.92	3	333	36.5949	6.94678	48.0704	0.0461538
gi348169669	alpha/beta hydrolase	6.18	6	275	30.241	5.14795	47.4512	0.103448
gi348169336	hypothetical protein SspiN1_02205	28.18	5	181	19.4404	5.021	47.302	0.555556
gi13162644	probable O-methyltransferase	14.11	7	397	43.4371	5.19873	46.7573	0.114754
gi348176838	glucosamine--fructose-6-phosphate aminotransferase	12.9	6	620	66.4455	5.59229	46.7495	0.046875
gi348175476	phenylalanyl-tRNA synthetase subunit alpha	17.85	5	353	38.9223	5.0083	46.7362	0.0641026
gi348173002	iron-regulated LSR2 protein precursor	22.22	9	117	12.5133	7.26904	46.6369	0.346154
gi348169787	hypothetical protein SspiN1_04568	5.26	8	323	36.2319	5.08447	46.6099	0.0941176
gi348171497	leucyl aminopeptidase	8.45	8	497	50.7762	5.23682	46.4793	0.111111
gi348174999	lysozyme M1 precursor	22.04	5	245	27.0967	6.18896	46.4634	0.142857
gi348174886	glutamate-1-semialdehyde 2,1-aminomutase	14.7	7	449	46.4793	5.65576	46.3469	0.159091
gi348175436	aminopeptidase	8.13	3	504	51.6988	4.83057	45.4595	0.0434783
gi348176888	Ppx/GppA family phosphatase	11.36	6	317	33.7491	4.81787	45.0195	0.084507
gi348169928	hypothetical protein SspiN1_05293	21.18	7	170	18.4852	4.55127	44.7685	0.636364
gi348170590	cyclopropane-fatty-acyl-phospholipid synthase	12.96	2	409	45.8022	7.02002	44.6997	0.027027
gi348176426	50S ribosomal protein L3	15.74	8	216	22.63	10.3013	44.5535	0.123077
gi348169496	cytochrome P450-like enzyme	5.42	7	406	45.1631	5.19873	44.2533	0.102941
gi348169091	ATP synthase gamma chain	32.14	7	308	33.9546	6.03662	44.2229	0.0933333
gi348176395	50S ribosomal protein L17	20.33	5	182	19.8974	8.79248	43.8974	0.0704225
gi348174420	putative para-nitrobenzyl esterase	7.29	7	480	51.2596	4.83057	43.8945	0.112903
gi348169763	FHA domain-containing protein	9.15	5	164	17.3176	4.79248	43.8274	0.217391
gi348172896	starvation-response DNA binding protein	43.64	5	165	18.3305	5.79541	43.7981	0.113636
gi348169484	cell division initiation protein	25.27	4	277	30.2691	5.09717	43.5013	0.05
gi348171815	trigger factor	11.89	5	454	50.0101	4.42432	43.3652	0.0641026
gi348171762	threonine synthase	17.77	7	422	45.1745	5.18604	43.3135	0.0813953
gi348176850	50S ribosomal protein L13	36.49	5	148	16.5208	9.94971	43.0186	0.106383
gi348171330	fatty acid oxidation complex alpha subunit	5.59	6	716	76.5967	5.14795	42.8162	0.0483871
gi348175714	malonyl-CoA-ACP transacylase	26.35	6	296	32.1899	6.34131	42.5725	0.162162
gi348169280	nitrogen regulatory protein PII	31.25	6	112	12.1095	6.11279	42.3381	0.157895
gi348176411	50S ribosomal protein L6	36.31	7	179	19.4927	9.78857	42.2792	0.145833
gi348169399	translation initiation factor IF-2, partial	9.69	3	650	70.4223	5.2876	42.103	0.0241935
gi348174790	2,5-diketo-D-gluconic acid reductase	21.28	8	282	30.9538	4.79248	42.0208	0.153846
gi348175213	pyruvate dehydrogenase E1 component beta subunit	22.78	4	338	36.5509	5.12256	41.9573	0.0689655
gi348176685	succinate dehydrogenase flavoprotein subunit	15.1	6	596	65.597	6.0874	41.9209	0.0454545
gi348173198	acyl-CoA dehydrogenase domain-containing protein	25.46	5	381	40.5355	5.18604	41.7862	0.0819672
gi348176831	malate synthase	10.38	4	530	58.9711	5.36377	41.4474	0.0357143
gi348173114	carbon monoxide dehydrogenase medium subunit	14.44	4	284	29.6414	5.59229	41.3958	0.0909091
gi348172882	aspartate kinase	24.12	5	257	27.4799	4.80518	41.3326	0.135135
gi348174974	hypothetical protein SspiN1_31255	12.35	3	170	19.0998	5.75732	41.1827	0.0731707
gi348171739	3-hydroxyisobutyrate dehydrogenase	7.77	5	296	30.4241	5.13525	41.0346	0.192308
gi348174565	dimethylallyltranstransferase / geranyltranstransferase / geranylgeranyl pyrophosphate synthetase	28.82	4	347	36.9359	7.09326	40.999	0.0634921
gi348176202	betaine-aldehyde dehydrogenase	12.65	8	490	51.7406	5.87158	40.155	0.1
gi348174145	putative integration host factor	28.3	4	106	11.5883	9.86182	39.8583	0.1
gi348176267	NAD-dependent aldehyde dehydrogenase	9.68	5	496	53.0429	5.14795	39.8297	0.0632911
gi348169384	glyoxalase/bleomycin resistance protein/ dioxygenase	43.24	5	111	12.107	4.88135	39.8255	0.185185
gi348169144	hypothetical protein SspiN1_01215	55	7	100	10.6454	5.77002	39.6129	0.333333
gi348173036	L-ectoine synthase	23.81	7	126	14.2771	5.07178	39.5365	0.333333
gi348176419	50S ribosomal protein L16	33.09	6	139	15.6404	10.8579	39.2838	0.117647
gi348171923	myosin	15.63	5	320	37.0437	5.07178	39.2636	0.0471698
gi348170279	hypothetical protein SspiN1_07125	14.77	5	386	41.98	4.80518	39.1812	0.0877193
gi348173522	acetolactate synthase, large subunit, biosynthetic type	10.64	5	545	56.9791	5.64307	39.1124	0.0595238
gi348175112	30S ribosomal protein S6	25	5	116	13.1681	9.12939	39.0275	0.131579
gi348171275	3-hydroxybutyryl-CoA dehydrogenase	8.36	3	287	30.7472	5.92236	38.6779	0.0491803
gi348176863	peptidase S10, serine carboxypeptidase	14.11	4	489	54.106	5.40186	38.2771	0.0465116
gi348174995	extracellular alkaline serine protease	11.79	6	390	39.1826	4.70361	37.7459	0.181818
gi348169048	penicillin-binding protein 1	6.18	4	696	73.1527	7.1665	37.726	0.0366972
gi348170779	PadR family transcriptional regulator	20.61	5	165	17.6844	9.70068	37.6738	0.0943396
gi348172915	endoribonuclease L-PSP	55.92	6	152	15.3882	4.66553	37.2146	0.6
gi348171266	glutaryl-CoA dehydrogenase	12.34	3	397	42.8368	6.30322	37.166	0.0410959
gi348176594	glycerol-3-phosphate dehydrogenase	2.95	3	611	66.6898	7.81104	37.1564	0.0189873
gi348175004	phosphoribosylformylglycinamidine synthase II	7.48	3	762	80.7764	4.77979	36.9097	0.030303
gi348170525	hypothetical protein SspiN1_08405	11.7	5	94	10.2318	4.83057	36.7785	0.555556
gi348169354	putative magnesium-chelatase subunit, partial	19.47	3	375	39.6452	4.91943	36.769	0.0441176
gi348171376	fumarate hydratase	8.36	3	550	60.0175	5.46533	36.7397	0.026087
gi348169423	FAD-dependent thymidylate synthase	18.8	4	250	27.8522	6.354	36.6655	0.0754717
gi348174892	hypothetical protein SspiN1_30829	8.71	3	528	54.8942	6.41748	36.3097	0.037037
gi348174195	alanyl-tRNA synthetase	4.72	3	890	96.2039	5.90967	35.3383	0.015
gi348170940	binding protein/LacI transcriptional regulator	17.37	5	334	35.5061	5.38916	35.3323	0.0581395
gi348173521	putative carboxylase	22.09	7	421	46.0604	5.08447	34.9042	0.162791
gi348175009	beta-lactamase-like protein	24.17	7	211	22.6267	5.23682	34.5878	0.291667
gi348174981	phosphoribosylaminoimidazole synthetase	11	2	391	41.1762	5.12256	34.5478	0.0322581
gi347438908	lipase 154	18.32	5	273	30.7064	6.37939	34.331	0.0819672
gi348169862	carbonic anhydrase	8.61	7	209	21.7382	5.74463	34.2834	0.2
gi348170818	hypothetical protein SspiN1_09973	62.67	6	75	7.83019	4.84326	34.021	0.4
gi348174447	UDP-glucose/GDP-mannose dehydrogenase	4.91	2	448	48.2538	5.42725	34.0116	0.0266667
gi348171154	LPXTG-motif cell wall anchor domain-containing protein	18.52	7	189	19.8562	9.71533	33.8633	0.291667
gi348174802	acyl-CoA dehydrogenase	13.28	4	384	41.4299	5.32568	33.6583	0.0465116
gi41350151	urease accessory protein, UreG family	23.56	4	208	22.1795	5.46533	33.5877	0.0909091
gi348175208	hypothetical protein SspiN1_32479	14.15	4	212	21.5294	8.14795	33.4299	0.210526
gi348172772	putative sugar binding secreted protein	7.53	2	425	45.9319	5.99854	33.3891	0.0229885
gi348169196	3-isopropylmalate dehydrogenase	10.37	4	347	36.6642	5.51611	33.3232	0.0769231
gi348169130	hypothetical protein SspiN1_01145	10.75	4	335	34.5378	5.18604	33.0043	0.08
gi348175390	DoxX	31.18	3	170	18.0041	10.5356	32.7374	0.0810811
gi348171411	putative glutamate ABC transporter ATP-binding protein	20.25	4	242	26.5159	7.04932	32.7374	0.0645161
gi348171622	acyl carrier protein	13.92	4	79	8.35315	4.01807	32.5498	0.4
gi348170555	peptidase, s9b (dipeptidyl peptidase iv) subfamily protein	2.29	2	742	81.7052	5.69385	32.3179	0.015873
gi348170087	glyoxalase/bleomycin resistance protein/ dioxygenase	32.81	6	128	13.6299	4.86865	32.2574	0.6
gi348169385	prolyl-tRNA synthetase	2.93	2	581	63.6069	5.16064	32.2215	0.0140845
gi348172987	hypoxanthine phosphoribosyltransferase	10.87	5	184	20.2254	4.64014	32.043	0.172414
gi348170090	malate dehydrogenase	20.43	4	328	34.5679	5.021	32.0312	0.0888889
gi348169535	phosphoribosyl isomerase A	13.99	6	243	25.4742	4.84326	31.8226	0.117647
gi348169583	hypothetical protein SspiN1_03488	9.66	4	145	16.1169	5.33838	31.6824	0.137931
gi348173989	cysteine desulfurase / selenocysteine lyase	14.02	4	435	47.0389	5.92236	31.596	0.0506329
gi348175500	hypothetical protein SspiN1_34009	7.86	3	598	65.6	5.42725	31.5647	0.0322581
gi348170184	MoxR-like ATPase	16.76	2	376	40.2363	5.97314	31.4879	0.03125
gi348175789	carbon-nitrogen hydrolase family protein	12.9	4	310	33.728	5.14795	31.4052	0.0952381
gi348169816	hypothetical protein SspiN1_04713	34.29	4	70	7.64703	9.5249	31.1021	0.2
gi348176688	putative penicillin-binding protein	5.71	5	368	38.2897	6.23975	31.0165	0.113636
gi348173933	putative proteasome component	11.22	3	499	54.7938	5.52881	30.7049	0.0245902
gi348176800	inosine 5-monophosphate dehydrogenase	5.85	2	376	39.9176	5.2876	30.6408	0.0322581
gi348170646	XRE family transcriptional regulator	14.39	6	285	32.1777	6.69775	30.0278	0.101695
gi348176568	cell wall surface anchor family protein	3.18	2	817	83.4777	5.04639	29.893	0.0172414
gi348171464	F420-dependent enzyme	23.4	5	141	15.2068	5.16064	29.831	0.178571
gi348169200	5-oxopent-3-ene-1,2,5-tricarboxylate decarboxylase	15	5	260	27.7723	5.22412	29.3115	0.104167
gi348169294	hypothetical protein SspiN1_01995	34.58	3	107	12.7252	4.56396	29.3064	0.125
gi348172300	YCII-like protein	15.83	5	139	15.5836	4.50049	29.2584	0.172414
gi348171702	glycyl-tRNA synthetase	11.71	5	461	52.9031	5.52881	29.2537	0.0485437
gi348170192	bifunctional uroporphyrinogen-III synthetase/ response regulator domain protein	10	3	380	40.3125	7.2251	29.0816	0.0410959
gi348175409	UDP-galactopyranose mutase	12.12	6	396	45.7115	5.21143	28.3047	0.0631579
gi348171620	[acyl-carrier protein] S-malonyltransferase	4.47	2	291	30.0407	4.91943	28.1997	0.0555556
gi348170871	hypothetical protein SspiN1_10238	38.18	4	55	5.70792	4.95752	28.1265	0.25
gi348169591	DsbA-like thioredoxin domain-containing protein	32.54	6	252	27.1757	5.21143	28.1129	0.176471
gi348171327	hypothetical protein SspiN1_12534	8.24	5	182	20.089	4.80518	27.8115	0.111111
gi348176522	phosphomannomutase/phosphoglucomutase	15.14	2	449	47.6311	4.93213	27.7967	0.0298507
gi15077645	putative glucose-1-phosphate thymidyltransferase	14.68	5	293	31.9213	5.26221	27.7576	0.108696
gi348172988	putative cell division protein	5.95	2	790	85.7697	5.98584	27.5115	0.0133333
gi348176849	30S ribosomal protein S9	17.2	3	157	17.2183	9.89111	27.0273	0.06
gi348170134	carbonic anhydrase	21.59	6	176	17.7332	5.73193	26.9106	0.352941
gi348170434	putative sporulation-control protein	13.76	3	327	35.5487	5.8335	26.7718	0.0789474
gi348171488	HesB/YadR/YfhF	15.7	4	121	12.8662	4.7417	26.7564	0.16
gi348175720	polyketide beta-ketoacyl: acyl carrier protein synthase	7.89	2	393	40.7456	6.0874	26.5686	0.037037
gi348175191	putative ABC transporter substrate-binding protein	17.18	3	262	27.9248	4.84326	26.3907	0.0810811
gi348174232	hypothetical protein SspiN1_27459	14.94	5	174	18.3372	4.80518	26.3865	0.3125
gi348173054	trehalose-phosphatase/glycoside hydrolase	3.53	2	849	92.2201	5.16064	26.2702	0.0145985
gi348171938	ABC Fe(3+) transporter, substrate binding component	17.89	5	313	33.4856	5.79541	26.116	0.0909091
gi348174639	Linalool 8-monooxygenase	9.57	3	397	43.6817	5.98584	26.1011	0.0416667
gi348174234	threonyl-tRNA synthetase	2.68	2	671	75.2582	5.71924	25.8604	0.0125
gi348174619	bifunctional deaminase-reductase domain-containing protein	42.62	5	183	19.7039	4.75439	25.7483	0.333333
gi348173172	hypothetical protein SspiN1_22035	8.85	3	192	20.3501	5.12256	25.6968	0.103448
gi348176420	30S ribosomal protein S3	18.44	3	282	31.2944	10.3159	25.4616	0.025
gi348170151	putative ATPase of the ABC class	3.32	3	542	58.5725	7.32764	25.4462	0.0206897
gi348174033	peptidylprolyl isomerase	28.23	6	124	13.1208	6.30322	25.3487	0.375
gi348176666	betaine-aldehyde dehydrogenase	10.23	4	479	51.3093	5.38916	25.3213	0.043956
gi348175088	hypothetical protein SspiN1_31845	15.72	6	159	17.991	5.021	25.2285	0.166667
gi348170795	peptidase M16-like protein	9.31	5	408	44.3214	4.89404	24.9606	0.0862069
gi348176978	hypothetical protein SspiN1_41625	9.47	2	359	39.3666	6.26514	24.9431	0.0285714
gi348174018	phosphoglycerate kinase	4.5	2	400	41.4989	5.09717	24.4182	0.027027
gi348172216	butyryl-CoA dehydrogenase	3.51	3	370	40.4808	5.85889	24.298	0.0352941
gi348176889	hypothetical protein SspiN1_41175	12.36	6	550	55.615	5.0083	24.0706	0.122449
gi348174856	long-chain-fatty-acid--CoA ligase	5.72	2	542	59.1167	5.65576	23.9891	0.0294118
gi348175296	putative peptidyl-prolyl cis-trans isomerase	36.26	4	182	19.5157	5.17334	23.9029	0.16
gi348169398	translation initiation factor IF-2, partial	11.21	6	223	22.7171	10.9165	23.7882	0.136364
gi348169456	putative penicillin-binding (cell division related) protein	5.67	2	600	64.3091	6.48096	23.7276	0.018018
gi348172914	hypothetical protein SspiN1_20739	90.38	5	52	5.93111	5.17334	23.2408	1.66667
gi348173149	HAD family hydrolase	12.2	2	254	27.6861	5.32568	22.9598	0.05
gi348175263	integral membrane protein MviN	3.62	3	525	54.5941	5.92236	22.8779	0.047619
gi348173115	carbon monoxide dehydrogenase subunit G	13.31	2	263	27.2425	8.08936	22.7327	0.0322581
gi348169181	aspartyl/glutamyl-tRNA amidotransferase subunit C	24.24	3	99	10.6405	4.64014	22.5083	0.1875
gi348170085	YCII-like protein	17.76	5	107	11.6688	4.60205	22.4257	0.416667
gi348171067	hypothetical protein SspiN1_11224	14.69	3	177	20.0036	4.91943	22.4005	0.15
gi348170412	hypothetical protein SspiN1_07800	17.74	4	124	13.5888	4.41162	22.3375	0.235294
gi348175399	hypothetical protein SspiN1_33450	8.23	3	389	43.8587	4.70361	22.3369	0.0833333
gi348174072	enoyl-CoA hydratase	10.25	2	283	30.4744	5.63037	22.233	0.0465116
gi348169304	ribosome recycling factor	33.51	4	185	20.6058	5.2876	22.077	0.0727273
gi348169071	hypothetical protein SspiN1_00820	10.82	3	268	29.2781	10.0229	22.0032	0.05
gi348171517	exported protease	4.74	4	527	56.0378	5.04639	21.7341	0.057971
gi348172451	aldehyde oxidase and xanthine dehydrogenase molybdopterin binding protein	2.03	2	789	83.8588	5.05908	21.7264	0.0168067
gi348174188	protein-N(pi)-phosphohistidine-- sugar phosphotransferase	64.1	3	78	8.01005	4.36084	21.605	0.272727
gi348176513	two-component response regulator	8.44	2	225	24.7204	6.03662	21.4208	0.0416667
gi348175267	thioredoxin reductase	19.27	2	109	12.1253	4.94482	21.3132	0.0769231
gi348169328	methionine aminopeptidase	6.67	3	285	31.1017	5.49072	21.2027	0.0810811
gi348173014	ABC-2 type transporter	8.2	2	646	68.9922	6.1001	21.0198	0.0232558
gi348171181	lyase	34.56	5	136	14.9695	4.83057	20.6226	0.151515
gi348174422	hypothetical protein SspiN1_28439	12.33	3	292	32.2394	5.96045	20.0691	0.0566038
gi348170169	SPFH domain-containing protein/ band 7 family protein	5.76	2	382	41.753	5.35107	19.6837	0.0222222
gi348172906	metallophosphoesterase	14.37	3	320	34.9801	8.80713	19.584	0.0454545
gi348174715	glutamine synthetase	4.22	2	474	53.3095	5.22412	19.4024	0.0285714
gi348171621	3-oxoacyl-(acyl-carrier-protein) synthase III	11.04	2	326	34.0254	5.0083	19.3243	0.04
gi348173072	dihydrodipicolinate synthase	7.44	2	309	32.4758	5.12256	19.3022	0.0625
gi348174252	3-demethylubiquinone-9 3-methyltransferase	31.25	4	160	17.7308	4.61475	19.2608	0.125
gi348176910	malonic semialdehyde reductase	9.8	3	204	22.4345	4.85596	19.18	0.0909091
gi348169116	dihydroxyacetone kinase, DhaK subunit	6.04	3	331	34.6259	5.10986	19.065	0.06
gi348175822	Activator of Hsp90 ATPase 1 family protein	19.01	5	121	13.7956	4.86865	19.0188	0.277778
gi348169509	nitrilase/cyanide hydratase and apolipoprotein N-acyltransferase	21.67	4	263	27.6291	4.89404	18.728	0.097561
gi348172446	hypothetical protein SspiN1_18351	16.67	2	228	25.7484	5.09717	18.4696	0.0526316
gi348169764	hypothetical protein SspiN1_04433	12.5	2	160	17.7051	4.55127	18.034	0.1
gi348175433	hypothetical protein SspiN1_33642	16.48	2	176	19.3398	4.81787	17.9052	0.0588235
gi348175498	hypothetical protein SspiN1_33999	20.24	3	168	17.8692	5.05908	17.8653	0.142857
gi348173304	cytochrome P450-like enzyme	6.5	2	400	44.5512	5.56689	17.7661	0.0204082
gi348176805	LuxR family transcriptional regulator	35.22	4	159	17.0011	11.312	17.731	0.097561
gi348171885	hypothetical protein SspiN1_15440	18.27	3	104	11.0912	8.48486	17.7265	0.125
gi348174850	winged helix family two component transcriptional regulator	11.06	2	226	25.1283	5.21143	17.6658	0.030303
gi348173306	histidine ammonia-lyase	3.57	2	504	53.5785	6.7124	17.6271	0.02
gi348168954	allantoate amidohydrolase	6.75	2	400	42.4254	5.13525	17.5569	0.0277778
gi348170680	phosphoserine phosphatase	9.56	2	408	42.9326	4.729	17.5065	0.0357143
gi348174960	acetyltransferase	13.17	3	319	35.5271	5.96045	17.4785	0.0384615
gi348169469	UDP-N-acetylmuramate--L-alanine ligase	6.05	3	479	49.8394	5.19873	17.3725	0.0491803
gi348175501	ATP-dependent DNA ligase	4.52	2	332	36.5118	6.55127	17.2935	0.0307692
gi348171470	putative two-component system response regulator	22.22	2	135	14.4486	5.79541	17.2473	0.153846
gi348170813	molybdopterin biosynthesis-like protein MoeZ	13.85	3	390	42.3198	5.19873	17.0349	0.05
gi348174325	hypothetical protein SspiN1_27944	12.84	2	257	27.5559	4.97021	17.0339	0.0714286
gi348176694	secreted subtilisin-like protease	6.71	2	477	49.3945	5.08447	17.0081	0.05
gi348169421	hypothetical protein SspiN1_02648	6.12	3	327	33.5489	4.88135	16.6272	0.0555556
gi348174973	hypothetical protein SspiN1_31250	9.39	2	213	23.1816	5.19873	16.2487	0.0625
gi348175306	protein phosphatase	4.03	4	471	50.2034	4.81787	16.2219	0.08
gi348172595	carboxymethylenebutenolidase	30.26	4	228	24.389	5.84619	16.1259	0.266667
gi348174008	secreted protein	12.31	2	398	44.2281	6.72705	16.0046	0.031746
gi348176415	50S ribosomal protein L24	28.85	2	104	11.3152	10.4478	15.8717	0.0571429
gi348174887	phosphoglycerate mutase	12.32	3	211	23.4332	9.40771	15.6137	0.0517241
gi348169292	signal peptidase I	6.25	2	304	32.7277	7.2251	15.487	0.0465116
gi348175718	beta-ketoacyl synthase	56.7	3	97	10.4702	4.18311	15.4435	0.375
gi348175495	metallo-beta-lactamase superfamily protein	20.44	2	225	24.4982	5.31299	15.3191	0.0606061
gi348172470	hypothetical protein SspiN1_18471	25	3	152	16.2066	4.58936	15.1792	0.375
gi348169129	methylmalonyl-CoA epimerase	32.43	4	148	15.9353	5.33838	15.1456	0.121212
gi348173138	malate dehydrogenase (oxaloacetate-decarboxylating)	6.2	2	484	50.5392	5.14795	15.0026	0.0229885
gi348175480	translation initiation factor IF3 protein	13.58	2	162	18.4868	9.75928	14.8743	0.0333333
gi348169606	aldo/keto reductase family oxidoreductase	7.33	2	300	32.2647	5.10986	14.6703	0.0526316
gi348171343	Trk system potassium uptake protein TrkA	7.69	2	221	23.7683	6.21436	14.3125	0.0377358
gi348171407	hypothetical protein SspiN1_12944	7.26	3	441	49.4552	6.18896	14.1983	0.0189873
gi348171479	homocysteine methyltransferase	6.69	3	299	31.759	4.80518	13.9989	0.0714286
gi348175473	D-amino-acid dehydrogenase small subunit	6.71	2	417	45.2098	8.71924	13.6805	0.0246914
gi348176049	ABC transporter substrate-binding protein	6.71	2	328	32.9741	4.95752	13.6564	0.0606061
gi348176691	tryptophanyl-tRNA synthetase	8.65	2	347	38.3267	6.1001	13.4668	0.0307692
gi348174230	elongation factor G	3.13	2	704	74.8502	5.07178	13.0163	0.0181818
gi348171400	SOS-response transcriptional repressor, LexA	8.33	2	240	25.7984	5.18604	12.6589	0.0425532
gi348169138	mannose-6-phosphate isomerase	3.88	2	335	35.5561	5.31299	12.4447	0.0377358
gi348175152	UspA domain-containing protein	19.05	2	147	15.5562	7.97217	12.3269	0.0833333
gi348175212	putative dihydrolipoamide acyltransferase component	2.72	2	441	45.7993	6.21436	12.1098	0.0298507
gi348173941	glyoxalase/bleomycin resistance protein/ dioxygenase	8.54	2	281	31.0662	4.62744	11.2737	0.0666667
gi348172413	phosphoheptose isomerase	12.14	2	206	21.5622	6.30322	11.1388	0.0555556
gi348169797	CBS domain-containing protein	12.95	2	139	15.3966	5.96045	10.6511	0.0625
gi348176727	hypothetical protein SspiN1_40328	22.73	2	66	7.27982	8.49951	10.2717	0.0833333
gi348170898	hypothetical protein SspiN1_10379	16	2	100	11.1528	6.68311	7.52283	0.0909091
gi348176418	50S ribosomal protein L29	15	2	80	9.13976	5.18604	6.96247	0.0714286
gi348168939	hypothetical protein SspiN1_00150	10.14	2	138	15.2464	4.98291	5.73674	0.133333
a Protein identification according to NCBI protein knowledgebase (NCBI, update May 12, 2012; http://www.ncbi.nlm.nih.gov/)
b Number of peptides identified by 2D LC-MS/MS analysis
c PAI value represents the number of peptides identified divided by the number of theoretically observable tryptic peptides, the theoretically observable peptides were calculated by an online tool, IPEP (http://ipep.moffitt.org/)

## Sheet: T3_BR1
Relative quantification analysis of proteins identified at T3 from the biological replicate 1
NCBI Accession	Description a	Sequence Coverage(%)	Identified Peptides b	AAs	MW [kDa]	calc. pI	Score	PAI Value c
gi348176726	hypothetical protein SspiN1_40323	60.71	162	168	17.6919	5.90967	1015.76	7.04348
gi348174322	hypothetical protein SspiN1_27929	80.61	151	361	38.5056	5.42725	856.657	1.51
gi348173178	superoxide dismutase [Fe-Zn] 1 (FeSOD I)	63.16	150	209	23.2847	5.68115	856.573	5.55556
gi348174902	metallopeptidase	32.46	125	499	53.9616	5.0083	688.242	2.97619
gi348175327	hypothetical protein SspiN1_33090	40	123	230	23.5947	4.95752	684.235	4.1
gi348174074	polysaccharide deacetylase	69.23	114	325	35.9189	5.38916	677.54	2.65116
gi348173102	chaperonin GroEL	57.38	111	542	57.2082	4.93213	677.464	0.816176
gi348171511	glutamine synthetase	47.47	103	474	53.4564	5.23682	613.788	1.21176
gi348170321	5-methyltetrahydropteroyltriglutamate-- homocysteine S-methyltransferase	34.17	93	758	82.7579	5.16064	591.458	0.615894
gi348174826	membrane spanning protein	48.8	93	209	22.5117	6.62451	577.95	1.20779
gi41350153	urease alpha subunit	19.78	72	642	68.9835	6.22705	391.855	0.637168
gi348171614	pyruvate dehydrogenase subunit E1	17.79	63	922	102.671	6.46826	387.268	0.364162
gi348176887	oligopeptide binding protein of ABC transporter	49.36	62	543	59.1015	5.14795	377.663	0.746988
gi348176428	elongation factor Tu	53.65	59	397	43.8566	5.22412	366.663	0.766234
gi348174687	cyclic nucleotide-binding domain-containing protein	47.08	53	463	51.0124	5.64307	352.647	0.540816
gi348170064	choloylglycine hydrolase	50.17	52	301	32.9565	4.95752	276.674	1.40541
gi348170208	hydrolase	34.29	46	280	31.6346	5.37646	266.359	1.09524
gi348175373	ferritin family protein	51.61	45	186	21.3747	4.89404	259.158	1.25
gi348174563	cyclic nucleotide-binding domain-containing protein	40.04	44	562	60.6269	5.88428	247.444	0.505747
gi348176852	hypothetical protein SspiN1_40990	63.11	46	103	11.0284	4.51318	245.246	2.55556
gi348176208	luciferase-like protein	25.07	38	351	39.303	4.86865	203.647	0.926829
gi348171102	30S ribosomal protein S1	25.45	26	499	55.2371	4.76709	201.401	0.232143
gi348170197	aconitate hydratase	17.48	22	938	101.384	5.0083	188.854	0.150685
gi348171412	putative glutamate binding protein	41.84	31	294	32.1083	5.61768	187.644	0.462687
gi348174564	cyclic nucleotide-binding protein	26.76	28	411	46.0386	6.39209	182.626	0.321839
gi348174999	lysozyme M1 precursor	45.31	24	245	27.0967	6.18896	169.381	0.685714
gi348176452	DNA-directed RNA polymerase subunit beta	9.28	14	1164	128.662	5.04639	167.881	0.0540541
gi348173307	NmrA family protein	41.16	29	294	30.6089	5.14795	165.071	0.674419
gi348171262	NAD/factor-dependent formaldehyde dehydrogenase	35.56	22	374	39.1759	5.19873	161.936	0.423077
gi348171177	heat shock protein Hsp20	44.85	31	136	15.641	5.2749	157.312	0.911765
gi348174810	hypothetical protein SspiN1_30419	52.71	24	129	14.512	5.21143	144.071	1.14286
gi348176443	hypothetical protein SspiN1_38884	30.26	19	152	16.3423	4.89404	143.641	0.76
gi348171500	dihydrolipoamide dehydrogenase	20.61	25	456	47.6669	5.88428	142.76	0.337838
gi348173691	cold shock protein CspA	65.67	29	67	7.16853	5.23682	141.72	2.41667
gi348173083	serine protease precursor	17.63	23	380	38.882	4.85596	137.74	0.741935
gi41350159	ObsC	1.42	6	7488	781.358	4.98291	136.311	0.00731707
gi348171298	stress-like protein	10.24	22	205	21.4619	5.17334	133.079	0.5
gi348173305	aldo/keto reductase	52.47	26	324	34.6762	5.46533	131.441	0.40625
gi348169092	F0F1 ATP synthase subunit beta	33.82	19	476	52.0045	4.94482	128.668	0.22619
gi348172775	beta-glucosidase	15.96	22	470	51.6966	5.021	128.592	0.349206
gi348176597	glycerol kinase	20.2	17	500	54.4243	5.19873	124.304	0.209877
gi348171433	hypothetical protein SspiN1_13074	24.56	16	566	62.7852	5.10986	119.16	0.126984
gi348175295	hypothetical protein SspiN1_32924	30.37	20	191	20.6831	10.7993	116.813	0.344828
gi348172896	starvation-response DNA binding protein	20.61	20	165	18.3305	5.79541	115.179	0.454545
gi348169090	F0F1 ATP synthase subunit alpha	18.07	13	548	58.7302	5.03369	114.955	0.117117
gi348169412	polynucleotide phosphorylase/polyadenylase	11.95	18	745	79.268	5.07178	113.172	0.130435
gi348168964	alpha-ketoglutarate decarboxylase	11.35	17	1225	134.625	6.354	110.748	0.0688259
gi348170939	hypothetical protein SspiN1_10584	10.68	16	843	90.5558	7.6792	108.692	0.111111
gi348174073	fatty-acid--CoA ligase	25.93	20	513	55.5566	5.60498	104.295	0.27027
gi348174688	terpene synthase, metal-binding protein	46.46	21	353	39.3327	5.99854	104.263	0.42
gi348176475	aspartate aminotransferase	26.89	16	409	43.2994	5.36377	103.858	0.340426
gi348176088	amino acid adenylation	1.02	3	2166	236.266	5.12256	101.214	0.00793651
gi348175423	PS1 protein	21.36	16	426	45.5653	5.14795	100.158	0.285714
gi348176831	malate synthase	18.68	15	530	58.9711	5.36377	99.997	0.133929
gi348171450	6-phosphofructokinase	37.24	16	341	36.3041	6.06201	98.3675	0.195122
gi348171558	hypothetical protein SspiN1_13725	40.94	21	127	12.8636	8.20654	96.0185	1.16667
gi348174411	aldehyde dehydrogenase	17.84	13	527	55.7442	5.0083	94.6462	0.188406
gi348171813	ATP-dependent Clp protease proteolytic subunit	12.86	16	210	23.476	4.99561	94.0252	0.380952
gi348175422	PS1 protein	35.28	14	428	45.556	4.85596	93.935	0.241379
gi348176808	chaperonin GroEL	16.54	13	538	56.5319	5.19873	93.7413	0.106557
gi348175040	fructose-bisphosphate aldolase	52.91	16	344	36.8887	5.14795	92.8586	0.313725
gi348174397	cold-shock DNA-binding domain-containing protein	65.67	16	67	7.29965	5.2876	92.3652	1.23077
gi348172298	catalase/hydroperoxidase HPI(I)	13.63	12	741	80.4771	4.83057	90.7665	0.096
gi348173043	CutA1 divalent ion tolerance protein	35.16	17	91	9.94218	5.35107	89.3522	1.54545
gi348173953	glycine betaine transport system permease protein	30.1	16	299	32.8318	5.90967	88.7626	0.285714
gi348176851	hypothetical protein SspiN1_40985	45.83	15	96	10.2589	4.4624	88.676	0.833333
gi348176895	phosphopyruvate hydratase	21.03	14	428	45.0306	4.52588	87.1534	0.208955
gi348172470	hypothetical protein SspiN1_18471	38.82	17	152	16.2066	4.58936	84.249	2.125
gi348170206	phenylhydantoinase	14.16	13	466	50.5143	5.75732	80.903	0.175676
gi348171821	hypothetical protein SspiN1_15110	16.55	10	568	62.6257	5.33838	80.151	0.0884956
gi348173379	hypothetical protein SspiN1_23090	6.23	11	594	65.21	9.11475	79.9985	0.114583
gi348169997	protease	10.72	10	401	41.2466	5.04639	79.7918	0.232558
gi348170217	alcohol dehydrogenase	17.37	12	334	35.653	5.88428	78.4819	0.218182
gi348172972	alcohol dehydrogenase zinc-binding domain-containing protein	23.7	13	308	31.1252	5.32568	78.3915	0.317073
gi348174019	glyceraldehyde 3-phosphate dehydrogenase	30.65	13	336	35.7006	5.57959	77.5298	0.188406
gi348175500	hypothetical protein SspiN1_34009	11.71	12	598	65.6	5.42725	76.208	0.129032
gi348174864	hypothetical protein SspiN1_30689	42.34	12	137	14.7268	4.62744	75.5088	0.857143
gi348176508	preprotein translocase subunit SecA	4.04	4	965	107.367	5.49072	73.6512	0.0161943
gi348171501	dihydrolipoamide acetyltransferase	9.52	9	557	57.0177	4.77979	71.8794	0.111111
gi348170335	zinc binding alcohol dehydrogenase	15.99	10	369	38.7108	5.33838	71.8573	0.47619
gi348176468	50S ribosomal protein L7/L12	28.35	9	127	13.3851	4.65283	70.9138	0.333333
gi348170205	N5,N10-methylene-tetrahydromethanopterin reductase	25.9	14	332	36.3811	5.90967	69.2443	0.208955
gi348169301	30S ribosomal protein S2	29.04	12	272	29.9265	6.7124	68.9658	0.173913
gi348171154	LPXTG-motif cell wall anchor domain-containing protein	18.52	14	189	19.8562	9.71533	68.4631	0.583333
gi348175259	poly(A) polymerase	5.23	3	497	55.4618	6.34131	66.0457	0.0208333
gi348169918	cold-shock DNA-binding domain-containing protein	61.19	11	67	7.30357	5.0083	66.0138	0.6875
gi348175862	hypothetical protein SspiN1_35879	6.85	5	584	62.5388	6.26514	65.8754	0.0609756
gi348172504	luciferase-like protein	20.26	8	385	42.1304	6.20166	65.1385	0.135593
gi348169208	histone-like DNA binding protein	17.96	6	206	21.414	12.0298	64.7774	0.0674157
gi348176700	FAD-dependent pyridine nucleotide-disulfide oxidoreductase	13.63	7	411	44.4488	4.69092	63.4584	0.118644
gi348172783	hypothetical protein SspiN1_20066	10.42	14	192	18.3879	6.65381	62.6592	3.5
gi348176202	betaine-aldehyde dehydrogenase	7.96	7	490	51.7406	5.87158	62.4565	0.0875
gi348169576	serine hydroxymethyltransferase	16.2	7	426	45.7684	5.94775	62.4025	0.0972222
gi348175715	polyketide biosynthesis enoyl-CoA hydratase	20.87	5	254	27.5512	6.3667	59.8219	0.0892857
gi348169779	secreted tripeptidylaminopeptidase	19.18	7	490	53.5136	5.30029	58.6942	0.0958904
gi348168994	protease inhibitor protein	23.7	6	135	14.027	8.6167	57.3041	0.352941
gi348172925	Crp/Fnr family transcriptional regulator	25.45	8	224	24.7071	9.17334	57.1739	0.148148
gi348175187	secreted hydrolase	18.22	9	269	28.208	5.22412	56.1316	0.204545
gi348174443	glycosyl transferase	14.05	4	370	40.4842	8.60205	55.4095	0.037037
gi348171742	methylmalonate-semialdehyde dehydrogenase (acylating)	23.05	11	499	53.3311	5.26221	55.2403	0.126437
gi348174207	aspartyl-tRNA synthetase	6.44	7	606	66.9597	5.23682	54.92	0.0530303
gi348172037	WD40 domain-containing protein beta Propeller	10.88	5	1029	109.956	7.2251	53.6568	0.0236967
gi348171928	TenA family transcription regulator	9.32	8	236	26.0379	4.75439	52.4615	0.296296
gi348176396	DNA-directed RNA polymerase subunit alpha	25.91	6	359	38.7059	4.64014	52.4256	0.0869565
gi348176429	putative translation elongation factor G	10	5	700	77.0993	5.10986	51.351	0.0331126
gi348171612	AhpC/TSA family protein	15.58	6	154	17.0084	4.62744	51.2435	0.2
gi348170936	L-fucose isomerase	12.31	4	471	51.7658	5.68115	50.753	0.04
gi348176397	30S ribosomal protein S4	16.92	3	201	23.1685	10.3745	50.7121	0.047619
gi348171293	ornithine--oxo-acid transaminase	30.34	8	412	43.9175	5.47803	49.9894	0.111111
gi348172406	hydrogen:quinone oxidoreductase	19.52	8	589	66.5384	5.57959	49.8867	0.064
gi348176649	glutathione-independent formaldehyde dehydrogenase	16.45	4	377	40.2311	5.57959	49.6788	0.0634921
gi348173035	ectoine hydroxylase	28.33	6	300	33.5774	5.16064	48.2833	0.130435
gi348174004	putative quinone oxidoreductase	28.57	8	322	33.8195	5.22412	47.5925	0.150943
gi348174072	enoyl-CoA hydratase	14.84	6	283	30.4744	5.63037	47.3528	0.139535
gi348169669	alpha/beta hydrolase	24.73	7	275	30.241	5.14795	46.8869	0.12069
gi348176729	isocitrate dehydrogenase	17.73	6	406	45.1506	5.5415	46.622	0.0631579
gi348170005	bifunctional aldehyde dehydrogenase/ enoyl-CoA hydratase	10.74	9	680	71.9649	6.07471	46.1866	0.0803571
gi348170152	lysozyme M1 precursor	33.85	8	257	27.9903	6.88818	45.8637	0.258065
gi348171757	glyoxalase/bleomycin resistance protein/ dioxygenase	15.87	2	126	14.4267	6.58057	45.6903	0.0588235
gi348176426	50S ribosomal protein L3	38.43	8	216	22.63	10.3013	45.4323	0.123077
gi348175390	DoxX	14.12	4	170	18.0041	10.5356	44.9007	0.108108
gi348169302	elongation factor Ts	29.52	6	271	28.7821	5.08447	44.054	0.08
gi348170589	FAD linked oxidase-like protein	22.45	8	441	50.3116	7.04932	43.8818	0.0833333
gi348174946	superoxide dismutase, copper/ zinc binding protein	15.79	8	209	21.8725	6.65381	43.8417	0.347826
gi348175191	putative ABC transporter substrate-binding protein	21.37	4	262	27.9248	4.84326	43.7313	0.108108
gi348169304	ribosome recycling factor	16.22	6	185	20.6058	5.2876	43.6833	0.109091
gi348174892	hypothetical protein SspiN1_30829	7.58	7	528	54.8942	6.41748	43.6302	0.0864198
gi348172766	hypothetical protein SspiN1_19981	1.62	2	1231	133.941	5.2876	43.6215	0.00772201
gi348176411	50S ribosomal protein L6	44.13	7	179	19.4927	9.78857	43.2944	0.145833
gi348172772	putative sugar binding secreted protein	17.88	5	425	45.9319	5.99854	43.2052	0.0574713
gi348172212	hypothetical protein SspiN1_17136	15.68	6	421	46.4222	5.56689	42.4813	0.06
gi348176884	oligopeptide ABC transporter ATP-binding protein	10.51	8	333	36.5949	6.94678	41.4236	0.123077
gi348171261	hydroxyacylglutathione hydrolase	20.57	4	209	22.5013	5.0083	41.4098	0.235294
gi348172905	peptide hydrolase	2.62	5	611	66.4619	4.84326	39.9736	0.060241
gi348169928	hypothetical protein SspiN1_05293	35.29	7	170	18.4852	4.55127	39.9	0.636364
gi348171447	hypothetical protein SspiN1_13144	15.11	7	139	14.8712	4.7417	39.8269	0.25
gi348176933	L-lysine aminotransferase	9.67	4	455	49.5475	5.98584	39.5453	0.0373832
gi348176850	50S ribosomal protein L13	39.19	7	148	16.5208	9.94971	38.8289	0.148936
gi348170244	homogentisate 1,2-dioxygenase	7.02	2	399	44.636	5.94775	38.3325	0.037037
gi348173002	iron-regulated LSR2 protein precursor	22.22	7	117	12.5133	7.26904	38.1193	0.269231
gi348175213	pyruvate dehydrogenase E1 component beta subunit	22.49	7	338	36.5509	5.12256	37.4304	0.12069
gi348170794	peptidase M16-like protein	6.37	5	455	48.8827	5.47803	36.9322	0.049505
gi348171275	3-hydroxybutyryl-CoA dehydrogenase	23.69	6	287	30.7472	5.92236	36.7686	0.0983607
gi348176430	30S ribosomal protein S7	21.15	4	156	17.4794	10.3306	36.5574	0.0645161
gi348175407	LGFP	11.97	5	351	37.3808	7.06396	36.4642	0.0666667
gi348171788	para-nitrobenzyl esterase	5.82	5	498	53.0847	5.07178	35.9449	0.135135
gi348169336	hypothetical protein SspiN1_02205	28.18	4	181	19.4404	5.021	35.6227	0.444444
gi348170647	pyruvate dehydrogenase	11.27	4	577	61.8226	6.06201	35.5567	0.0493827
gi348175334	short-chain dehydrogenase/reductase SDR	19.84	3	252	25.8916	5.64307	35.3476	0.0882353
gi348172687	secreted tripeptidyl aminopeptidase	10.77	6	455	50.7802	4.95752	34.9211	0.0810811
gi348173300	caffeoyl-CoA O-methyltransferase	15.22	4	230	25.1242	5.97314	34.8491	0.0909091
gi348170177	3-oxoacyl-[acyl-carrier-protein] reductase	24.36	2	234	24.1155	6.354	34.5606	0.0444444
gi348174297	hypothetical peptidase	6.46	4	294	32.3124	5.71924	34.5297	0.0606061
gi348174853	hypothetical protein SspiN1_30634	13.73	5	255	26.9696	4.18311	34.4225	0.454545
gi348171814	ATP-dependent Clp protease proteolytic subunit 1	10.63	8	207	22.3451	5.56689	34.4183	0.258065
gi348169089	ATP synthase delta chain	16.91	4	272	29.4479	5.38916	34.3194	0.0512821
gi348175360	signal peptide peptidase	8.31	4	301	32.584	8.04541	34.0866	0.0540541
gi348174401	terpene synthase metal-binding domain-containing protein	2.3	2	738	84.2037	5.12256	33.6493	0.0147059
gi348169583	hypothetical protein SspiN1_03488	30.34	5	145	16.1169	5.33838	32.6936	0.172414
gi348176471	50S ribosomal protein L1	22.46	5	236	25.0254	9.70068	32.6327	0.0649351
gi348175716	enoyl-CoA hydratase/isomerase family protein	22.98	5	248	26.2068	6.22705	32.5185	0.0943396
gi348175112	30S ribosomal protein S6	56.9	5	116	13.1681	9.12939	32.029	0.131579
gi348169183	hypothetical protein SspiN1_01430	33.85	7	65	6.80679	10.272	31.5651	0.368421
gi348174967	thiosulfate sulfurtransferase	10.89	3	248	27.6577	5.09717	31.0794	0.0491803
gi348176722	hypothetical protein SspiN1_40303	21.32	4	136	13.7623	9.83252	30.7103	0.173913
gi348176267	NAD-dependent aldehyde dehydrogenase	5.65	4	496	53.0429	5.14795	30.7076	0.0506329
gi348171466	ubiquinol-cytochrome c reductase iron-sulfur subunit	6.15	3	374	41.7389	6.39209	30.6772	0.0441176
gi348175175	phosphoenolpyruvate carboxykinase	3.97	2	604	67.225	4.97021	30.5836	0.0176991
gi348174445	dimethylaniline monooxygenase (N-oxide forming)	10.32	5	407	44.4456	7.15186	30.2046	0.060241
gi348176419	50S ribosomal protein L16	23.02	6	139	15.6404	10.8579	30.0947	0.117647
gi348173084	thiamine-phosphate pyrophosphorylase	10	4	220	23.358	5.60498	29.8808	0.0930233
gi348172545	glutamine synthetase (glutamate--ammonia ligase)	5.68	4	458	48.4567	5.14795	28.7	0.0487805
gi348169196	3-isopropylmalate dehydrogenase	4.9	3	347	36.6642	5.51611	28.5757	0.0576923
gi348170176	enoyl-(acyl carrier protein) reductase	13.73	4	255	26.6037	5.42725	28.4646	0.102564
gi348175863	hypothetical protein SspiN1_35884	5.17	5	503	52.9563	5.78271	28.3819	0.0819672
gi348169342	secreted trypsin-like serine protease	19.03	4	268	27.4167	5.60498	28.1662	0.16
gi348173931	proteasome subunit beta	8.54	3	281	29.2819	4.84326	28.1276	0.0625
gi348174230	elongation factor G	2.41	2	704	74.8502	5.07178	27.5802	0.0181818
gi348171838	DsbA oxidoreductase	16.18	3	204	22.4692	5.0083	27.3408	0.075
gi348170695	putative transferase protein	14.29	4	224	24.2421	5.10986	26.8749	0.133333
gi348171388	x-prolyl-dipeptidyl aminopeptidase	2.19	4	593	64.4744	5.09717	26.8474	0.0434783
gi348174689	methyltransferase	12.28	4	285	31.7605	5.89697	26.2826	0.0909091
gi348174014	YCII-like protein	15.71	4	140	15.5379	4.90674	26.2786	0.0952381
gi348174871	uroporphyrin-III C-methyltransferase HemD	4.71	2	510	53.619	6.11279	26.2702	0.0194175
gi348172216	butyryl-CoA dehydrogenase	3.51	2	370	40.4808	5.85889	26.0786	0.0235294
gi348170186	cell wall-associated hydrolase	3.62	2	469	49.9356	8.95361	25.7775	0.0168067
gi348175308	FHA domain-containing protein	7.11	5	394	42.2879	5.07178	25.7024	0.116279
gi348173306	histidine ammonia-lyase	2.78	2	504	53.5785	6.7124	25.5936	0.02
gi348175283	6-phosphogluconate dehydrogenase -like protein	14.92	3	295	31.6739	4.95752	24.3478	0.0612245
gi348171164	phosphoenolpyruvate carboxykinase	4.4	2	614	67.6245	5.37646	23.9362	0.0165289
gi348169308	glyoxalase/bleomycin resistance protein/ dioxygenase	14.17	4	254	27.7727	4.60205	23.7147	0.181818
gi348176409	30S ribosomal protein S5	35.47	4	203	21.1154	10.3892	23.699	0.0677966
gi348173310	luciferase-like protein	18.55	2	275	29.9673	5.93506	23.6829	0.05
gi348172983	putative inorganic pyrophosphatase	18.52	5	162	18.6612	5.05908	23.4927	0.106383
gi348172851	lactoylglutathione lyase, GloA	13.1	2	145	15.8671	5.17334	22.9411	0.08
gi348169606	aldo/keto reductase family oxidoreductase	11.33	3	300	32.2647	5.10986	22.9198	0.0789474
gi348172143	urease subunit gamma	13.27	4	98	10.8735	5.16064	22.7277	0.2
gi348172906	metallophosphoesterase	9.38	2	320	34.9801	8.80713	22.6852	0.030303
gi348169193	ketol-acid reductoisomerase	4.53	2	331	35.4652	5.12256	22.6314	0.0350877
gi348173304	cytochrome P450-like enzyme	6.5	3	400	44.5512	5.56689	22.5589	0.0306122
gi348176473	putative transcription antitermination regulator	6.47	2	278	29.7647	4.34814	22.3162	0.0540541
gi348176422	30S ribosomal protein S19	15.05	3	93	10.6818	10.6089	21.6191	0.0857143
gi348176499	NADH dehydrogenase I chain F	7.99	3	438	47.5108	5.99854	21.5731	0.0461538
gi348175615	hypothetical protein SspiN1_34594	6.67	4	510	55.351	5.69385	21.377	0.0493827
gi348171530	NADPH-dependent F420 reductase	15.84	2	221	23.1603	6.53662	20.9	0.0444444
gi348172933	acetyl-CoA synthetase	2.73	2	660	71.7369	5.24951	20.788	0.0183486
gi348172844	dipeptide ABC transporter substrate-binding protein	6.95	4	547	59.7101	4.91943	20.7062	0.0506329
gi348170525	hypothetical protein SspiN1_08405	11.7	3	94	10.2318	4.83057	20.7021	0.333333
gi348171702	glycyl-tRNA synthetase	2.82	3	461	52.9031	5.52881	20.6084	0.0291262
gi348171474	cytochrome c oxidase, subunit II	10.9	3	312	34.7306	7.38623	20.0672	0.0652174
gi348171942	dihydroxy-acid dehydratase	4.59	2	566	59.3151	5.14795	19.9628	0.0212766
gi348172319	cold-shock DNA-binding domain-containing protein	40.3	3	67	7.20047	4.88135	19.2582	0.428571
gi348176762	bifunctional phosphoribosyl aminoimidazolecarboxamide formyltransferase/ IMP cyclohydrolase	7.68	3	521	54.7089	5.69385	19.2287	0.0379747
gi348174850	winged helix family two component transcriptional regulator	11.06	3	226	25.1283	5.21143	19.1916	0.0454545
gi348172882	aspartate kinase	12.84	2	257	27.4799	4.80518	18.8408	0.0540541
gi348176883	oligopeptide ABC transporter ATP-binding protein	5.41	2	333	37.1346	8.26514	18.8041	0.0253165
gi348169091	ATP synthase gamma chain	7.79	3	308	33.9546	6.03662	18.7643	0.04
gi348176412	30S ribosomal protein S8	15.15	2	132	14.3746	9.70068	18.6899	0.0416667
gi348175218	M20/M25/M40 family peptidase	5.52	3	471	49.9189	4.88135	18.6588	0.0576923
gi348173013	antibiotic biosynthesis monooxygenase	24.24	3	99	10.6823	5.18604	18.3418	0.136364
gi348176425	50S ribosomal protein L4	7.05	3	227	24.2658	10.0815	18.2077	0.05
gi348172782	hypothetical protein SspiN1_20061	30.4	3	250	25.7783	6.41748	17.8398	0.115385
gi348171411	putative glutamate ABC transporter ATP-binding protein	11.57	4	242	26.5159	7.04932	17.8383	0.0645161
gi348171651	hypothetical protein SspiN1_14200	22.94	3	170	18.9094	4.70361	17.7297	0.115385
gi348170898	hypothetical protein SspiN1_10379	16	5	100	11.1528	6.68311	17.4898	0.227273
gi348173100	cold shock protein	58.21	3	67	7.3136	7.25439	17.4359	0.176471
gi348170246	hypothetical protein SspiN1_06950	14.7	4	347	36.0365	5.32568	17.1596	0.0869565
gi348169763	FHA domain-containing protein	9.15	2	164	17.3176	4.79248	17.1267	0.0869565
gi348172686	pyridoxamine 5'-phosphate oxidase-related, FMN-binding protein	21.37	3	131	14.6955	6.37939	17.008	0.125
gi348173225	putative FAD-binding dehydrogenase	3.81	2	551	59.3369	8.45557	16.5818	0.0153846
gi348169429	secreted peptidase	3.04	3	526	56.5709	5.37646	16.4887	0.0526316
gi290543607	S-adenosylmethionine synthetase	8.66	2	231	24.7289	5.50342	16.3961	0.04
gi348176682	ABC transporter substrate-binding protein	3.59	2	418	42.8198	6.41748	16.2931	0.0232558
gi348174974	hypothetical protein SspiN1_31255	12.35	2	170	19.0998	5.75732	15.782	0.0487805
gi348170280	carboxymethylenebutenolidase	4.9	2	245	25.7851	6.87354	15.6775	0.04
gi348171760	30S ribosomal protein S20	23.26	3	86	9.47921	10.9165	15.4085	0.0731707
gi348169164	electron transfer flavoprotein, alpha subunit	6.33	2	316	31.8538	4.91943	15.351	0.0526316
gi348175578	LPXTG-motif cell wall anchor domain-containing protein	7.28	2	412	43.493	7.28369	15.3331	0.0384615
gi348175306	protein phosphatase	4.03	3	471	50.2034	4.81787	14.6328	0.06
gi348174018	phosphoglycerate kinase	16.25	3	400	41.4989	5.09717	14.4888	0.0405405
gi348174188	protein-N(pi)-phosphohistidine-- sugar phosphotransferase	64.1	3	78	8.01005	4.36084	14.473	0.272727
gi348175009	beta-lactamase-like protein	8.53	2	211	22.6267	5.23682	14.3371	0.0833333
gi348174960	acetyltransferase	5.33	2	319	35.5271	5.96045	13.7866	0.025641
gi348173036	L-ectoine synthase	14.29	2	126	14.2771	5.07178	13.1131	0.0952381
gi348173941	glyoxalase/bleomycin resistance protein/ dioxygenase	8.54	3	281	31.0662	4.62744	13.0576	0.1
gi348170334	protease I	14.29	2	182	19.781	5.08447	12.9984	0.0555556
gi348175476	phenylalanyl-tRNA synthetase subunit alpha	6.52	2	353	38.9223	5.0083	12.7983	0.025641
gi348175811	manganese catalase	5.05	2	317	34.8553	5.07178	12.1357	0.0444444
gi348170112	antibiotic biosynthesis monooxygenase	19.27	2	109	12.5251	4.81787	12.0467	0.142857
gi348171885	hypothetical protein SspiN1_15440	18.27	3	104	11.0912	8.48486	12.0414	0.125
gi348170348	56kDa selenium binding protein	4.65	2	473	51.5982	5.19873	11.7453	0.0363636
gi348176732	hypothetical protein SspiN1_40353	34.85	2	66	7.17455	5.36377	11.2163	0.133333
gi348173573	phospholipase/carboxylesterase	8.93	2	224	24.4023	7.81104	10.401	0.05
gi348169816	hypothetical protein SspiN1_04713	34.29	2	70	7.64703	9.5249	9.23748	0.1
gi348174033	peptidylprolyl isomerase	10.48	2	124	13.1208	6.30322	9.14612	0.125
gi348171383	rhodanese-related sulfurtransferase	13.55	2	273	28.6201	5.04639	7.7249	0.0512821
a Protein identification according to NCBI protein knowledgebase (NCBI, update May 12, 2012; http://www.ncbi.nlm.nih.gov/)
b Number of peptides identified by 2D LC-MS/MS analysis
c PAI value represents the number of peptides identified divided by the number of theoretically observable tryptic peptides, the theoretically observable peptides were calculated by an online tool, IPEP (http://ipep.moffitt.org/)

## Sheet: T3_BR2
Relative quantification analysis of proteins identified at T3 from the biological replicate 2
NCBI Accession	Description a	Sequence Coverage(%)	Identified Peptides b	AAs	MW [kDa]	calc. pI	Score	PAI Value c
gi348176726	hypothetical protein SspiN1_40323	60.71	190	168	17.6919	5.90967	1160.27	8.26087
gi348174322	hypothetical protein SspiN1_27929	69.81	174	361	38.5056	5.42725	981.632	1.74
gi348174826	membrane spanning protein	34.45	146	209	22.5117	6.62451	873.452	1.8961
gi348175327	hypothetical protein SspiN1_33090	32.17	152	230	23.5947	4.95752	861.205	5.06667
gi348173178	superoxide dismutase [Fe-Zn] 1 (FeSOD I)	60.77	122	209	23.2847	5.68115	659.879	4.51852
gi348173102	chaperonin GroEL	52.21	99	542	57.2082	4.93213	626.953	0.727941
gi348176428	elongation factor Tu	49.87	79	397	43.8566	5.22412	498.305	1.02597
gi348174902	metallopeptidase	35.67	82	499	53.9616	5.0083	464.509	1.95238
gi348174074	polysaccharide deacetylase	69.23	77	325	35.9189	5.38916	459.859	1.7907
gi348170321	5-methyltetrahydropteroyltriglutamate-- homocysteine S-methyltransferase	28.76	71	758	82.7579	5.16064	411.128	0.470199
gi348171511	glutamine synthetase	53.59	58	474	53.4564	5.23682	360.727	0.682353
gi348174687	cyclic nucleotide-binding domain-containing protein	52.7	61	463	51.0124	5.64307	346.631	0.622449
gi348176887	oligopeptide binding protein of ABC transporter	42.91	58	543	59.1015	5.14795	344.56	0.698795
gi41350153	urease alpha subunit	7.94	53	642	68.9835	6.22705	292.685	0.469027
gi348175373	ferritin family protein	44.62	33	186	21.3747	4.89404	272.01	0.916667
gi348170208	hydrolase	29.64	38	280	31.6346	5.37646	264.863	0.904762
gi348171614	pyruvate dehydrogenase subunit E1	13.67	36	922	102.671	6.46826	259.734	0.208092
gi348174563	cyclic nucleotide-binding domain-containing protein	27.94	41	562	60.6269	5.88428	250.798	0.471264
gi348174564	cyclic nucleotide-binding protein	26.76	29	411	46.0386	6.39209	214.665	0.333333
gi348171500	dihydrolipoamide dehydrogenase	7.24	37	456	47.6669	5.88428	213.657	0.5
gi348174810	hypothetical protein SspiN1_30419	33.33	29	129	14.512	5.21143	186.709	1.38095
gi348176852	hypothetical protein SspiN1_40990	52.43	33	103	11.0284	4.51318	184.367	1.83333
gi348174999	lysozyme M1 precursor	32.24	28	245	27.0967	6.18896	183.073	0.8
gi348170064	choloylglycine hydrolase	43.85	29	301	32.9565	4.95752	180.699	0.783784
gi348175295	hypothetical protein SspiN1_32924	34.55	33	191	20.6831	10.7993	179.392	0.568966
gi348170197	aconitate hydratase	16.74	26	938	101.384	5.0083	176.095	0.178082
gi348171412	putative glutamate binding protein	41.16	32	294	32.1083	5.61768	173.163	0.477612
gi348173305	aldo/keto reductase	28.4	28	324	34.6762	5.46533	168.302	0.4375
gi348173307	NmrA family protein	41.16	29	294	30.6089	5.14795	162.726	0.674419
gi348173083	serine protease precursor	25	28	380	38.882	4.85596	159.839	0.903226
gi348171102	30S ribosomal protein S1	9.82	24	499	55.2371	4.76709	159.195	0.214286
gi348171262	NAD/factor-dependent formaldehyde dehydrogenase	21.66	24	374	39.1759	5.19873	157.239	0.461538
gi348176443	hypothetical protein SspiN1_38884	29.61	25	152	16.3423	4.89404	150.069	1
gi348176208	luciferase-like protein	21.94	21	351	39.303	4.86865	146.944	0.512195
gi348171558	hypothetical protein SspiN1_13725	40.94	27	127	12.8636	8.20654	141.395	1.5
gi348173691	cold shock protein CspA	65.67	22	67	7.16853	5.23682	140.32	1.83333
gi348169092	F0F1 ATP synthase subunit beta	22.9	17	476	52.0045	4.94482	139.62	0.202381
gi348172896	starvation-response DNA binding protein	31.52	21	165	18.3305	5.79541	138.804	0.477273
gi348176851	hypothetical protein SspiN1_40985	45.83	18	96	10.2589	4.4624	122.841	1
gi348175423	PS1 protein	22.3	17	426	45.5653	5.14795	121.362	0.303571
gi348169090	F0F1 ATP synthase subunit alpha	9.67	10	548	58.7302	5.03369	114.206	0.0900901
gi41350159	ObsC	1.14	5	7488	781.358	4.98291	113.93	0.00609756
gi348176808	chaperonin GroEL	18.59	14	538	56.5319	5.19873	108.112	0.114754
gi348171433	hypothetical protein SspiN1_13074	19.61	12	566	62.7852	5.10986	102.725	0.0952381
gi348169208	histone-like DNA binding protein	17.48	16	206	21.414	12.0298	102.325	0.179775
gi348168964	alpha-ketoglutarate decarboxylase	9.47	13	1225	134.625	6.354	101.743	0.0526316
gi348171450	6-phosphofructokinase	30.5	15	341	36.3041	6.06201	99.5457	0.182927
gi348172470	hypothetical protein SspiN1_18471	27.63	21	152	16.2066	4.58936	99.4215	2.625
gi348174411	aldehyde dehydrogenase	20.11	13	527	55.7442	5.0083	94.7014	0.188406
gi348174864	hypothetical protein SspiN1_30689	27.74	18	137	14.7268	4.62744	94.0247	1.28571
gi348169412	polynucleotide phosphorylase/polyadenylase	7.38	8	745	79.268	5.07178	93.9345	0.057971
gi348175422	PS1 protein	34.11	17	428	45.556	4.85596	93.5435	0.293103
gi348171813	ATP-dependent Clp protease proteolytic subunit	18.1	18	210	23.476	4.99561	88.1909	0.428571
gi348174072	enoyl-CoA hydratase	22.61	13	283	30.4744	5.63037	87.4023	0.302326
gi348174019	glyceraldehyde 3-phosphate dehydrogenase	35.12	16	336	35.7006	5.57959	85.9867	0.231884
gi348170939	hypothetical protein SspiN1_10584	5.22	11	843	90.5558	7.6792	83.2993	0.0763889
gi348176452	DNA-directed RNA polymerase subunit beta	7.47	6	1164	128.662	5.04639	83.2829	0.023166
gi348176700	FAD-dependent pyridine nucleotide-disulfide oxidoreductase	17.52	14	411	44.4488	4.69092	83.2676	0.237288
gi348169997	protease	20.2	9	401	41.2466	5.04639	82.7733	0.209302
gi348174397	cold-shock DNA-binding domain-containing protein	65.67	14	67	7.29965	5.2876	82.3989	1.07692
gi348171298	stress-like protein	27.8	14	205	21.4619	5.17334	80.3619	0.318182
gi348170206	phenylhydantoinase	19.31	11	466	50.5143	5.75732	79.2963	0.148649
gi348169779	secreted tripeptidylaminopeptidase	13.88	9	490	53.5136	5.30029	78.4161	0.123288
gi348176831	malate synthase	18.68	14	530	58.9711	5.36377	78.2641	0.125
gi348174688	terpene synthase, metal-binding protein	26.06	13	353	39.3327	5.99854	78.0829	0.26
gi348176088	amino acid adenylation	1.02	6	2166	236.266	5.12256	78.0065	0.015873
gi348175259	poly(A) polymerase	5.23	3	497	55.4618	6.34131	77.522	0.0208333
gi348171821	hypothetical protein SspiN1_15110	8.8	14	568	62.6257	5.33838	76.9491	0.123894
gi348175500	hypothetical protein SspiN1_34009	14.72	11	598	65.6	5.42725	75.8687	0.11828
gi348169918	cold-shock DNA-binding domain-containing protein	61.19	13	67	7.30357	5.0083	75.627	0.8125
gi348170794	peptidase M16-like protein	6.37	12	455	48.8827	5.47803	75.089	0.118812
gi348170176	enoyl-(acyl carrier protein) reductase	22.75	15	255	26.6037	5.42725	74.7808	0.384615
gi348175040	fructose-bisphosphate aldolase	28.2	13	344	36.8887	5.14795	74.0604	0.254902
gi348173379	hypothetical protein SspiN1_23090	6.06	7	594	65.21	9.11475	72.468	0.0729167
gi348172775	beta-glucosidase	15.96	10	470	51.6966	5.021	72.4231	0.15873
gi348175390	DoxX	14.12	8	170	18.0041	10.5356	70.5789	0.216216
gi348170205	N5,N10-methylene-tetrahydromethanopterin reductase	14.76	11	332	36.3811	5.90967	68.8425	0.164179
gi348171177	heat shock protein Hsp20	44.85	13	136	15.641	5.2749	68.7848	0.382353
gi348176475	aspartate aminotransferase	22.74	8	409	43.2994	5.36377	67.9693	0.170213
gi348170217	alcohol dehydrogenase	15.27	10	334	35.653	5.88428	65.9722	0.181818
gi348171154	LPXTG-motif cell wall anchor domain-containing protein	18.52	12	189	19.8562	9.71533	64.0175	0.5
gi348170335	zinc binding alcohol dehydrogenase	19.78	11	369	38.7108	5.33838	62.8065	0.52381
gi348169183	hypothetical protein SspiN1_01430	33.85	11	65	6.80679	10.272	62.3664	0.578947
gi348176468	50S ribosomal protein L7/L12	24.41	9	127	13.3851	4.65283	61.9654	0.333333
gi348171757	glyoxalase/bleomycin resistance protein/ dioxygenase	15.87	5	126	14.4267	6.58057	60.4024	0.147059
gi348172972	alcohol dehydrogenase zinc-binding domain-containing protein	40.91	8	308	31.1252	5.32568	60.4002	0.195122
gi348168994	protease inhibitor protein	23.7	7	135	14.027	8.6167	59.8118	0.411765
gi348173043	CutA1 divalent ion tolerance protein	35.16	8	91	9.94218	5.35107	56.3648	0.727273
gi348174073	fatty-acid--CoA ligase	18.32	8	513	55.5566	5.60498	54.7631	0.108108
gi348171293	ornithine--oxo-acid transaminase	10.19	6	412	43.9175	5.47803	54.0162	0.0833333
gi348170936	L-fucose isomerase	16.14	6	471	51.7658	5.68115	52.5884	0.06
gi348176895	phosphopyruvate hydratase	14.72	7	428	45.0306	4.52588	52.0187	0.104478
gi348171742	methylmalonate-semialdehyde dehydrogenase (acylating)	12.22	8	499	53.3311	5.26221	51.6029	0.091954
gi348174297	hypothetical peptidase	12.93	6	294	32.3124	5.71924	51.2464	0.0909091
gi348176202	betaine-aldehyde dehydrogenase	15.1	7	490	51.7406	5.87158	51.0984	0.0875
gi348174018	phosphoglycerate kinase	24.75	9	400	41.4989	5.09717	50.5377	0.121622
gi348176649	glutathione-independent formaldehyde dehydrogenase	18.04	6	377	40.2311	5.57959	50.1268	0.0952381
gi348174004	putative quinone oxidoreductase	16.77	5	322	33.8195	5.22412	50.108	0.0943396
gi348169301	30S ribosomal protein S2	11.4	8	272	29.9265	6.7124	49.9776	0.115942
gi348176722	hypothetical protein SspiN1_40303	21.32	8	136	13.7623	9.83252	48.9566	0.347826
gi348176508	preprotein translocase subunit SecA	7.36	5	965	107.367	5.49072	48.9092	0.0202429
gi348176397	30S ribosomal protein S4	16.92	5	201	23.1685	10.3745	48.0818	0.0793651
gi348172037	WD40 domain-containing protein beta Propeller	5.15	3	1029	109.956	7.2251	47.7076	0.014218
gi348170348	56kDa selenium binding protein	14.16	8	473	51.5982	5.19873	47.6118	0.145455
gi348169928	hypothetical protein SspiN1_05293	48.82	11	170	18.4852	4.55127	47.068	1
gi348172298	catalase/hydroperoxidase HPI(I)	11.2	7	741	80.4771	4.83057	46.2047	0.056
gi348176597	glycerol kinase	9.6	4	500	54.4243	5.19873	46.0492	0.0493827
gi348172319	cold-shock DNA-binding domain-containing protein	80.6	10	67	7.20047	4.88135	45.1614	1.42857
gi348169576	serine hydroxymethyltransferase	16.2	7	426	45.7684	5.94775	44.8477	0.0972222
gi348173953	glycine betaine transport system permease protein	19.06	2	299	32.8318	5.90967	44.7702	0.0357143
gi348169669	alpha/beta hydrolase	6.18	3	275	30.241	5.14795	44.7164	0.0517241
gi348176412	30S ribosomal protein S8	28.79	10	132	14.3746	9.70068	44.603	0.208333
gi348174946	superoxide dismutase, copper/ zinc binding protein	15.79	9	209	21.8725	6.65381	41.6246	0.391304
gi348172216	butyryl-CoA dehydrogenase	8.92	6	370	40.4808	5.85889	41.432	0.0705882
gi348170005	bifunctional aldehyde dehydrogenase/ enoyl-CoA hydratase	7.06	6	680	71.9649	6.07471	41.3624	0.0535714
gi348172504	luciferase-like protein	12.21	4	385	42.1304	6.20166	40.9895	0.0677966
gi348171275	3-hydroxybutyryl-CoA dehydrogenase	18.12	4	287	30.7472	5.92236	40.9017	0.0655738
gi348169342	secreted trypsin-like serine protease	9.7	6	268	27.4167	5.60498	40.865	0.24
gi348174207	aspartyl-tRNA synthetase	6.44	3	606	66.9597	5.23682	40.8155	0.0227273
gi348175407	LGFP	12.54	6	351	37.3808	7.06396	39.395	0.08
gi348171612	AhpC/TSA family protein	32.47	8	154	17.0084	4.62744	39.1705	0.266667
gi348173931	proteasome subunit beta	8.54	4	281	29.2819	4.84326	38.1128	0.0833333
gi348176411	50S ribosomal protein L6	49.72	5	179	19.4927	9.78857	37.5139	0.104167
gi348176430	30S ribosomal protein S7	32.05	5	156	17.4794	10.3306	37.4451	0.0806452
gi348171388	x-prolyl-dipeptidyl aminopeptidase	2.19	5	593	64.4744	5.09717	37.0743	0.0543478
gi348176933	L-lysine aminotransferase	9.45	3	455	49.5475	5.98584	36.9285	0.0280374
gi348174443	glycosyl transferase	14.05	4	370	40.4842	8.60205	36.8808	0.037037
gi348175715	polyketide biosynthesis enoyl-CoA hydratase	7.48	5	254	27.5512	6.3667	36.8557	0.0892857
gi348172925	Crp/Fnr family transcriptional regulator	17.41	3	224	24.7071	9.17334	36.0674	0.0555556
gi348174871	uroporphyrin-III C-methyltransferase HemD	4.71	2	510	53.619	6.11279	35.9691	0.0194175
gi348176267	NAD-dependent aldehyde dehydrogenase	9.68	4	496	53.0429	5.14795	35.539	0.0506329
gi348175862	hypothetical protein SspiN1_35879	7.71	4	584	62.5388	6.26514	35.4421	0.0487805
gi348170244	homogentisate 1,2-dioxygenase	7.02	4	399	44.636	5.94775	35.3216	0.0740741
gi348176409	30S ribosomal protein S5	17.73	6	203	21.1154	10.3892	35.1122	0.101695
gi348172545	glutamine synthetase (glutamate--ammonia ligase)	5.68	4	458	48.4567	5.14795	34.4864	0.0487805
gi348172905	peptide hydrolase	2.62	6	611	66.4619	4.84326	34.39	0.0722892
gi348170186	cell wall-associated hydrolase	6.82	4	469	49.9356	8.95361	34.2468	0.0336134
gi348171501	dihydrolipoamide acetyltransferase	7	5	557	57.0177	4.77979	34.2143	0.0617284
gi348175213	pyruvate dehydrogenase E1 component beta subunit	22.49	5	338	36.5509	5.12256	33.6018	0.0862069
gi348172212	hypothetical protein SspiN1_17136	15.68	4	421	46.4222	5.56689	33.5301	0.04
gi348170589	FAD linked oxidase-like protein	9.98	5	441	50.3116	7.04932	33.4883	0.0520833
gi348176682	ABC transporter substrate-binding protein	7.66	3	418	42.8198	6.41748	33.3841	0.0348837
gi348171928	TenA family transcription regulator	9.32	6	236	26.0379	4.75439	32.9304	0.222222
gi348172851	lactoylglutathione lyase, GloA	13.1	6	145	15.8671	5.17334	32.7203	0.24
gi348172406	hydrogen:quinone oxidoreductase	3.4	2	589	66.5384	5.57959	32.7114	0.016
gi348169336	hypothetical protein SspiN1_02205	28.18	4	181	19.4404	5.021	32.1352	0.444444
gi348169302	elongation factor Ts	23.99	4	271	28.7821	5.08447	31.9662	0.0533333
gi348170647	pyruvate dehydrogenase	6.07	5	577	61.8226	6.06201	31.8731	0.0617284
gi348172772	putative sugar binding secreted protein	7.53	3	425	45.9319	5.99854	31.8144	0.0344828
gi348171788	para-nitrobenzyl esterase	5.82	5	498	53.0847	5.07178	31.6869	0.135135
gi348176425	50S ribosomal protein L4	19.38	4	227	24.2658	10.0815	31.5408	0.0666667
gi348169196	3-isopropylmalate dehydrogenase	9.22	3	347	36.6642	5.51611	31.3845	0.0576923
gi348172766	hypothetical protein SspiN1_19981	1.62	2	1231	133.941	5.2876	31.2905	0.00772201
gi348170695	putative transferase protein	29.02	7	224	24.2421	5.10986	31.1733	0.233333
gi348174014	YCII-like protein	19.29	2	140	15.5379	4.90674	31.0801	0.047619
gi348176396	DNA-directed RNA polymerase subunit alpha	12.53	2	359	38.7059	4.64014	30.8106	0.0289855
gi348173304	cytochrome P450-like enzyme	6.5	4	400	44.5512	5.56689	30.4512	0.0408163
gi348176471	50S ribosomal protein L1	8.47	4	236	25.0254	9.70068	30.3088	0.0519481
gi348176426	50S ribosomal protein L3	24.07	4	216	22.63	10.3013	29.9239	0.0615385
gi348175476	phenylalanyl-tRNA synthetase subunit alpha	12.18	4	353	38.9223	5.0083	29.5823	0.0512821
gi348169763	FHA domain-containing protein	9.15	7	164	17.3176	4.79248	29.401	0.304348
gi348176729	isocitrate dehydrogenase	9.61	4	406	45.1506	5.5415	29.3964	0.0421053
gi348171530	NADPH-dependent F420 reductase	9.95	2	221	23.1603	6.53662	29.1996	0.0444444
gi348176429	putative translation elongation factor G	3.29	4	700	77.0993	5.10986	28.9953	0.0264901
gi348175187	secreted hydrolase	11.15	4	269	28.208	5.22412	28.9373	0.0909091
gi348169193	ketol-acid reductoisomerase	12.69	4	331	35.4652	5.12256	28.5039	0.0701754
gi348173035	ectoine hydroxylase	5.67	3	300	33.5774	5.16064	27.8134	0.0652174
gi348169164	electron transfer flavoprotein, alpha subunit	12.03	3	316	31.8538	4.91943	27.2036	0.0789474
gi348172906	metallophosphoesterase	9.38	2	320	34.9801	8.80713	27.0925	0.030303
gi348174853	hypothetical protein SspiN1_30634	13.73	5	255	26.9696	4.18311	26.9321	0.454545
gi348174967	thiosulfate sulfurtransferase	16.53	5	248	27.6577	5.09717	26.82	0.0819672
gi348172933	acetyl-CoA synthetase	2.73	3	660	71.7369	5.24951	26.4569	0.0275229
gi348173036	L-ectoine synthase	14.29	5	126	14.2771	5.07178	26.3619	0.238095
gi348169429	secreted peptidase	3.04	4	526	56.5709	5.37646	26.328	0.0701754
gi348170525	hypothetical protein SspiN1_08405	11.7	7	94	10.2318	4.83057	26.2355	0.777778
gi348172783	hypothetical protein SspiN1_20066	10.42	5	192	18.3879	6.65381	25.7637	1.25
gi348175578	LPXTG-motif cell wall anchor domain-containing protein	12.14	4	412	43.493	7.28369	25.6224	0.0769231
gi348173225	putative FAD-binding dehydrogenase	3.81	2	551	59.3369	8.45557	25.3513	0.0153846
gi348176419	50S ribosomal protein L16	23.02	5	139	15.6404	10.8579	25.0807	0.0980392
gi348172686	pyridoxamine 5'-phosphate oxidase-related, FMN-binding protein	21.37	3	131	14.6955	6.37939	24.9634	0.125
gi348175863	hypothetical protein SspiN1_35884	8.15	2	503	52.9563	5.78271	24.9585	0.0327869
gi348176762	bifunctional phosphoribosyl aminoimidazolecarboxamide formyltransferase/ IMP cyclohydrolase	8.25	4	521	54.7089	5.69385	24.8863	0.0506329
gi348171814	ATP-dependent Clp protease proteolytic subunit 1	10.63	6	207	22.3451	5.56689	24.851	0.193548
gi348173002	iron-regulated LSR2 protein precursor	22.22	3	117	12.5133	7.26904	24.4365	0.115385
gi348173013	antibiotic biosynthesis monooxygenase	20.2	4	99	10.6823	5.18604	23.9107	0.181818
gi348171760	30S ribosomal protein S20	23.26	4	86	9.47921	10.9165	23.6957	0.097561
gi348170152	lysozyme M1 precursor	15.95	3	257	27.9903	6.88818	23.5217	0.0967742
gi348173300	caffeoyl-CoA O-methyltransferase	22.17	3	230	25.1242	5.97314	23.2868	0.0681818
gi348174445	dimethylaniline monooxygenase (N-oxide forming)	10.32	2	407	44.4456	7.15186	23.0938	0.0240964
gi348172983	putative inorganic pyrophosphatase	6.17	4	162	18.6612	5.05908	22.955	0.0851064
gi348173306	histidine ammonia-lyase	6.35	4	504	53.5785	6.7124	22.7625	0.04
gi348169091	ATP synthase gamma chain	7.79	2	308	33.9546	6.03662	22.7371	0.0266667
gi348172882	aspartate kinase	12.84	4	257	27.4799	4.80518	22.6614	0.108108
gi348171838	DsbA oxidoreductase	22.06	3	204	22.4692	5.0083	22.4189	0.075
gi348173084	thiamine-phosphate pyrophosphorylase	10	3	220	23.358	5.60498	21.8655	0.0697674
gi348176850	50S ribosomal protein L13	14.86	2	148	16.5208	9.94971	21.7486	0.0425532
gi348176422	30S ribosomal protein S19	15.05	4	93	10.6818	10.6089	21.6977	0.114286
gi348169583	hypothetical protein SspiN1_03488	28.28	3	145	16.1169	5.33838	21.5441	0.103448
gi290543607	S-adenosylmethionine synthetase	8.66	2	231	24.7289	5.50342	21.3777	0.04
gi348175218	M20/M25/M40 family peptidase	5.52	2	471	49.9189	4.88135	21.1954	0.0384615
gi348170280	carboxymethylenebutenolidase	18.37	3	245	25.7851	6.87354	21.1664	0.06
gi348175716	enoyl-CoA hydratase/isomerase family protein	22.98	4	248	26.2068	6.22705	20.9505	0.0754717
gi348175175	phosphoenolpyruvate carboxykinase	1.32	2	604	67.225	4.97021	20.6902	0.0176991
gi348175191	putative ABC transporter substrate-binding protein	21.37	4	262	27.9248	4.84326	20.1436	0.108108
gi348174850	winged helix family two component transcriptional regulator	11.06	2	226	25.1283	5.21143	20.0901	0.030303
gi348172143	urease subunit gamma	13.27	3	98	10.8735	5.16064	19.746	0.15
gi348175283	6-phosphogluconate dehydrogenase -like protein	10.51	2	295	31.6739	4.95752	19.7182	0.0408163
gi348174974	hypothetical protein SspiN1_31255	12.35	2	170	19.0998	5.75732	19.6031	0.0487805
gi348171411	putative glutamate ABC transporter ATP-binding protein	6.2	3	242	26.5159	7.04932	19.5709	0.0483871
gi348174960	acetyltransferase	5.33	2	319	35.5271	5.96045	19.3478	0.025641
gi348174689	methyltransferase	6.67	2	285	31.7605	5.89697	19.2579	0.0454545
gi348174401	terpene synthase metal-binding domain-containing protein	4.74	2	738	84.2037	5.12256	19.1195	0.0147059
gi348171164	phosphoenolpyruvate carboxykinase	4.4	3	614	67.6245	5.37646	19.04	0.0247934
gi348171466	ubiquinol-cytochrome c reductase iron-sulfur subunit	6.15	2	374	41.7389	6.39209	18.8955	0.0294118
gi348175334	short-chain dehydrogenase/reductase SDR	19.84	2	252	25.8916	5.64307	18.3146	0.0588235
gi348174892	hypothetical protein SspiN1_30829	3.79	2	528	54.8942	6.41748	18.1224	0.0246914
gi348175811	manganese catalase	5.05	4	317	34.8553	5.07178	18.1221	0.0888889
gi348174230	elongation factor G	6.25	2	704	74.8502	5.07178	17.8523	0.0181818
gi348171651	hypothetical protein SspiN1_14200	36.47	3	170	18.9094	4.70361	17.6906	0.115385
gi348175308	FHA domain-containing protein	3.3	3	394	42.2879	5.07178	17.5861	0.0697674
gi348169089	ATP synthase delta chain	8.46	2	272	29.4479	5.38916	17.5146	0.025641
gi348175112	30S ribosomal protein S6	41.38	3	116	13.1681	9.12939	17.2624	0.0789474
gi348173310	luciferase-like protein	18.55	2	275	29.9673	5.93506	16.9268	0.05
gi348176499	NADH dehydrogenase I chain F	2.74	2	438	47.5108	5.99854	16.2489	0.0307692
gi348176884	oligopeptide ABC transporter ATP-binding protein	6.01	2	333	36.5949	6.94678	15.4472	0.0307692
gi348173941	glyoxalase/bleomycin resistance protein/ dioxygenase	8.54	2	281	31.0662	4.62744	15.0764	0.0666667
gi348170898	hypothetical protein SspiN1_10379	16	4	100	11.1528	6.68311	14.8525	0.181818
gi348171702	glycyl-tRNA synthetase	2.82	3	461	52.9031	5.52881	14.819	0.0291262
gi348175306	protein phosphatase	4.03	2	471	50.2034	4.81787	14.6657	0.04
gi348169816	hypothetical protein SspiN1_04713	34.29	2	70	7.64703	9.5249	14.5882	0.1
gi348175360	signal peptide peptidase	3.65	2	301	32.584	8.04541	14.5146	0.027027
gi348176732	hypothetical protein SspiN1_40353	34.85	2	66	7.17455	5.36377	13.8649	0.133333
gi348172687	secreted tripeptidyl aminopeptidase	8.79	3	455	50.7802	4.95752	13.813	0.0405405
gi348173573	phospholipase/carboxylesterase	12.95	2	224	24.4023	7.81104	13.7488	0.05
gi348170177	3-oxoacyl-[acyl-carrier-protein] reductase	14.96	2	234	24.1155	6.354	13.5736	0.0444444
gi348171942	dihydroxy-acid dehydratase	4.59	2	566	59.3151	5.14795	13.0913	0.0212766
gi348173100	cold shock protein	38.81	2	67	7.3136	7.25439	12.8722	0.117647
gi348175009	beta-lactamase-like protein	15.17	3	211	22.6267	5.23682	12.6553	0.125
gi348169606	aldo/keto reductase family oxidoreductase	7.33	2	300	32.2647	5.10986	12.2177	0.0526316
gi348176473	putative transcription antitermination regulator	6.47	2	278	29.7647	4.34814	12.1299	0.0540541
gi348171885	hypothetical protein SspiN1_15440	18.27	3	104	11.0912	8.48486	11.8828	0.125
gi348170334	protease I	14.29	2	182	19.781	5.08447	11.2677	0.0555556
gi348176883	oligopeptide ABC transporter ATP-binding protein	5.41	2	333	37.1346	8.26514	10.8914	0.0253165
gi348171261	hydroxyacylglutathione hydrolase	24.88	2	209	22.5013	5.0083	10.8595	0.117647
gi348175615	hypothetical protein SspiN1_34594	2.94	2	510	55.351	5.69385	10.7483	0.0246914
gi348170112	antibiotic biosynthesis monooxygenase	30.28	3	109	12.5251	4.81787	10.1965	0.214286
gi348171447	hypothetical protein SspiN1_13144	15.11	2	139	14.8712	4.7417	10.0992	0.0714286
gi348170246	hypothetical protein SspiN1_06950	6.34	2	347	36.0365	5.32568	9.7922	0.0434783
gi348174033	peptidylprolyl isomerase	10.48	2	124	13.1208	6.30322	9.74845	0.125
gi348169304	ribosome recycling factor	7.03	2	185	20.6058	5.2876	9.12701	0.0363636
gi348172844	dipeptide ABC transporter substrate-binding protein	3.11	2	547	59.7101	4.91943	9.12302	0.0253165
gi348172782	hypothetical protein SspiN1_20061	20	2	250	25.7783	6.41748	8.85392	0.0769231
gi348169308	glyoxalase/bleomycin resistance protein/ dioxygenase	8.66	2	254	27.7727	4.60205	8.22112	0.0909091
gi348174188	protein-N(pi)-phosphohistidine-- sugar phosphotransferase	21.79	2	78	8.01005	4.36084	8.15294	0.181818
gi348171474	cytochrome c oxidase, subunit II	5.13	2	312	34.7306	7.38623	7.47717	0.0434783
gi348171383	rhodanese-related sulfurtransferase	5.86	2	273	28.6201	5.04639	6.68288	0.0512821
a Protein identification according to NCBI protein knowledgebase (NCBI, update May 12, 2012; http://www.ncbi.nlm.nih.gov/)
b Number of peptides identified by 2D LC-MS/MS analysis
c PAI value represents the number of peptides identified divided by the number of theoretically observable tryptic peptides, the theoretically observable peptides were calculated by an online tool, IPEP (http://ipep.moffitt.org/)

## Sheet: T4_BR1
Relative quantification analysis of proteins identified at T4 from the biological replicate 1
NCBI Accession	Description a	Sequence Coverage(%)	Identified Peptides b	AAs	MW [kDa]	calc. pI	Score	PAI Value c
gi348173178	superoxide dismutase [Fe-Zn] 1 (FeSOD I)	48.33	228	209	23.2847	5.68115	1237	8.44444
gi348174322	hypothetical protein SspiN1_27929	72.58	167	361	38.5056	5.42725	1179.84	1.67
gi348174826	membrane spanning protein	34.45	145	209	22.5117	6.62451	1040.07	1.88312
gi348175327	hypothetical protein SspiN1_33090	16.09	153	230	23.5947	4.95752	943.053	5.1
gi348176726	hypothetical protein SspiN1_40323	60.71	71	168	17.6919	5.90967	680.934	3.08696
gi348174810	hypothetical protein SspiN1_30419	61.24	107	129	14.512	5.21143	629.129	5.09524
gi348175373	ferritin family protein	43.55	65	186	21.3747	4.89404	515.935	1.80556
gi348170321	5-methyltetrahydropteroyltriglutamate-- homocysteine S-methyltransferase	31.93	61	758	82.7579	5.16064	497.586	0.403974
gi348174074	polysaccharide deacetylase	63.08	66	325	35.9189	5.38916	453.749	1.53488
gi348171511	glutamine synthetase	41.56	62	474	53.4564	5.23682	438.701	0.729412
gi41350153	urease alpha subunit	3.12	64	642	68.9835	6.22705	352.128	0.566372
gi348173102	chaperonin GroEL	34.87	46	542	57.2082	4.93213	345.325	0.338235
gi348170208	hydrolase	34.29	36	280	31.6346	5.37646	324.942	0.857143
gi348171614	pyruvate dehydrogenase subunit E1	13.88	35	922	102.671	6.46826	316.382	0.202312
gi348170064	choloylglycine hydrolase	52.82	46	301	32.9565	4.95752	299.557	1.24324
gi348176428	elongation factor Tu	43.58	45	397	43.8566	5.22412	278.24	0.584416
gi348176887	oligopeptide binding protein of ABC transporter	31.12	31	543	59.1015	5.14795	276.395	0.373494
gi348171177	heat shock protein Hsp20	44.85	36	136	15.641	5.2749	226.568	1.05882
gi348171433	hypothetical protein SspiN1_13074	11.66	21	566	62.7852	5.10986	214.745	0.166667
gi348174902	metallopeptidase	3.81	34	499	53.9616	5.0083	203.912	0.809524
gi348170217	alcohol dehydrogenase	25.15	23	334	35.653	5.88428	192.843	0.418182
gi348176208	luciferase-like protein	20.8	30	351	39.303	4.86865	186.756	0.731707
gi348176452	DNA-directed RNA polymerase subunit beta	5.67	9	1164	128.662	5.04639	176.744	0.034749
gi348176852	hypothetical protein SspiN1_40990	60.19	16	103	11.0284	4.51318	172.017	0.888889
gi348170939	hypothetical protein SspiN1_10584	11.98	26	843	90.5558	7.6792	166.994	0.180556
gi348170197	aconitate hydratase	17.38	12	938	101.384	5.0083	162.108	0.0821918
gi348171412	putative glutamate binding protein	30.95	23	294	32.1083	5.61768	155.683	0.343284
gi348176443	hypothetical protein SspiN1_38884	30.26	19	152	16.3423	4.89404	153.749	0.76
gi348171298	stress-like protein	37.07	24	205	21.4619	5.17334	151.621	0.545455
gi348171262	NAD/factor-dependent formaldehyde dehydrogenase	29.68	20	374	39.1759	5.19873	150.487	0.384615
gi348169092	F0F1 ATP synthase subunit beta	19.12	15	476	52.0045	4.94482	141.385	0.178571
gi348172896	starvation-response DNA binding protein	27.27	13	165	18.3305	5.79541	125.774	0.295455
gi348171500	dihydrolipoamide dehydrogenase	8.11	19	456	47.6669	5.88428	122.041	0.256757
gi348175295	hypothetical protein SspiN1_32924	24.61	19	191	20.6831	10.7993	121.436	0.327586
gi348176831	malate synthase	16.79	11	530	58.9711	5.36377	112.037	0.0982143
gi348173083	serine protease precursor	24.21	16	380	38.882	4.85596	107.686	0.516129
gi348169090	F0F1 ATP synthase subunit alpha	14.6	11	548	58.7302	5.03369	107.123	0.0990991
gi348174411	aldehyde dehydrogenase	22.39	14	527	55.7442	5.0083	105.246	0.202899
gi348170205	N5,N10-methylene-tetrahydromethanopterin reductase	14.76	16	332	36.3811	5.90967	99.4429	0.238806
gi348171821	hypothetical protein SspiN1_15110	6.16	5	568	62.6257	5.33838	92.2411	0.0442478
gi348171497	leucyl aminopeptidase	13.48	11	497	50.7762	5.23682	91.8355	0.152778
gi348171102	30S ribosomal protein S1	9.82	9	499	55.2371	4.76709	91.3546	0.0803571
gi348174687	cyclic nucleotide-binding domain-containing protein	17.06	8	463	51.0124	5.64307	87.1479	0.0816327
gi348171813	ATP-dependent Clp protease proteolytic subunit	12.86	13	210	23.476	4.99561	85.9342	0.309524
gi348176597	glycerol kinase	12.2	6	500	54.4243	5.19873	83.7562	0.0740741
gi348169208	histone-like DNA binding protein	12.62	13	206	21.414	12.0298	82.0029	0.146067
gi348175500	hypothetical protein SspiN1_34009	13.88	8	598	65.6	5.42725	81.6088	0.0860215
gi348174999	lysozyme M1 precursor	17.14	6	245	27.0967	6.18896	79.7121	0.171429
gi348169669	alpha/beta hydrolase	16	12	275	30.241	5.14795	78.3713	0.206897
gi348170206	phenylhydantoinase	14.16	7	466	50.5143	5.75732	78.1043	0.0945946
gi348173691	cold shock protein CspA	40.3	9	67	7.16853	5.23682	76.6042	0.75
gi348176863	peptidase S10, serine carboxypeptidase	8.59	3	489	54.106	5.40186	75.9708	0.0348837
gi348173953	glycine betaine transport system permease protein	29.43	10	299	32.8318	5.90967	75.1802	0.178571
gi348176649	glutathione-independent formaldehyde dehydrogenase	22.81	7	377	40.2311	5.57959	73.3372	0.111111
gi348172406	hydrogen:quinone oxidoreductase	12.39	7	589	66.5384	5.57959	72.3072	0.056
gi348174563	cyclic nucleotide-binding domain-containing protein	12.1	7	562	60.6269	5.88428	72.2864	0.0804598
gi348176202	betaine-aldehyde dehydrogenase	15.1	4	490	51.7406	5.87158	71.1661	0.05
gi348169576	serine hydroxymethyltransferase	7.28	6	426	45.7684	5.94775	69.9042	0.0833333
gi348169308	glyoxalase/bleomycin resistance protein/ dioxygenase	14.17	7	254	27.7727	4.60205	68.6622	0.318182
gi348175390	DoxX	19.41	6	170	18.0041	10.5356	68.1586	0.162162
gi348176339	hypothetical protein SspiN1_38344	7.56	3	225	23.4521	5.09717	67.7942	0.0882353
gi348169928	hypothetical protein SspiN1_05293	48.82	9	170	18.4852	4.55127	65.0532	0.818182
gi348169918	cold-shock DNA-binding domain-containing protein	25.37	10	67	7.30357	5.0083	64.3417	0.625
gi348173379	hypothetical protein SspiN1_23090	6.23	6	594	65.21	9.11475	64.0228	0.0625
gi348176725	hypothetical protein SspiN1_40318	29.29	11	99	10.4481	5.78271	63.1616	1.22222
gi348170471	formamidase	16.63	9	415	45.0042	4.98291	62.7619	0.166667
gi348171261	hydroxyacylglutathione hydrolase	14.35	7	209	22.5013	5.0083	62.1286	0.411765
gi348175040	fructose-bisphosphate aldolase	33.72	9	344	36.8887	5.14795	62.0005	0.176471
gi348176700	FAD-dependent pyridine nucleotide-disulfide oxidoreductase	12.9	7	411	44.4488	4.69092	61.858	0.118644
gi348172037	WD40 domain-containing protein beta Propeller	9.62	4	1029	109.956	7.2251	58.9023	0.0189573
gi348172972	alcohol dehydrogenase zinc-binding domain-containing protein	27.92	8	308	31.1252	5.32568	58.9005	0.195122
gi348171788	para-nitrobenzyl esterase	5.82	8	498	53.0847	5.07178	58.6131	0.216216
gi348175423	PS1 protein	3.52	5	426	45.5653	5.14795	58.2178	0.0892857
gi348170168	hypothetical protein SspiN1_06525	36.92	4	130	13.7928	4.90674	58.0517	0.25
gi348176457	putative secreted protein	5.95	2	370	39.7523	5.24951	55.9623	0.0377358
gi348171256	putative phosphoketolase	2.85	2	806	90.9424	6.16357	54.4746	0.0136054
gi348171558	hypothetical protein SspiN1_13725	40.16	9	127	12.8636	8.20654	53.1925	0.5
gi348171181	lyase	22.79	4	136	14.9695	4.83057	52.2786	0.121212
gi348173043	CutA1 divalent ion tolerance protein	35.16	4	91	9.94218	5.35107	52.1356	0.363636
gi348168964	alpha-ketoglutarate decarboxylase	5.31	3	1225	134.625	6.354	51.9925	0.0121457
gi348171293	ornithine--oxo-acid transaminase	7.52	3	412	43.9175	5.47803	49.9659	0.0416667
gi348173305	aldo/keto reductase	6.48	3	324	34.6762	5.46533	49.7531	0.046875
gi348175422	PS1 protein	15.89	4	428	45.556	4.85596	48.2853	0.0689655
gi348171501	dihydrolipoamide acetyltransferase	10.95	5	557	57.0177	4.77979	48.2449	0.0617284
gi348174019	glyceraldehyde 3-phosphate dehydrogenase	22.02	8	336	35.7006	5.57959	48.008	0.115942
gi348176851	hypothetical protein SspiN1_40985	27.08	5	96	10.2589	4.4624	46.5134	0.277778
gi348171072	acyl-CoA dehydrogenase	5.17	5	406	44.8651	6.16357	45.2721	0.0543478
gi348174688	terpene synthase, metal-binding protein	11.05	2	353	39.3327	5.99854	44.849	0.04
gi348169412	polynucleotide phosphorylase/polyadenylase	7.65	4	745	79.268	5.07178	44.7661	0.0289855
gi348170936	L-fucose isomerase	9.34	4	471	51.7658	5.68115	44.1715	0.04
gi348170151	putative ATPase of the ABC class	2.21	2	542	58.5725	7.32764	43.1919	0.0137931
gi348168994	protease inhibitor protein	23.7	5	135	14.027	8.6167	40.5728	0.294118
gi348174564	cyclic nucleotide-binding protein	6.81	2	411	46.0386	6.39209	40.5484	0.0229885
gi348174207	aspartyl-tRNA synthetase	3.96	2	606	66.9597	5.23682	40.2546	0.0151515
gi348176396	DNA-directed RNA polymerase subunit alpha	10.58	5	359	38.7059	4.64014	39.8883	0.0724638
gi348176475	aspartate aminotransferase	18.34	4	409	43.2994	5.36377	39.8875	0.0851064
gi348169089	ATP synthase delta chain	13.24	3	272	29.4479	5.38916	39.8519	0.0384615
gi348172955	DNA topoisomerase I subunit omega	2.11	2	900	99.2033	8.17725	39.0807	0.00732601
gi348171450	6-phosphofructokinase	26.39	6	341	36.3041	6.06201	38.8166	0.0731707
gi348172925	Crp/Fnr family transcriptional regulator	17.41	5	224	24.7071	9.17334	38.7525	0.0925926
gi348169193	ketol-acid reductoisomerase	4.53	7	331	35.4652	5.12256	38.6147	0.122807
gi348175473	D-amino-acid dehydrogenase small subunit	11.99	3	417	45.2098	8.71924	38.4719	0.037037
gi348174071	AMP-dependent synthetase and ligase	5.5	3	527	57.7887	5.69385	38.4616	0.0280374
gi348174459	putative pyridine nucleotide-disulphide oxidoreductase	5.93	2	455	48.099	5.14795	38.4283	0.020202
gi348169797	CBS domain-containing protein	31.65	3	139	15.3966	5.96045	38.1635	0.09375
gi348174864	hypothetical protein SspiN1_30689	18.98	5	137	14.7268	4.62744	38.072	0.357143
gi348176850	50S ribosomal protein L13	39.19	5	148	16.5208	9.94971	37.1117	0.106383
gi348173115	carbon monoxide dehydrogenase subunit G	13.31	2	263	27.2425	8.08936	36.9102	0.0322581
gi348172905	peptide hydrolase	2.62	5	611	66.4619	4.84326	36.7769	0.060241
gi348175493	mycothiol-dependent maleylpyruvate isomerase	12.36	3	259	28.1372	5.09717	36.5697	0.0857143
gi348169583	hypothetical protein SspiN1_03488	33.79	5	145	16.1169	5.33838	36.1901	0.172414
gi348173072	dihydrodipicolinate synthase	7.44	2	309	32.4758	5.12256	36.0816	0.0625
gi348168932	phosphoglycerate mutase family protein	13.13	4	198	21.617	6.52197	35.9336	0.125
gi348173105	hypothetical protein SspiN1_21700	8.42	5	665	71.8395	5.24951	35.7664	0.0406504
gi348174946	superoxide dismutase, copper/ zinc binding protein	15.79	7	209	21.8725	6.65381	35.2673	0.304348
gi348176762	bifunctional phosphoribosyl aminoimidazolecarboxamide formyltransferase/ IMP cyclohydrolase	7.1	3	521	54.7089	5.69385	35.1345	0.0379747
gi348176471	50S ribosomal protein L1	13.56	4	236	25.0254	9.70068	34.8593	0.0519481
gi348175498	hypothetical protein SspiN1_33999	24.4	6	168	17.8692	5.05908	34.8266	0.285714
gi348170695	putative transferase protein	11.16	7	224	24.2421	5.10986	34.7225	0.233333
gi348170177	3-oxoacyl-[acyl-carrier-protein] reductase	19.23	3	234	24.1155	6.354	34.3287	0.0666667
gi348171814	ATP-dependent Clp protease proteolytic subunit 1	18.36	4	207	22.3451	5.56689	34.0714	0.129032
gi348176729	isocitrate dehydrogenase	13.05	3	406	45.1506	5.5415	33.7176	0.0315789
gi348175267	thioredoxin reductase	19.27	4	109	12.1253	4.94482	33.6655	0.153846
gi348175505	molecular chaperone DnaK	5.9	2	542	58.3879	4.90674	33.6289	0.0144928
gi13162642	probable O-methyltransferase	13.42	3	395	43.3862	5.97314	33.335	0.0340909
gi348174397	cold-shock DNA-binding domain-containing protein	25.37	2	67	7.29965	5.2876	32.9682	0.153846
gi348170348	56kDa selenium binding protein	10.57	2	473	51.5982	5.19873	32.8023	0.0363636
gi348169236	pyruvate carboxylase	2.49	2	1125	121.353	5.50342	32.4048	0.00877193
gi348172687	secreted tripeptidyl aminopeptidase	5.71	4	455	50.7802	4.95752	31.5619	0.0540541
gi348173035	ectoine hydroxylase	5.67	4	300	33.5774	5.16064	31.3043	0.0869565
gi348174004	putative quinone oxidoreductase	14.91	3	322	33.8195	5.22412	31.1868	0.0566038
gi348173307	NmrA family protein	19.39	6	294	30.6089	5.14795	30.8795	0.139535
gi348172906	metallophosphoesterase	9.38	4	320	34.9801	8.80713	30.7436	0.0606061
gi348173225	putative FAD-binding dehydrogenase	3.81	2	551	59.3369	8.45557	30.7324	0.0153846
gi348168984	FAD-binding protein	3.9	2	539	58.9806	8.67529	29.9444	0.0181818
gi348169429	secreted peptidase	3.04	5	526	56.5709	5.37646	29.4324	0.0877193
gi348170005	bifunctional aldehyde dehydrogenase/ enoyl-CoA hydratase	3.68	3	680	71.9649	6.07471	29.0596	0.0267857
gi348172327	hypothetical protein SspiN1_17746	19.63	2	163	16.8699	5.16064	28.4449	0.0689655
gi348170589	FAD linked oxidase-like protein	13.61	4	441	50.3116	7.04932	28.3492	0.0416667
gi348175585	alpha/beta hydrolase fold protein	17.06	3	293	32.8136	6.93213	28.1935	0.0379747
gi348172298	catalase/hydroperoxidase HPI(I)	2.56	2	741	80.4771	4.83057	27.9147	0.016
gi348175615	hypothetical protein SspiN1_34594	6.67	5	510	55.351	5.69385	27.8512	0.0617284
gi348170335	zinc binding alcohol dehydrogenase	8.4	4	369	38.7108	5.33838	27.6858	0.190476
gi348173013	antibiotic biosynthesis monooxygenase	20.2	2	99	10.6823	5.18604	27.6757	0.0909091
gi348171528	putative glutathione S-transferase	9.23	2	325	36.5785	5.94775	27.0986	0.030303
gi348176429	putative translation elongation factor G	1.43	2	700	77.0993	5.10986	27.0639	0.013245
gi348176395	50S ribosomal protein L17	8.24	3	182	19.8974	8.79248	26.9306	0.0422535
gi348170155	succinate-semialdehyde dehydrogenase (NAD(P)+)	2.84	2	493	52.6109	5.21143	26.9057	0.0227273
gi348170244	homogentisate 1,2-dioxygenase	14.04	3	399	44.636	5.94775	26.5476	0.0555556
gi348169342	secreted trypsin-like serine protease	9.33	5	268	27.4167	5.60498	26.1553	0.2
gi348172212	hypothetical protein SspiN1_17136	11.4	4	421	46.4222	5.56689	25.9152	0.04
gi348174072	enoyl-CoA hydratase	10.25	3	283	30.4744	5.63037	25.7834	0.0697674
gi348173002	iron-regulated LSR2 protein precursor	27.35	4	117	12.5133	7.26904	25.7467	0.153846
gi348169816	hypothetical protein SspiN1_04713	34.29	3	70	7.64703	9.5249	25.6558	0.15
gi348172783	hypothetical protein SspiN1_20066	10.42	7	192	18.3879	6.65381	25.5978	1.75
gi348174325	hypothetical protein SspiN1_27944	12.84	2	257	27.5559	4.97021	25.4837	0.0714286
gi348169794	hypothetical protein SspiN1_04603	24.34	3	189	20.7434	8.52881	25.473	0.0967742
gi348169341	cobaltochelatase subunit CobN	1.06	2	1226	131.301	4.91943	25.4263	0.0106383
gi348171505	alkanesulfonate monooxygenase	14.52	4	365	39.7575	5.73193	25.3062	0.0512821
gi348172545	glutamine synthetase (glutamate--ammonia ligase)	6.99	2	458	48.4567	5.14795	25.1505	0.0243902
gi348176895	phosphopyruvate hydratase	17.06	4	428	45.0306	4.52588	24.7902	0.0597015
gi348176682	ABC transporter substrate-binding protein	7.66	4	418	42.8198	6.41748	24.0408	0.0465116
gi348170524	hypothetical protein SspiN1_08400	34.65	4	101	10.6854	8.57275	24.0289	0.222222
gi348170466	hypothetical protein SspiN1_08080	25.2	4	123	12.5925	8.60205	23.8492	0.571429
gi348176766	succinyl-CoA synthetase subunit alpha	13.27	3	294	30.1586	5.66846	23.7805	0.0625
gi348169562	pyruvate kinase	4.02	2	473	50.7315	5.98584	23.5645	0.0208333
gi348174871	uroporphyrin-III C-methyltransferase HemD	4.71	2	510	53.619	6.11279	23.4543	0.0194175
gi348175191	putative ABC transporter substrate-binding protein	11.83	2	262	27.9248	4.84326	23.3245	0.0540541
gi348176732	hypothetical protein SspiN1_40353	71.21	4	66	7.17455	5.36377	23.2821	0.266667
gi348176267	NAD-dependent aldehyde dehydrogenase	5.65	2	496	53.0429	5.14795	23.15	0.0253165
gi348171938	ABC Fe(3+) transporter, substrate binding component	8.63	3	313	33.4856	5.79541	22.9099	0.0545455
gi348169496	cytochrome P450-like enzyme	5.42	3	406	45.1631	5.19873	22.5601	0.0441176
gi348171458	cyclase/dehydrase	24.49	3	147	16.1783	4.95752	22.2141	0.103448
gi348176883	oligopeptide ABC transporter ATP-binding protein	5.41	3	333	37.1346	8.26514	21.0364	0.0379747
gi348175720	polyketide beta-ketoacyl: acyl carrier protein synthase	7.63	2	393	40.7456	6.0874	20.9601	0.037037
gi348174599	putative acyltransferase	16.92	2	201	19.8996	6.1001	20.9037	0.0666667
gi348170680	phosphoserine phosphatase	9.56	2	408	42.9326	4.729	20.4325	0.0357143
gi348171411	putative glutamate ABC transporter ATP-binding protein	14.88	3	242	26.5159	7.04932	19.5103	0.0483871
gi348171942	dihydroxy-acid dehydratase	4.59	2	566	59.3151	5.14795	19.3674	0.0212766
gi348172775	beta-glucosidase	9.36	3	470	51.6966	5.021	18.5658	0.047619
gi348171656	restriction nuclease	5.21	2	307	34.3965	4.93213	18.1449	0.021978
gi348173084	thiamine-phosphate pyrophosphorylase	10	2	220	23.358	5.60498	17.873	0.0465116
gi348170633	putative 2-hydroxyhepta-2,4-diene-1,7-dioate isomerase	8.24	3	279	29.7709	4.81787	17.4176	0.0810811
gi348172409	hypothetical protein SspiN1_18156	29.85	4	67	7.11562	10.8726	16.7957	0.307692
gi348172915	endoribonuclease L-PSP	24.34	3	152	15.3882	4.66553	16.5088	0.3
gi348172686	pyridoxamine 5'-phosphate oxidase-related, FMN-binding protein	11.45	2	131	14.6955	6.37939	16.2938	0.0833333
gi348175283	6-phosphogluconate dehydrogenase -like protein	10.51	2	295	31.6739	4.95752	16.2741	0.0408163
gi348169202	glutamyl-tRNA synthetase	4.02	2	498	54.8363	5.40186	14.555	0.0181818
gi348173538	2-methylcitrate dehydratase	5.27	2	493	53.1572	6.22705	14.2616	0.0238095
gi348170164	betaine-aldehyde dehydrogenase	5.22	2	479	51.344	5.37646	13.7803	0.0289855
gi348169764	hypothetical protein SspiN1_04433	20.63	2	160	17.7051	4.55127	13.7093	0.1
gi348170226	putative ABC transporter ATP-binding protein	3.72	2	618	67.7556	8.39697	12.619	0.0173913
gi348176716	glycosyl hydrolase BNR repeat-containing protein	7.28	2	371	41.23	5.42725	11.2687	0.0434783
gi348172595	carboxymethylenebutenolidase	15.35	2	228	24.389	5.84619	11.0276	0.133333
gi348171716	GTPase Era	7.28	2	302	33.3969	6.96143	10.5014	0.027027
gi348171885	hypothetical protein SspiN1_15440	18.27	2	104	11.0912	8.48486	8.58721	0.0833333
gi348170871	hypothetical protein SspiN1_10238	20	2	55	5.70792	4.95752	7.98955	0.125
a Protein identification according to NCBI protein knowledgebase (NCBI, update May 12, 2012; http://www.ncbi.nlm.nih.gov/)
b Number of peptides identified by 2D LC-MS/MS analysis
c PAI value represents the number of peptides identified divided by the number of theoretically observable tryptic peptides, the theoretically observable peptides were calculated by an online tool, IPEP (http://ipep.moffitt.org/)

## Sheet: T4_BR2
Relative quantification analysis of proteins identified at T4 from the biological replicate 2
NCBI Accession	Description a	Sequence Coverage(%)	Identified Peptides b	AAs	MW [kDa]	calc. pI	Score	PAI Value c
gi348173178	superoxide dismutase [Fe-Zn] 1 (FeSOD I)	34.93	178	209	23.2847	5.68115	985.106	6.59259
gi348174322	hypothetical protein SspiN1_27929	69.25	161	361	38.5056	5.42725	979.21	1.61
gi348174826	membrane spanning protein	33.49	127	209	22.5117	6.62451	823.985	1.64935
gi348175327	hypothetical protein SspiN1_33090	20.43	138	230	23.5947	4.95752	819.196	4.6
gi348176726	hypothetical protein SspiN1_40323	54.76	77	168	17.6919	5.90967	669.107	3.34783
gi348170321	5-methyltetrahydropteroyltriglutamate-- homocysteine S-methyltransferase	28.5	67	758	82.7579	5.16064	501.335	0.443709
gi348174810	hypothetical protein SspiN1_30419	61.24	87	129	14.512	5.21143	493.631	4.14286
gi348171511	glutamine synthetase	43.88	74	474	53.4564	5.23682	458.2	0.870588
gi348175373	ferritin family protein	51.61	65	186	21.3747	4.89404	425.15	1.80556
gi348173102	chaperonin GroEL	24.35	55	542	57.2082	4.93213	364.474	0.404412
gi348174074	polysaccharide deacetylase	54.46	52	325	35.9189	5.38916	347.027	1.2093
gi41350153	urease alpha subunit	7.94	55	642	68.9835	6.22705	322.224	0.486726
gi348170208	hydrolase	27.5	42	280	31.6346	5.37646	317.248	1
gi348176428	elongation factor Tu	32.75	52	397	43.8566	5.22412	300.17	0.675325
gi348170064	choloylglycine hydrolase	43.52	38	301	32.9565	4.95752	247.285	1.02703
gi348171614	pyruvate dehydrogenase subunit E1	15.08	31	922	102.671	6.46826	245.573	0.179191
gi348171500	dihydrolipoamide dehydrogenase	14.04	37	456	47.6669	5.88428	225.846	0.5
gi348171177	heat shock protein Hsp20	44.85	37	136	15.641	5.2749	225.218	1.08824
gi348174902	metallopeptidase	11.82	39	499	53.9616	5.0083	207.098	0.928571
gi348170939	hypothetical protein SspiN1_10584	12.34	27	843	90.5558	7.6792	197.37	0.1875
gi348176208	luciferase-like protein	20.8	33	351	39.303	4.86865	191.412	0.804878
gi348170217	alcohol dehydrogenase	8.08	27	334	35.653	5.88428	180.896	0.490909
gi348176887	oligopeptide binding protein of ABC transporter	30.2	20	543	59.1015	5.14795	180.792	0.240964
gi348171298	stress-like protein	20.98	32	205	21.4619	5.17334	180.487	0.727273
gi348176452	DNA-directed RNA polymerase subunit beta	7.82	14	1164	128.662	5.04639	159.797	0.0540541
gi348171497	leucyl aminopeptidase	13.48	20	497	50.7762	5.23682	149.086	0.277778
gi348169092	F0F1 ATP synthase subunit beta	26.68	20	476	52.0045	4.94482	142.621	0.238095
gi348176852	hypothetical protein SspiN1_40990	52.43	18	103	11.0284	4.51318	123.533	1
gi348171412	putative glutamate binding protein	30.95	16	294	32.1083	5.61768	119.772	0.238806
gi348170197	aconitate hydratase	11.73	9	938	101.384	5.0083	116.495	0.0616438
gi348171433	hypothetical protein SspiN1_13074	9.89	10	566	62.7852	5.10986	113.642	0.0793651
gi348176443	hypothetical protein SspiN1_38884	29.61	13	152	16.3423	4.89404	109.82	0.52
gi348173083	serine protease precursor	21.32	16	380	38.882	4.85596	105.665	0.516129
gi348176700	FAD-dependent pyridine nucleotide-disulfide oxidoreductase	17.76	15	411	44.4488	4.69092	102.724	0.254237
gi348174411	aldehyde dehydrogenase	22.2	18	527	55.7442	5.0083	101.985	0.26087
gi348170205	N5,N10-methylene-tetrahydromethanopterin reductase	14.76	14	332	36.3811	5.90967	101.822	0.208955
gi348171262	NAD/factor-dependent formaldehyde dehydrogenase	29.68	13	374	39.1759	5.19873	100.826	0.25
gi348172896	starvation-response DNA binding protein	27.27	19	165	18.3305	5.79541	100.155	0.431818
gi348169669	alpha/beta hydrolase	6.18	19	275	30.241	5.14795	98.7938	0.327586
gi348170206	phenylhydantoinase	16.52	9	466	50.5143	5.75732	97.9054	0.121622
gi348171813	ATP-dependent Clp protease proteolytic subunit	12.86	16	210	23.476	4.99561	96.5784	0.380952
gi348175295	hypothetical protein SspiN1_32924	30.37	14	191	20.6831	10.7993	94.642	0.241379
gi348173379	hypothetical protein SspiN1_23090	14.98	13	594	65.21	9.11475	93.9444	0.135417
gi348175500	hypothetical protein SspiN1_34009	21.24	10	598	65.6	5.42725	93.8807	0.107527
gi348173953	glycine betaine transport system permease protein	27.09	11	299	32.8318	5.90967	92.0507	0.196429
gi348176597	glycerol kinase	12.2	8	500	54.4243	5.19873	90.9976	0.0987654
gi348175423	PS1 protein	7.98	11	426	45.5653	5.14795	88.4147	0.196429
gi348174999	lysozyme M1 precursor	27.76	11	245	27.0967	6.18896	85.2832	0.314286
gi348169208	histone-like DNA binding protein	18.45	14	206	21.414	12.0298	81.9195	0.157303
gi348171821	hypothetical protein SspiN1_15110	8.8	9	568	62.6257	5.33838	80.7131	0.079646
gi348176649	glutathione-independent formaldehyde dehydrogenase	16.71	10	377	40.2311	5.57959	77.3526	0.15873
gi348174687	cyclic nucleotide-binding domain-containing protein	15.98	10	463	51.0124	5.64307	76.8698	0.102041
gi348176339	hypothetical protein SspiN1_38344	7.56	3	225	23.4521	5.09717	74.6837	0.0882353
gi348171102	30S ribosomal protein S1	6.21	7	499	55.2371	4.76709	74.6585	0.0625
gi348175422	PS1 protein	28.74	8	428	45.556	4.85596	74.3106	0.137931
gi348174019	glyceraldehyde 3-phosphate dehydrogenase	22.02	12	336	35.7006	5.57959	73.3905	0.173913
gi348176831	malate synthase	17.55	12	530	58.9711	5.36377	71.8279	0.107143
gi348168964	alpha-ketoglutarate decarboxylase	8.98	8	1225	134.625	6.354	69.8916	0.0323887
gi348176725	hypothetical protein SspiN1_40318	29.29	13	99	10.4481	5.78271	69.4835	1.44444
gi348176457	putative secreted protein	5.95	3	370	39.7523	5.24951	68.3275	0.0566038
gi348169090	F0F1 ATP synthase subunit alpha	4.2	7	548	58.7302	5.03369	66.8274	0.0630631
gi348175505	molecular chaperone DnaK	8.3	3	542	58.3879	4.90674	65.9667	0.0217391
gi348172406	hydrogen:quinone oxidoreductase	6.96	6	589	66.5384	5.57959	65.6542	0.048
gi348169928	hypothetical protein SspiN1_05293	48.82	12	170	18.4852	4.55127	64.8551	1.09091
gi348176863	peptidase S10, serine carboxypeptidase	8.59	3	489	54.106	5.40186	59.3934	0.0348837
gi348175040	fructose-bisphosphate aldolase	33.72	9	344	36.8887	5.14795	56.1571	0.176471
gi348170168	hypothetical protein SspiN1_06525	36.15	2	130	13.7928	4.90674	55.4896	0.125
gi348175390	DoxX	14.12	8	170	18.0041	10.5356	55.2015	0.216216
gi348176475	aspartate aminotransferase	26.65	8	409	43.2994	5.36377	53.5847	0.170213
gi348173691	cold shock protein CspA	65.67	6	67	7.16853	5.23682	53.5785	0.5
gi348169412	polynucleotide phosphorylase/polyadenylase	5.64	7	745	79.268	5.07178	52.0732	0.0507246
gi348176766	succinyl-CoA synthetase subunit alpha	13.27	8	294	30.1586	5.66846	51.535	0.166667
gi348176729	isocitrate dehydrogenase	16.26	6	406	45.1506	5.5415	50.0063	0.0631579
gi348171788	para-nitrobenzyl esterase	5.82	6	498	53.0847	5.07178	49.3419	0.162162
gi348176202	betaine-aldehyde dehydrogenase	5.31	4	490	51.7406	5.87158	47.6571	0.05
gi348170244	homogentisate 1,2-dioxygenase	14.04	6	399	44.636	5.94775	47.3914	0.111111
gi348171558	hypothetical protein SspiN1_13725	40.16	8	127	12.8636	8.20654	46.9777	0.444444
gi348172972	alcohol dehydrogenase zinc-binding domain-containing protein	24.03	7	308	31.1252	5.32568	46.8175	0.170732
gi348176762	bifunctional phosphoribosyl aminoimidazolecarboxamide formyltransferase/ IMP cyclohydrolase	12.48	5	521	54.7089	5.69385	46.4924	0.0632911
gi348168984	FAD-binding protein	7.98	6	539	58.9806	8.67529	46.196	0.0545455
gi348169576	serine hydroxymethyltransferase	12.44	4	426	45.7684	5.94775	45.8919	0.0555556
gi348176850	50S ribosomal protein L13	39.19	8	148	16.5208	9.94971	45.656	0.170213
gi348171256	putative phosphoketolase	3.97	2	806	90.9424	6.16357	44.9337	0.0136054
gi348174864	hypothetical protein SspiN1_30689	27.74	9	137	14.7268	4.62744	44.8029	0.642857
gi348171501	dihydrolipoamide acetyltransferase	7.9	5	557	57.0177	4.77979	44.2831	0.0617284
gi348171072	acyl-CoA dehydrogenase	5.17	6	406	44.8651	6.16357	44.246	0.0652174
gi348174072	enoyl-CoA hydratase	7.77	4	283	30.4744	5.63037	43.9747	0.0930233
gi348173305	aldo/keto reductase	17.59	6	324	34.6762	5.46533	43.3538	0.09375
gi348170936	L-fucose isomerase	9.34	4	471	51.7658	5.68115	43.3461	0.04
gi348176682	ABC transporter substrate-binding protein	15.31	8	418	42.8198	6.41748	43.1625	0.0930233
gi348174459	putative pyridine nucleotide-disulphide oxidoreductase	9.01	2	455	48.099	5.14795	43.1513	0.020202
gi348171450	6-phosphofructokinase	4.69	4	341	36.3041	6.06201	41.47	0.0487805
gi348174071	AMP-dependent synthetase and ligase	1.9	4	527	57.7887	5.69385	41.2099	0.0373832
gi348168994	protease inhibitor protein	23.7	5	135	14.027	8.6167	40.6887	0.294118
gi348174563	cyclic nucleotide-binding domain-containing protein	4.8	2	562	60.6269	5.88428	40.1203	0.0229885
gi348170589	FAD linked oxidase-like protein	26.08	7	441	50.3116	7.04932	40.0669	0.0729167
gi348173043	CutA1 divalent ion tolerance protein	35.16	6	91	9.94218	5.35107	39.6214	0.545455
gi348172925	Crp/Fnr family transcriptional regulator	18.75	2	224	24.7071	9.17334	38.3333	0.037037
gi348170155	succinate-semialdehyde dehydrogenase (NAD(P)+)	2.84	4	493	52.6109	5.21143	38.0335	0.0454545
gi348168932	phosphoglycerate mutase family protein	13.13	4	198	21.617	6.52197	37.1451	0.125
gi348172298	catalase/hydroperoxidase HPI(I)	10.53	5	741	80.4771	4.83057	36.8094	0.04
gi348174688	terpene synthase, metal-binding protein	10.2	2	353	39.3327	5.99854	36.1678	0.04
gi348174564	cyclic nucleotide-binding protein	6.81	2	411	46.0386	6.39209	36.0818	0.0229885
gi348170005	bifunctional aldehyde dehydrogenase/ enoyl-CoA hydratase	7.35	3	680	71.9649	6.07471	35.8406	0.0267857
gi348170471	formamidase	7.47	4	415	45.0042	4.98291	35.8213	0.0740741
gi348175498	hypothetical protein SspiN1_33999	24.4	2	168	17.8692	5.05908	35.646	0.0952381
gi348169236	pyruvate carboxylase	4.53	3	1125	121.353	5.50342	35.5682	0.0131579
gi348172955	DNA topoisomerase I subunit omega	2.11	4	900	99.2033	8.17725	35.4565	0.014652
gi348172686	pyridoxamine 5'-phosphate oxidase-related, FMN-binding protein	11.45	6	131	14.6955	6.37939	35.2319	0.25
gi348170695	putative transferase protein	14.29	6	224	24.2421	5.10986	35.1863	0.2
gi348173084	thiamine-phosphate pyrophosphorylase	10	7	220	23.358	5.60498	34.8372	0.162791
gi348169308	glyoxalase/bleomycin resistance protein/ dioxygenase	8.66	6	254	27.7727	4.60205	34.8014	0.272727
gi348172037	WD40 domain-containing protein beta Propeller	4.76	2	1029	109.956	7.2251	34.1856	0.00947867
gi348171814	ATP-dependent Clp protease proteolytic subunit 1	18.36	7	207	22.3451	5.56689	34.086	0.225806
gi348173225	putative FAD-binding dehydrogenase	3.81	2	551	59.3369	8.45557	33.8269	0.0153846
gi348169193	ketol-acid reductoisomerase	18.43	5	331	35.4652	5.12256	33.6981	0.0877193
gi348175473	D-amino-acid dehydrogenase small subunit	11.99	4	417	45.2098	8.71924	33.3417	0.0493827
gi348173105	hypothetical protein SspiN1_21700	10.23	4	665	71.8395	5.24951	33.065	0.0325203
gi348170680	phosphoserine phosphatase	9.56	4	408	42.9326	4.729	32.9392	0.0714286
gi348171942	dihydroxy-acid dehydratase	10.25	5	566	59.3151	5.14795	32.824	0.0531915
gi348169918	cold-shock DNA-binding domain-containing protein	25.37	4	67	7.30357	5.0083	32.2852	0.25
gi348171181	lyase	22.79	2	136	14.9695	4.83057	31.4882	0.0606061
gi348174004	putative quinone oxidoreductase	14.91	3	322	33.8195	5.22412	31.344	0.0566038
gi348176851	hypothetical protein SspiN1_40985	45.83	4	96	10.2589	4.4624	31.0404	0.222222
gi348170177	3-oxoacyl-[acyl-carrier-protein] reductase	14.53	2	234	24.1155	6.354	30.3541	0.0444444
gi348170164	betaine-aldehyde dehydrogenase	9.81	2	479	51.344	5.37646	30.165	0.0289855
gi348170348	56kDa selenium binding protein	10.57	4	473	51.5982	5.19873	30.1414	0.0727273
gi348169816	hypothetical protein SspiN1_04713	34.29	5	70	7.64703	9.5249	29.8312	0.25
gi348174207	aspartyl-tRNA synthetase	6.77	3	606	66.9597	5.23682	29.773	0.0227273
gi348171293	ornithine--oxo-acid transaminase	4.13	2	412	43.9175	5.47803	29.7676	0.0277778
gi348173035	ectoine hydroxylase	5.67	5	300	33.5774	5.16064	29.7523	0.108696
gi348175191	putative ABC transporter substrate-binding protein	34.73	5	262	27.9248	4.84326	29.7498	0.135135
gi348173072	dihydrodipicolinate synthase	7.44	4	309	32.4758	5.12256	29.5015	0.125
gi348171505	alkanesulfonate monooxygenase	14.52	4	365	39.7575	5.73193	29.2869	0.0512821
gi348173115	carbon monoxide dehydrogenase subunit G	13.31	2	263	27.2425	8.08936	28.6576	0.0322581
gi348169496	cytochrome P450-like enzyme	5.42	4	406	45.1631	5.19873	28.3009	0.0588235
gi348169202	glutamyl-tRNA synthetase	4.02	2	498	54.8363	5.40186	27.7612	0.0181818
gi348169341	cobaltochelatase subunit CobN	1.06	2	1226	131.301	4.91943	27.6988	0.0106383
gi348172905	peptide hydrolase	2.62	3	611	66.4619	4.84326	27.3814	0.0361446
gi348176895	phosphopyruvate hydratase	6.31	3	428	45.0306	4.52588	27.3729	0.0447761
gi348170466	hypothetical protein SspiN1_08080	25.2	5	123	12.5925	8.60205	27.1203	0.714286
gi348175493	mycothiol-dependent maleylpyruvate isomerase	12.36	3	259	28.1372	5.09717	26.7075	0.0857143
gi348171261	hydroxyacylglutathione hydrolase	14.35	2	209	22.5013	5.0083	26.5483	0.117647
gi348172212	hypothetical protein SspiN1_17136	6.41	2	421	46.4222	5.56689	26.2485	0.02
gi348171938	ABC Fe(3+) transporter, substrate binding component	8.63	3	313	33.4856	5.79541	26.2456	0.0545455
gi348169562	pyruvate kinase	4.02	2	473	50.7315	5.98584	26.074	0.0208333
gi348171528	putative glutathione S-transferase	9.23	3	325	36.5785	5.94775	26.0703	0.0454545
gi13162642	probable O-methyltransferase	5.57	3	395	43.3862	5.97314	26.0013	0.0340909
gi348173013	antibiotic biosynthesis monooxygenase	24.24	3	99	10.6823	5.18604	25.9832	0.136364
gi348172775	beta-glucosidase	9.36	3	470	51.6966	5.021	25.8007	0.047619
gi348175267	thioredoxin reductase	19.27	3	109	12.1253	4.94482	25.6522	0.115385
gi348176429	putative translation elongation factor G	1.43	2	700	77.0993	5.10986	25.3753	0.013245
gi348176267	NAD-dependent aldehyde dehydrogenase	5.65	3	496	53.0429	5.14795	25.141	0.0379747
gi348172906	metallophosphoesterase	9.38	2	320	34.9801	8.80713	24.4577	0.030303
gi348171458	cyclase/dehydrase	24.49	2	147	16.1783	4.95752	24.2672	0.0689655
gi348171656	restriction nuclease	5.21	2	307	34.3965	4.93213	23.7191	0.021978
gi348170151	putative ATPase of the ABC class	2.21	2	542	58.5725	7.32764	22.922	0.0137931
gi348172545	glutamine synthetase (glutamate--ammonia ligase)	3.49	2	458	48.4567	5.14795	22.6796	0.0243902
gi348169583	hypothetical protein SspiN1_03488	28.28	4	145	16.1169	5.33838	22.5285	0.137931
gi348170335	zinc binding alcohol dehydrogenase	15.45	5	369	38.7108	5.33838	22.2036	0.238095
gi348176471	50S ribosomal protein L1	13.56	2	236	25.0254	9.70068	21.9267	0.025974
gi348175585	alpha/beta hydrolase fold protein	17.06	3	293	32.8136	6.93213	21.6291	0.0379747
gi348169797	CBS domain-containing protein	31.65	3	139	15.3966	5.96045	21.3281	0.09375
gi348169089	ATP synthase delta chain	8.46	3	272	29.4479	5.38916	21.0479	0.0384615
gi348171411	putative glutamate ABC transporter ATP-binding protein	8.68	2	242	26.5159	7.04932	21.0108	0.0322581
gi348176396	DNA-directed RNA polymerase subunit alpha	13.65	3	359	38.7059	4.64014	20.9042	0.0434783
gi348173002	iron-regulated LSR2 protein precursor	12.82	4	117	12.5133	7.26904	20.7359	0.153846
gi348175283	6-phosphogluconate dehydrogenase -like protein	14.92	3	295	31.6739	4.95752	20.1578	0.0612245
gi348175615	hypothetical protein SspiN1_34594	6.67	3	510	55.351	5.69385	20.0445	0.037037
gi348172595	carboxymethylenebutenolidase	15.35	3	228	24.389	5.84619	20.0125	0.2
gi348174871	uroporphyrin-III C-methyltransferase HemD	4.71	2	510	53.619	6.11279	19.7928	0.0194175
gi348170226	putative ABC transporter ATP-binding protein	3.72	3	618	67.7556	8.39697	19.5836	0.026087
gi348174946	superoxide dismutase, copper/ zinc binding protein	11.96	3	209	21.8725	6.65381	18.8552	0.130435
gi348174397	cold-shock DNA-binding domain-containing protein	25.37	2	67	7.29965	5.2876	18.8077	0.153846
gi348173538	2-methylcitrate dehydratase	5.27	2	493	53.1572	6.22705	18.8073	0.0238095
gi348171716	GTPase Era	7.28	4	302	33.3969	6.96143	18.5989	0.0540541
gi348169429	secreted peptidase	3.04	2	526	56.5709	5.37646	17.8324	0.0350877
gi348176395	50S ribosomal protein L17	8.24	2	182	19.8974	8.79248	16.7582	0.028169
gi348172687	secreted tripeptidyl aminopeptidase	5.71	2	455	50.7802	4.95752	16.6494	0.027027
gi348174599	putative acyltransferase	16.92	4	201	19.8996	6.1001	16.3573	0.133333
gi348176883	oligopeptide ABC transporter ATP-binding protein	5.41	2	333	37.1346	8.26514	15.9414	0.0253165
gi348169342	secreted trypsin-like serine protease	9.7	3	268	27.4167	5.60498	15.8707	0.12
gi348174325	hypothetical protein SspiN1_27944	12.84	2	257	27.5559	4.97021	15.7798	0.0714286
gi348172327	hypothetical protein SspiN1_17746	19.63	2	163	16.8699	5.16064	14.7039	0.0689655
gi348170633	putative 2-hydroxyhepta-2,4-diene-1,7-dioate isomerase	8.24	2	279	29.7709	4.81787	14.6791	0.0540541
gi348175720	polyketide beta-ketoacyl: acyl carrier protein synthase	7.63	2	393	40.7456	6.0874	14.3828	0.037037
gi348169794	hypothetical protein SspiN1_04603	19.05	2	189	20.7434	8.52881	14.26	0.0645161
gi348173307	NmrA family protein	4.42	2	294	30.6089	5.14795	14.0738	0.0465116
gi348170524	hypothetical protein SspiN1_08400	32.67	3	101	10.6854	8.57275	13.9625	0.166667
gi348176716	glycosyl hydrolase BNR repeat-containing protein	7.28	2	371	41.23	5.42725	13.7314	0.0434783
gi348176732	hypothetical protein SspiN1_40353	34.85	3	66	7.17455	5.36377	13.3365	0.2
gi348169764	hypothetical protein SspiN1_04433	20.63	2	160	17.7051	4.55127	11.5445	0.1
gi348172915	endoribonuclease L-PSP	24.34	2	152	15.3882	4.66553	10.0051	0.2
gi348172783	hypothetical protein SspiN1_20066	10.42	2	192	18.3879	6.65381	8.85859	0.5
gi348172409	hypothetical protein SspiN1_18156	29.85	2	67	7.11562	10.8726	8.50916	0.153846
gi348171885	hypothetical protein SspiN1_15440	18.27	2	104	11.0912	8.48486	8.50213	0.0833333
gi348170871	hypothetical protein SspiN1_10238	20	2	55	5.70792	4.95752	8.01594	0.125
a Protein identification according to NCBI protein knowledgebase (NCBI, update May 12, 2012; http://www.ncbi.nlm.nih.gov/)
b Number of peptides identified by 2D LC-MS/MS analysis
c PAI value represents the number of peptides identified divided by the number of theoretically observable tryptic peptides, the theoretically observable peptides were calculated by an online tool, IPEP (http://ipep.moffitt.org/)
