# Supplementary material for: Differential proteomic profiling reveals regulatory proteins and novel links between primary metabolism and spinosad production in Saccharopolyspora spinosa
Source: Microb Cell Fact. 2014 Feb 21;13:27. doi: 10.1186/1475-2859-13-27 (PMC3936707; doi:10.1186/1475-2859-13-27)
Supplement: Additional file 1 — Supplementary datasets, Dataset S1. Relative quantification analysis of proteins identified from each time phases and biological replicates, respectively. Dataset S2. Identification of S. spinosa proteins from each time phases and biological replicates. [file 1475-2859-13-27-S1.zip › 1333445269109951_add3.xls]

## Sheet: proteins in T1
Identification of S. spinosa proteins at T1 phase by 2D-LC-MS/MS
NCBI Accession	Description a	Sequence Coverage(%)	Peptides b	AAs	MW [kDa]	calc. pI	Score	Main metabolic pathway/ Cellular function(category) c
gi348173102	chaperonin GroEL	78.78	592	542	57.2082	4.93213	3178.14	Folding, Sorting and Degradation
gi348173178	superoxide dismutase [Fe-Zn] 1 (FeSOD I)	60.77	291	209	23.2847	5.68115	1761.9	Peroxisome
gi348176726	hypothetical protein SspiN1_40323	63.1	255	168	17.6919	5.90967	1391.75	Hypothetical protein/Unnamed protein products
gi348176428	elongation factor Tu	75.31	134	397	43.8566	5.22412	831.129	Translation
gi348170321	5-methyltetrahydropteroyltriglutamate--homocysteine S-methyltransferase	54.62	118	758	82.7579	5.16064	694.105	Amino Acid Metabolism
gi348169092	F0F1 ATP synthase subunit beta	59.24	109	476	52.0045	4.94482	666.091	Energy Metabolism
gi348174902	metallopeptidase	59.12	126	499	53.9616	5.0083	659.493	Catabolism/Proteases
gi348173691	cold shock protein CspA	77.61	105	67	7.16853	5.23682	625.966	Transcription factors
gi348169183	hypothetical protein SspiN1_01430	58.46	105	65	6.80679	10.272	533.558	Hypothetical protein/Unnamed protein products
gi348175327	hypothetical protein SspiN1_33090	33.91	91	230	23.5947	4.95752	527.223	Hypothetical protein/Unnamed protein products
gi348169918	cold-shock DNA-binding domain-containing protein	82.09	70	67	7.30357	5.0083	485.686	Transcription factors
gi348176443	hypothetical protein SspiN1_38884	46.71	56	152	16.3423	4.89404	460.226	Hypothetical protein/Unnamed protein products
gi348174563	cyclic nucleotide-binding domain-containing protein	35.77	76	562	60.6269	5.88428	457.4	Binding protein/Chaperones
gi348170335	zinc binding alcohol dehydrogenase	69.65	80	369	38.7108	5.33838	456.635	Carbohydrate Metabolism
gi348173100	cold shock protein	67.16	67	67	7.3136	7.25439	452.817	Transcription factors
gi348171511	glutamine synthetase	68.14	73	474	53.4564	5.23682	450.02	Amino Acid Metabolism
gi348176809	10 kD chaperonin cpn10	66.67	75	96	10.2384	4.88135	438.954	Folding, Sorting and Degradation
gi348174397	cold-shock DNA-binding domain-containing protein	77.61	67	67	7.29965	5.2876	432.027	Transcription factors
gi348176808	chaperonin GroEL	57.62	70	538	56.5319	5.19873	431.218	Folding, Sorting and Degradation
gi348173006	putative ATP-dependent Clp protease	18.94	59	850	94.3726	5.63037	424.95	Catabolism/Proteases
gi348171102	30S ribosomal protein S1	42.28	70	499	55.2371	4.76709	418.505	Translation
gi348173083	serine protease precursor	42.37	83	380	38.882	4.85596	413.998	Signal Transduction
gi348176429	putative translation elongation factor G	54.14	70	700	77.0993	5.10986	407.275	Translation
gi348176887	oligopeptide binding protein of ABC transporter	36.1	69	543	59.1015	5.14795	399.993	Membrane Transport and other transport
gi348175422	PS1 protein	56.78	58	428	45.556	4.85596	394.325	Translation
gi348171614	pyruvate dehydrogenase subunit E1	23.64	59	922	102.671	6.46826	375.177	Carbohydrate Metabolism
gi348170197	aconitate hydratase	48.4	68	938	101.384	5.0083	368.201	Carbohydrate Metabolism
gi348173909	uroporphyrin-III C/tetrapyrrole (Corrin/Porphyrin) methyltransferase	42.38	63	361	39.2633	4.81787	338.86	Metabolism of Cofactors and Vitamins
gi348168964	alpha-ketoglutarate decarboxylase	21.88	45	1225	134.625	6.354	321.889	Carbohydrate Metabolism
gi348176721	hypothetical protein SspiN1_40298	23.47	56	98	9.20035	5.70654	321.782	Hypothetical protein/Unnamed protein products
gi348174564	cyclic nucleotide-binding domain-containing protein	52.31	50	562	60.6269	5.88428	320.309	Binding protein/Chaperones
gi348174019	glyceraldehyde 3-phosphate dehydrogenase	58.33	56	336	35.7006	5.57959	316.278	Carbohydrate Metabolism
gi348172298	catalase/hydroperoxidase HPI(I)	46.96	59	741	80.4771	4.83057	302.128	Energy Metabolism
gi348173142	secreted protein	52.38	59	210	22.1523	9.64209	300.763	Membrane Transport and other transport
gi348170794	peptidase M16-like protein	8.13	54	455	48.8827	5.47803	299.285	Catabolism/Proteases
gi348174826	membrane spanning protein	38.76	51	209	22.5117	6.62451	294.893	Cell wall/Membrane/Septation
gi41350153	urease alpha subunit	32.71	52	642	68.9835	6.22705	294.287	Nucleotide Metabolism
gi348174411	aldehyde dehydrogenase	52.18	51	527	55.7442	5.0083	293.677	Carbohydrate Metabolism
gi348173305	aldo/keto reductase	49.69	43	324	34.6762	5.46533	289.797	Metabolism of Terpenoids and Polyketides
gi348176909	ribose-phosphate pyrophosphokinase	45.71	48	326	35.2962	6.3667	280.578	Carbohydrate Metabolism
gi348169997	protease	35.41	52	401	41.2466	5.04639	280.429	Catabolism/Proteases
gi348171612	AhpC/TSA family protein	69.48	49	154	17.0084	4.62744	272.478	Metabolism of Terpenoids and Polyketides
gi348175715	polyketide biosynthesis enoyl-CoA hydratase	63.39	44	254	27.5512	6.3667	271.636	Metabolism of Terpenoids and Polyketides
gi348176933	L-lysine aminotransferase	45.93	43	455	49.5475	5.98584	267.108	Amino Acid Metabolism
gi348176468	50S ribosomal protein L7/L12	46.46	42	127	13.3851	4.65283	262.314	Translation
gi348174687	cyclic nucleotide-binding domain-containing protein	51.62	47	463	51.0124	5.64307	257.836	Binding protein/Chaperones
gi348172504	luciferase-like protein	42.34	40	385	42.1304	6.20166	255.334	Unknown
gi348169301	30S ribosomal protein S2	32.35	41	272	29.9265	6.7124	253.703	Translation
gi348171742	methylmalonate-semialdehyde dehydrogenase (acylating)	59.32	40	499	53.3311	5.26221	253.004	Carbohydrate Metabolism
gi348170152	lysozyme M1 precursor	56.03	40	257	27.9903	6.88818	244.526	Catabolism/Proteases
gi348173515	enolase	40.75	45	427	45.3075	4.95752	243.081	Carbohydrate Metabolism
gi348169090	F0F1 ATP synthase subunit alpha	25.36	32	548	58.7302	5.03369	237.615	Energy Metabolism
gi348169193	ketol-acid reductoisomerase	44.11	32	331	35.4652	5.12256	237.058	Amino Acid Metabolism
gi348176452	DNA-directed RNA polymerase subunit beta	21.31	28	1164	128.662	5.04639	236.643	Transcription
gi348176895	phosphopyruvate hydratase	23.6	38	428	45.0306	4.52588	231.412	Carbohydrate Metabolism
gi348171433	hypothetical protein SspiN1_13074	36.22	31	566	62.7852	5.10986	231.371	Hypothetical protein/Unnamed protein products
gi348175040	fructose-bisphosphate aldolase	64.83	36	344	36.8887	5.14795	229.873	Carbohydrate Metabolism
gi348176451	DNA-directed RNA polymerase subunit beta'	19.57	26	1303	144.712	6.55127	228.999	Transcription
gi348174864	hypothetical protein SspiN1_30689	51.09	37	137	14.7268	4.62744	226.31	Hypothetical protein/Unnamed protein products
gi348176729	isocitrate dehydrogenase	45.07	33	406	45.1506	5.5415	223.85	Carbohydrate Metabolism
gi348169779	secreted tripeptidylaminopeptidase	26.73	33	490	53.5136	5.30029	213.81	Catabolism/Proteases
gi290543607	S-adenosylmethionine synthetase	45.89	34	231	24.7289	5.50342	206.176	Amino Acid Metabolism
gi348172972	alcohol dehydrogenase zinc-binding domain-containing protein	52.6	37	308	31.1252	5.32568	205.944	Carbohydrate Metabolism
gi348176475	aspartate aminotransferase	35.45	33	409	43.2994	5.36377	204.037	Amino Acid Metabolism
gi348174689	methyltransferase	49.47	34	285	31.7605	5.89697	203.696	Metabolism of Terpenoids and Polyketides
gi348174427	methionine adenosyltransferase 1 (AdoMet synthetase)	42.3	30	383	40.9089	5.0083	196.954	Amino Acid Metabolism
gi348171262	NAD/factor-dependent formaldehyde dehydrogenase	35.29	37	374	39.1759	5.19873	190.333	Binding protein/Chaperones
gi348170208	hydrolase	26.43	30	280	31.6346	5.37646	187.2	Amino Acid Metabolism
gi348172319	cold-shock DNA-binding domain-containing protein	80.6	29	67	7.20047	4.88135	186.457	Transcription factors
gi348170186	cell wall-associated hydrolase	25.16	30	469	49.9356	8.95361	185.523	Cell wall/Membrane/Septation
gi348174424	S-adenosyl-L-homocysteine hydrolase	33.54	24	486	52.6227	5.18604	185.435	Amino Acid Metabolism
gi348176851	hypothetical protein SspiN1_40985	45.83	34	96	10.2589	4.4624	183.914	Hypothetical protein/Unnamed protein products
gi348171500	dihydrolipoamide dehydrogenase	15.35	27	456	47.6669	5.88428	181.29	Carbohydrate Metabolism
gi348171450	6-phosphofructokinase	48.68	22	341	36.3041	6.06201	179.087	Carbohydrate Metabolism
gi348170524	hypothetical protein SspiN1_08400	75.25	29	101	10.6854	8.57275	175.913	Hypothetical protein/Unnamed protein products
gi348170176	enoyl-(acyl carrier protein) reductase	58.82	33	255	26.6037	5.42725	174.891	Lipid Metabolism
gi348171389	ATP-dependent protease Clp, ATPase	92.93	32	99	9.74932	11.8979	174.823	Catabolism/Proteases
gi348173300	caffeoyl-CoA O-methyltransferase	23.04	29	230	25.1242	5.97314	174.204	Biosynthesis of Other Secondary Metabolites
gi348174801	putative acetyl-CoA carboxylase alpha subunit	6.44	4	699	73.9498	5.45264	174.118	Lipid Metabolism
gi348173307	NmrA family protein	50.68	28	294	30.6089	5.14795	173.749	Transcriptional regulator
gi348174969	thiosulfate sulfurtransferase	35.46	26	282	31.2865	4.90674	173.512	Folding, Sorting and Degradation
gi348176508	preprotein translocase subunit SecA	19.38	28	965	107.367	5.49072	172.824	Folding, Sorting and Degradation
gi348170709	catalase	24.02	26	487	55.1693	6.49365	171.603	Energy Metabolism
gi348175423	PS1 protein	43.9	26	426	45.5653	5.14795	169.493	Translation
gi348174074	polysaccharide deacetylase	53.54	34	325	35.9189	5.38916	169.388	Carbohydrate Metabolism
gi41350159	ObsC	1.74	9	7488	781.358	4.98291	164.002	Binding protein/Chaperones
gi348170005	bifunctional aldehyde dehydrogenase/enoyl-CoA hydratase	30.74	25	680	71.9649	6.07471	161.471	Amino Acid Metabolism
gi348174006	transketolase	25.79	24	698	74.1994	5.09717	160.333	Metabolism of Terpenoids and Polyketides
gi348169412	polynucleotide phosphorylase/polyadenylase	24.97	23	745	79.268	5.07178	158.881	Folding, Sorting and Degradation
gi348176409	30S ribosomal protein S5	52.22	29	203	21.1154	10.3892	156.291	Translation
gi348174688	terpene synthase, metal-binding protein	44.19	27	353	39.3327	5.99854	154.802	Metabolism of Terpenoids and Polyketides
gi348169077	transcription termination factor Rho	26.97	24	597	66.1464	9.26123	150.582	Folding, Sorting and Degradation
gi13162634	polyketide synthase extender modules 8-10	1.4	4	5588	585.287	5.17334	149.227	Metabolism of Terpenoids and Polyketides
gi348170177	3-oxoacyl-[acyl-carrier-protein] reductase	54.27	22	234	24.1155	6.354	146.012	Lipid Metabolism
gi348176852	hypothetical protein SspiN1_40990	61.17	21	103	11.0284	4.51318	145.655	Hypothetical protein/Unnamed protein products
gi348172112	heat shock protein 90	16.9	18	639	72.4838	5.10986	143.692	Folding, Sorting and Degradation
gi348170064	choloylglycine hydrolase	44.19	19	301	32.9565	4.95752	141.635	Lipid Metabolism
gi348169195	D-3-phosphoglycerate dehydrogenase	30.32	22	531	55.0144	5.09717	135.381	Energy Metabolism
gi348169302	elongation factor Ts	43.91	20	271	28.7821	5.08447	132.725	Translation
gi348176762	bifunctional phosphoribosylaminoimidazolecarboxamide formyltransferase/IMP cyclohydrolase	31.86	21	521	54.7089	5.69385	130.312	Metabolism of Cofactors and Vitamins
gi348169435	secreted protein	30.16	27	189	20.7302	6.53662	129.254	Membrane Transport and other transport
gi348175295	hypothetical protein SspiN1_32924	31.41	25	191	20.6831	10.7993	128.388	Hypothetical protein/Unnamed protein products
gi348173043	CutA1 divalent ion tolerance protein	63.74	23	91	9.94218	5.35107	127.358	Resistance protein
gi348172723	hypothetical protein SspiN1_19756	0.35	1	4845	521.378	5.5542	125.73	Hypothetical protein/Unnamed protein products
gi348169513	putative substrate-binding transport protein	34.22	16	529	56.7855	5.35107	124.331	Membrane Transport and other transport
gi348175373	ferritin family protein	36.56	17	186	21.3747	4.89404	120.185	Membrane Transport and other transport
gi348174297	hypothetical peptidase	38.78	22	294	32.3124	5.71924	118.436	Catabolism/Proteases
gi348171813	ATP-dependent Clp protease proteolytic subunit	27.62	18	210	23.476	4.99561	117.818	Catabolism/Proteases
gi348176422	30S ribosomal protein S19	36.56	13	93	10.6818	10.6089	117.647	Translation
gi348173189	phosphoserine aminotransferase	32.11	20	380	40.5814	4.85596	115.496	Energy Metabolism
gi348176397	30S ribosomal protein S4	47.76	17	201	23.1685	10.3745	115.136	Translation
gi348171859	glutamate dehydrogenase	4.65	4	1657	183.137	5.22412	114.721	Energy Metabolism
gi348173113	carbon monoxide dehydrogenase large subunit	14.69	13	810	86.2803	5.021	114.607	Energy Metabolism
gi13443724	unnamed protein product	2.4	3	4924	516.467	5.16064	113.354	Hypothetical protein/Unnamed protein products
gi348174207	aspartyl-tRNA synthetase	18.98	18	606	66.9597	5.23682	113.018	Translation
gi348176396	DNA-directed RNA polymerase subunit alpha	36.49	16	359	38.7059	4.64014	112.687	Transcription
gi348174426	adenosine kinase	39.2	17	324	35.2457	5.04639	111.17	Nucleotide Metabolism
gi348171396	vitamin B12-dependent ribonucleotide reductase	9.98	6	942	103.161	5.49072	111.103	Nucleotide Metabolism
gi348170589	FAD linked oxidase-like protein	39.68	14	441	50.3116	7.04932	110.93	Nucleotide Metabolism
gi348170205	N5,N10-methylene-tetrahydromethanopterin reductase	28.01	20	332	36.3811	5.90967	110.175	Unknown
gi348176767	succinyl-CoA synthetase subunit beta	25.77	17	388	40.362	4.71631	109.892	Carbohydrate Metabolism
gi348169164	electron transfer flavoprotein, alpha subunit	30.06	14	316	31.8538	4.91943	109.725	Energy Metabolism
gi348176430	30S ribosomal protein S7	47.44	19	156	17.4794	10.3306	109.264	Translation
gi348174007	transaldolase	23.64	13	368	39.6113	4.85596	108.957	Carbohydrate Metabolism
gi348173953	glycine betaine transport system permease protein	29.43	11	299	32.8318	5.90967	108.86	Membrane Transport and other transport
gi348176425	50S ribosomal protein L4	40.53	22	227	24.2658	10.0815	108.779	Translation
gi13162637	polyketide synthase extender module 2	3.3	8	2152	226.117	5.42725	107.895	Metabolism of Terpenoids and Polyketides
gi348175322	regulator	33.03	13	436	47.9385	8.26514	107.291	Other regulatory proteins
gi348171928	TenA family transcription regulator	23.73	16	236	26.0379	4.75439	106.696	Metabolism of Cofactors and Vitamins
gi348176831	malate synthase	19.43	17	530	58.9711	5.36377	106.582	Carbohydrate Metabolism
gi348176399	30S ribosomal protein S13	42.06	16	126	14.3719	10.4771	105.558	Translation
gi348171651	hypothetical protein SspiN1_14200	52.35	19	170	18.9094	4.70361	104.868	Hypothetical protein/Unnamed protein products
gi348176682	ABC transporter substrate-binding protein	8.37	14	418	42.8198	6.41748	104.372	Membrane Transport and other transport
gi348169479	cell division protein FtsZ	13.87	7	476	48.83	4.89404	103.87	Cell division and Cell cycle
gi348174635	argininosuccinate synthase	14.29	10	483	52.4532	5.08447	103.654	Amino Acid Metabolism
gi348176471	50S ribosomal protein L1	47.88	15	236	25.0254	9.70068	103.354	Translation
gi348171293	ornithine--oxo-acid transaminase	45.39	15	412	43.9175	5.47803	103.19	Amino Acid Metabolism
gi348176722	hypothetical protein SspiN1_40303	45.59	18	136	13.7623	9.83252	102.039	Hypothetical protein/Unnamed protein products
gi348171558	hypothetical protein SspiN1_13725	48.82	21	127	12.8636	8.20654	100.74	Hypothetical protein/Unnamed protein products
gi348172782	hypothetical protein SspiN1_20061	53.2	18	250	25.7783	6.41748	100.413	Hypothetical protein/Unnamed protein products
gi348176412	30S ribosomal protein S8	28.79	17	132	14.3746	9.70068	99.2614	Translation
gi348176674	adenosine deaminase	36.46	13	362	39.7481	5.38916	98.2647	Nucleotide Metabolism
gi348176597	glycerol kinase	23	11	500	54.4243	5.19873	96.7228	Lipid Metabolism
gi348172933	acetyl-CoA synthetase	14.85	17	660	71.7369	5.24951	96.5981	Carbohydrate Metabolism
gi348175473	D-amino-acid dehydrogenase small subunit	15.35	15	417	45.2098	8.71924	96.4421	Amino Acid Metabolism
gi348170217	alcohol dehydrogenase	36.83	14	334	35.653	5.88428	96.4287	Carbohydrate Metabolism
gi348172413	phosphoheptose isomerase	13.59	14	206	21.5622	6.30322	95.9398	Glycan Biosynthesis and Metabolism
gi348172766	hypothetical protein SspiN1_19981	1.14	1	1231	133.941	5.2876	95.8758	Hypothetical protein/Unnamed protein products
gi348170647	pyruvate dehydrogenase	27.56	14	577	61.8226	6.06201	95.6752	Carbohydrate Metabolism
gi348175425	short chain dehydrogenase/reductase family oxidoreductase	31.23	12	253	27.2084	9.11475	95.5599	Metabolism of Cofactors and Vitamins
gi348173521	putative carboxylase	27.32	18	421	46.0604	5.08447	94.4612	Folding, Sorting and Degradation
gi348169429	secreted peptidase	15.78	17	526	56.5709	5.37646	92.6664	Catabolism/Proteases
gi348175334	short-chain dehydrogenase/reductase SDR	26.19	13	252	25.8916	5.64307	92.6338	Metabolism of Cofactors and Vitamins
gi348169089	ATP synthase delta chain	16.54	12	272	29.4479	5.38916	92.0224	Energy Metabolism
gi41350158	ObsB	0.87	3	5176	539.352	5.03369	91.8205	Binding protein/Chaperones
gi348172687	secreted tripeptidyl aminopeptidase	17.58	12	455	50.7802	4.95752	91.5309	Catabolism/Proteases
gi348172449	acetyl/propionyl-CoA carboxylase alpha subunit	5.51	7	1834	197.522	5.5415	91.1286	Lipid Metabolism
gi348171330	fatty acid oxidation complex alpha subunit	10.89	15	716	76.5967	5.14795	90.8411	Lipid Metabolism
gi348169208	histone-like DNA binding protein	19.42	17	206	21.414	12.0298	89.9129	Binding protein/Chaperones
gi348171442	phospho-2-dehydro-3-deoxyheptonate aldolase	23.33	13	463	50.7265	5.75732	89.7008	Amino Acid Metabolism
gi348170244	homogentisate 1,2-dioxygenase	32.58	10	399	44.636	5.94775	88.5112	Amino Acid Metabolism
gi348173538	2-methylcitrate dehydratase	31.03	16	493	53.1572	6.22705	88.4459	Carbohydrate Metabolism
gi348176386	cell division FtsK/SpoIIIE	2.38	3	1385	152.435	6.46826	88.3303	Cell division and Cell cycle
gi348176208	luciferase-like protein	29.63	14	351	39.303	4.86865	87.2268	Unknown
gi348176424	50S ribosomal protein L23	37.37	16	99	10.984	10.0522	87.1618	Translation
gi348173114	carbon monoxide dehydrogenase medium subunit	29.58	14	284	29.6414	5.59229	87.0285	Energy Metabolism
gi348171275	3-hydroxybutyryl-CoA dehydrogenase	50.17	16	287	30.7472	5.92236	86.2481	Amino Acid Metabolism
gi348170813	molybdopterin biosynthesis-like protein MoeZ	15.64	14	390	42.3198	5.19873	85.4964	Folding, Sorting and Degradation
gi348171412	putative glutamate binding protein	46.6	17	294	32.1083	5.61768	85.3566	Membrane Transport and other transport
gi348174565	dimethylallyltranstransferase / geranyltranstransferase / geranylgeranyl pyrophosphate synthetase	33.14	13	347	36.9359	7.09326	85.0912	Metabolism of Terpenoids and Polyketides
gi348177056	hypothetical protein SspiN1_42033	10.69	12	159	17.669	9.96436	84.2383	Hypothetical protein/Unnamed protein products
gi348168991	OsmC family protein	38.85	13	139	14.1713	5.0083	84.189	Stress protein
gi348169040	putative 3-hydroxyacyl-CoA dehydrogenase	14.09	9	738	79.148	5.45264	83.9123	Lipid Metabolism
gi348173201	citrate synthase	17.97	13	434	48.3388	5.74463	83.4916	Carbohydrate Metabolism
gi348173513	hypothetical protein SspiN1_23792	53.46	11	159	17.6004	6.66846	83.3651	Hypothetical protein/Unnamed protein products
gi348175259	poly(A) polymerase	5.23	2	497	55.4618	6.34131	83.357	Folding, Sorting and Degradation
gi348169576	serine hydroxymethyltransferase	18.78	8	426	45.7684	5.94775	83.3488	Carbohydrate Metabolism
gi348171838	DsbA oxidoreductase	41.67	13	204	22.4692	5.0083	82.5587	Metabolism of Terpenoids and Polyketides
gi348173198	acyl-CoA dehydrogenase domain-containing protein	25.46	11	381	40.5355	5.18604	81.8525	Metabolism of Terpenoids and Polyketides
gi348174004	putative quinone oxidoreductase	27.02	11	322	33.8195	5.22412	81.7928	Energy Metabolism
gi348174802	acyl-CoA dehydrogenase	21.61	14	384	41.4299	5.32568	81.7886	Metabolism of Terpenoids and Polyketides
gi348173990	putative ABC transporter ATP-binding protein	12.84	7	257	27.6132	5.51611	81.6349	Membrane Transport and other transport
gi348169236	pyruvate carboxylase	8.98	8	1125	121.353	5.50342	81.5865	Carbohydrate Metabolism
gi348176924	hypothetical protein SspiN1_41355	29.66	12	118	12.6134	10.8872	81.5757	Hypothetical protein/Unnamed protein products
gi348171298	stress-like protein	32.68	16	205	21.4619	5.17334	81.4909	Stress protein
gi348175317	TetR family transcriptional regulator	12.82	13	195	21.6162	4.86865	81.1265	Transcriptional regulator
gi348174445	dimethylaniline monooxygenase (N-oxide forming)	20.15	13	407	44.4456	7.15186	80.7784	Energy Metabolism
gi348169341	cobaltochelatase subunit CobN	9.87	10	1226	131.301	4.91943	77.9411	Metabolism of Cofactors and Vitamins
gi348176398	30S ribosomal protein S11	52.99	14	134	14.2636	11.2681	77.2214	Translation
gi348175716	enoyl-CoA hydratase/isomerase family protein	39.92	13	248	26.2068	6.22705	77.1773	Lipid Metabolism
gi348175222	hypothetical protein SspiN1_32549	55.15	12	136	13.9272	7.09326	76.6932	Hypothetical protein/Unnamed protein products
gi348176498	NADH dehydrogenase subunit G	16.09	12	839	89.562	6.13818	76.2468	Energy Metabolism
gi348173981	transcriptional regulator	14.49	6	69	7.45813	11.0483	75	Transcriptional regulator
gi348175288	DNA gyrase subunit A	7.82	6	831	92.542	6.23975	73.7652	Replication and Repair
gi348176420	30S ribosomal protein S3	11.35	6	282	31.2944	10.3159	73.6818	Translation
gi348174871	uroporphyrin-III C-methyltransferase HemD	10.59	7	510	53.619	6.11279	73.1337	Metabolism of Cofactors and Vitamins
gi348169200	5-oxopent-3-ene-1,2,5-tricarboxylate decarboxylase	6.54	4	260	27.7723	5.22412	72.6115	Amino Acid Metabolism
gi348171501	dihydrolipoamide acetyltransferase	8.08	7	557	57.0177	4.77979	72.173	Amino Acid Metabolism
gi348169787	hypothetical protein SspiN1_04568	14.24	13	323	36.2319	5.08447	72.0403	Hypothetical protein/Unnamed protein products
gi348169079	50S ribosomal protein L31	61.64	11	73	8.15009	9.84717	71.9873	Translation
gi348172775	beta-glucosidase	15.32	10	470	51.6966	5.021	71.2179	Carbohydrate Metabolism
gi348169763	FHA domain-containing protein	9.15	14	164	17.3176	4.79248	71.1592	Unknown
gi348171814	ATP-dependent Clp protease proteolytic subunit 1	34.3	15	207	22.3451	5.56689	70.8746	Catabolism/Proteases
gi348169336	hypothetical protein SspiN1_02205	28.18	7	181	19.4404	5.021	70.7982	Hypothetical protein/Unnamed protein products
gi348168944	malate dehydrogenase (oxaloacetate decarboxylating)	12.78	7	399	41.0173	4.93213	70.4504	Carbohydrate Metabolism
gi348175390	DoxX	29.41	9	170	18.0041	10.5356	70.2905	Unknown
gi348172545	glutamine synthetase (glutamate--ammonia ligase)	23.36	13	458	48.4567	5.14795	70.1621	Amino Acid Metabolism
gi348169189	dihydroxy-acid dehydratase	21.5	10	614	64.9225	5.38916	69.9786	Amino Acid Metabolism
gi348174428	glycine sarcosine N-methyltransferase	15.52	11	567	64.6257	5.04639	69.4994	Metabolism of Terpenoids and Polyketides
gi348176769	metalloendopeptidase-like membrane protein	30	12	230	23.6857	6.41748	69.1523	Cell wall/Membrane/Septation
gi348175863	hypothetical protein SspiN1_35884	24.25	11	503	52.9563	5.78271	68.9988	Hypothetical protein/Unnamed protein products
gi348176407	50S ribosomal protein L15	38.26	11	149	15.9608	10.4478	68.3768	Translation
gi348169633	putative universal stress protein	32.12	10	137	14.6548	8.25049	68.2586	Stress protein
gi348169091	ATP synthase gamma chain	30.52	8	308	33.9546	6.03662	67.8656	Energy Metabolism
gi348168969	putative L-alanine dehydrogenase	29.65	13	371	38.8731	6.45557	66.7777	Amino Acid Metabolism
gi348173036	L-ectoine synthase	23.81	11	126	14.2771	5.07178	66.6818	Amino Acid Metabolism
gi348171973	amino acid adenylation domain-containing protein	1.85	5	1570	167.115	6.40479	66.4799	Binding protein/Chaperones
gi348176626	peptidase M20D, amidohydrolase	16.59	4	440	46.109	5.8208	66.4668	Catabolism/Proteases
gi348171791	ribonuclease	6.07	6	955	102.863	5.68115	66.0837	Nucleotide Metabolism
gi348176419	50S ribosomal protein L16	41.01	9	139	15.6404	10.8579	65.3915	Translation
gi348174195	alanyl-tRNA synthetase	3.03	2	890	96.2039	5.90967	65.351	Translation
gi348172417	hydrogenase isoenzymes formation protein HypD	20.8	6	375	41.6458	6.18896	65.3154	Binding protein/Chaperones
gi348170818	hypothetical protein SspiN1_09973	17.33	6	75	7.83019	4.84326	64.8949	Hypothetical protein/Unnamed protein products
gi348176426	50S ribosomal protein L3	29.63	10	216	22.63	10.3013	64.7324	Translation
gi348171757	glyoxalase/bleomycin resistance protein/dioxygenase	28.57	8	126	14.4267	6.58057	64.7246	Resistance protein
gi348169384	glyoxalase/bleomycin resistance protein/dioxygenase	43.24	10	111	12.107	4.88135	64.7075	Resistance protein
gi41350151	urease accessory protein, UreG family	21.15	9	208	22.1795	5.46533	64.0183	Nucleotide Metabolism
gi348176700	FAD-dependent pyridine nucleotide-disulfide oxidoreductase	29.2	9	411	44.4488	4.69092	63.8705	Lipid Metabolism
gi348172783	hypothetical protein SspiN1_20066	19.79	9	192	18.3879	6.65381	63.0207	Hypothetical protein/Unnamed protein products
gi348176414	50S ribosomal protein L5	50.27	10	187	21.2772	9.81787	62.9267	Translation
gi348174413	glutamate dehydrogenase (NAD(P)+)	9.34	6	396	41.3185	6.25244	62.8898	Energy Metabolism
gi348174234	threonyl-tRNA synthetase	4.32	6	671	75.2582	5.71924	62.7049	Translation
gi348170940	binding protein/LacI transcriptional regulator	17.96	10	334	35.5061	5.38916	62.5033	Membrane Transport and other transport
gi348175287	DNA gyrase subunit B	6.24	3	657	72.7913	5.98584	61.833	Replication and Repair
gi348170939	hypothetical protein SspiN1_10584	11.03	6	843	90.5558	7.6792	61.4054	Hypothetical protein/Unnamed protein products
gi348176850	50S ribosomal protein L13	47.3	11	148	16.5208	9.94971	60.9219	Translation
gi348170090	malate dehydrogenase	12.5	7	328	34.5679	5.021	60.7836	Carbohydrate Metabolism
gi348176411	50S ribosomal protein L6	56.98	10	179	19.4927	9.78857	60.5386	Translation
gi348171622	acyl carrier protein	31.65	7	79	8.35315	4.01807	60.2651	Lipid Metabolism
gi348176473	putative transcription antitermination regulator	6.47	12	278	29.7647	4.34814	60.115	Other regulatory proteins
gi348176609	mandelate racemase/muconate lactonizing enzyme	4.06	6	443	48.2678	5.30029	59.3092	Xenobiotics Biodegradation and Metabolism
gi348172905	peptide hydrolase	13.58	7	611	66.4619	4.84326	59.1997	Catabolism/Proteases
gi348176884	oligopeptide ABC transporter ATP-binding protein	20.42	8	333	36.5949	6.94678	58.9632	Membrane Transport and other transport
gi348171466	ubiquinol-cytochrome c reductase iron-sulfur subunit	21.66	6	374	41.7389	6.39209	58.4979	Energy Metabolism
gi348173931	proteasome subunit beta	18.51	10	281	29.2819	4.84326	58.3787	Folding, Sorting and Degradation
gi348175004	phosphoribosylformylglycinamidine synthase II	7.48	8	762	80.7764	4.77979	58.3475	Nucleotide Metabolism
gi347438908	lipase 154	18.32	5	273	30.7064	6.37939	58.2171	Lipid Metabolism
gi348169562	pyruvate kinase	16.49	6	473	50.7315	5.98584	58.0598	Carbohydrate Metabolism
gi348172151	glutamate-1-semialdehyde-2,1-aminomutase	4.94	2	385	40.3672	5.50342	57.8477	Metabolism of Cofactors and Vitamins
gi348176395	50S ribosomal protein L17	14.84	11	182	19.8974	8.79248	57.2059	Translation
gi348172925	Crp/Fnr family transcriptional regulator	35.27	9	224	24.7071	9.17334	57.0576	Transcriptional regulator
gi348174018	phosphoglycerate kinase	31.75	7	400	41.4989	5.09717	56.9487	Carbohydrate Metabolism
gi348175786	urea amidolyase-like protein	11.96	2	326	33.9503	5.03369	56.7867	Metabolism of Terpenoids and Polyketides
gi348174790	2,5-diketo-D-gluconic acid reductase	33.69	10	282	30.9538	4.79248	56.7026	Unknown
gi348173921	hypothetical protein SspiN1_25864	17.48	6	452	51.2523	6.85889	56.4738	Hypothetical protein/Unnamed protein products
gi348171266	glutaryl-CoA dehydrogenase	15.62	6	397	42.8368	6.30322	56.2527	Lipid Metabolism
gi348175290	hypothetical protein SspiN1_32899	44.74	5	38	4.12134	10.2573	55.5899	Hypothetical protein/Unnamed protein products
gi348170580	delta-1-pyrroline-5-carboxylate dehydrogenase	11.81	3	542	58.3864	5.88428	55.448	Amino Acid Metabolism
gi348172300	YCII-like protein	15.83	11	139	15.5836	4.50049	55.4125	Unknown
gi348169223	Lrp/AsnC family transcriptional regulator	55.84	6	77	8.07125	4.71631	55.1111	Transcriptional regulator
gi348174787	hypothetical protein SspiN1_30304	51.92	11	52	5.54983	4.81787	54.851	Hypothetical protein/Unnamed protein products
gi348171839	aminopeptidase N	5.95	6	857	95.2224	4.89404	54.7852	Amino Acid Metabolism
gi348175495	metallo-beta-lactamase superfamily protein	38.67	8	225	24.4982	5.31299	54.7694	Binding protein/Chaperones
gi348170434	putative sporulation-control protein	25.38	8	327	35.5487	5.8335	54.3284	Cell wall/Membrane/Septation
gi348170216	TetR family transcriptional regulator	9.84	1	254	27.629	6.11279	54.1896	Transcriptional regulator
gi348171335	1-deoxy-D-xylulose-5-phosphate synthase	5.1	4	647	69.2268	6.1001	54.0338	Metabolism of Terpenoids and Polyketides
gi348171942	dihydroxy-acid dehydratase	7.77	5	566	59.3151	5.14795	54.0076	Amino Acid Metabolism
gi348169342	secreted trypsin-like serine protease	25.75	11	268	27.4167	5.60498	53.9957	Signal Transduction
gi348176469	50S ribosomal protein L10	26.9	8	171	17.8303	6.85889	53.9584	Translation
gi348169367	precorrin-6y C5,15-methyltransferase, subunit CbiE	3.21	3	778	80.291	7.60596	53.8967	Metabolism of Cofactors and Vitamins
gi348176520	hypothetical protein SspiN1_39269	9.39	6	362	36.7412	5.03369	53.7997	Hypothetical protein/Unnamed protein products
gi348174014	YCII-like protein	19.29	8	140	15.5379	4.90674	53.7555	Unknown
gi348175213	pyruvate dehydrogenase E1 component beta subunit	26.92	6	338	36.5509	5.12256	53.7173	Carbohydrate Metabolism
gi348169484	cell division initiation protein	17.69	6	277	30.2691	5.09717	53.6218	Cell division and Cell cycle
gi348173869	major facilitator superfamily multidrug resistance protein	7.94	1	428	43.3099	9.84717	53.6189	Signal Transduction
gi348169551	putative glutamate synthase(NADPH) large subunit	1.98	1	1516	163.702	5.61768	53.2096	Energy Metabolism
gi348175892	hypothetical protein SspiN1_36029	18.63	3	263	28.7464	5.021	52.9574	Hypothetical protein/Unnamed protein products
gi348170178	D-lactate dehydrogenase (cytochrome)	1.97	1	963	103.951	7.6499	52.9327	Carbohydrate Metabolism
gi348171497	leucyl aminopeptidase	28.37	6	497	50.7762	5.23682	52.5039	Amino Acid Metabolism
gi13443690	unnamed protein product	13.42	5	395	43.3981	5.87158	52.4757	Hypothetical protein/Unnamed protein products
gi348170288	L-serine dehydratase	3.28	1	457	48.1846	5.94775	52.306	Amino Acid Metabolism
gi348169163	electron transfer flavoprotein beta-subunit	23.85	7	260	26.8081	4.98291	52.2926	Energy Metabolism
gi348173522	acetolactate synthase, large subunit, biosynthetic type	9.72	9	545	56.9791	5.64307	52.1592	Metabolism of Cofactors and Vitamins
gi348175267	thioredoxin reductase	29.36	6	109	12.1253	4.94482	51.9487	Nucleotide Metabolism
gi348170936	L-fucose isomerase	18.47	6	471	51.7658	5.68115	51.4761	Carbohydrate Metabolism
gi348171376	fumarate hydratase	10.55	8	550	60.0175	5.46533	51.4585	Carbohydrate Metabolism
gi348171071	putative 3-oxoacyl-[acyl-carrier protein] reductase	20.32	8	251	25.9412	5.47803	51.305	Lipid Metabolism
gi348171970	acyl-CoA-ligase/synthetase	4.85	5	619	66.3294	6.68311	51.0328	Lipid Metabolism
gi348172416	hydrogenase assembly chaperone HypC/HupF	38.2	6	89	9.77609	4.36084	50.8263	Binding protein/Chaperones
gi348170477	ErfK/YbiS/YcfS/YnhG	20.84	8	379	40.9544	6.13818	50.6188	Unknown
gi348170365	glycosyl hydrolase	4.96	3	605	67.6729	5.90967	50.6125	Carbohydrate Metabolism
gi348172860	2-isopropylmalate synthase	10.71	6	560	62.1219	4.98291	50.558	Carbohydrate Metabolism
gi348175109	50S ribosomal protein L9	23.33	9	150	16.1758	9.86182	50.5505	Translation
gi348169396	transcription elongation factor NusA	13.2	5	356	38.0147	5.61768	50.3761	Folding, Sorting and Degradation
gi348170155	succinate-semialdehyde dehydrogenase (NAD(P)+)	12.17	7	493	52.6109	5.21143	50.2724	Amino Acid Metabolism
gi348174999	lysozyme M1 precursor	13.06	3	245	27.0967	6.18896	50.2372	Catabolism/Proteases
gi348170206	phenylhydantoinase	19.96	7	466	50.5143	5.75732	50.1615	Nucleotide Metabolism
gi348175500	hypothetical protein SspiN1_34009	5.69	5	598	65.6	5.42725	50.0349	Hypothetical protein/Unnamed protein products
gi348174145	putative integration host factor	42.45	8	106	11.5883	9.86182	49.9543	Replication and Repair
gi348169294	hypothetical protein SspiN1_01995	34.58	9	107	12.7252	4.56396	49.87	Hypothetical protein/Unnamed protein products
gi348176666	betaine-aldehyde dehydrogenase	21.09	8	479	51.3093	5.38916	49.848	Carbohydrate Metabolism
gi348174800	propionyl-CoA carboxylase, beta subunit	3.54	3	537	57.9385	6.53662	49.7859	Lipid Metabolism
gi348175112	30S ribosomal protein S6	53.45	7	116	13.1681	9.12939	49.7811	Translation
gi348169469	UDP-N-acetylmuramate--L-alanine ligase	18.16	7	479	49.8394	5.19873	49.7422	Glycan Biosynthesis and Metabolism
gi348171821	hypothetical protein SspiN1_15110	14.96	7	568	62.6257	5.33838	49.6334	Hypothetical protein/Unnamed protein products
gi348173537	methylisocitrate lyase	18.52	5	297	32.0275	5.32568	49.5406	Carbohydrate Metabolism
gi348170990	hypothetical protein SspiN1_10839	2.04	2	1958	214.573	6.12549	49.3214	Hypothetical protein/Unnamed protein products
gi348170773	hypothetical protein SspiN1_09738	29.63	1	108	11.2119	4.88135	49.2719	Hypothetical protein/Unnamed protein products
gi348176685	succinate dehydrogenase flavoprotein subunit	11.91	7	596	65.597	6.0874	48.8485	Carbohydrate Metabolism
gi348172851	lactoylglutathione lyase, GloA	23.45	6	145	15.8671	5.17334	48.805	Carbohydrate Metabolism
gi348171702	glycyl-tRNA synthetase	16.49	9	461	52.9031	5.52881	48.7819	Translation
gi348173072	dihydrodipicolinate synthase	11.97	5	309	32.4758	5.12256	48.6459	Amino Acid Metabolism
gi348172983	putative inorganic pyrophosphatase	23.46	10	162	18.6612	5.05908	48.6446	Energy Metabolism
gi348174483	putative glutamate synthase(NADPH) large subunit	1.05	1	1521	165.161	6.03662	48.445	Energy Metabolism
gi348176594	glycerol-3-phosphate dehydrogenase	9	5	611	66.6898	7.81104	48.3968	Lipid Metabolism
gi348176725	hypothetical protein SspiN1_40318	29.29	7	99	10.4481	5.78271	48.3779	Hypothetical protein/Unnamed protein products
gi348170795	peptidase M16-like protein	9.31	5	408	44.3214	4.89404	48.3056	Catabolism/Proteases
gi348172056	Patatin	6.71	1	328	35.5556	5.56689	48.0249	Lipid Metabolism
gi348169559	ComA	25.69	6	288	31.4032	5.12256	47.9588	Energy Metabolism
gi348170982	acetyl-CoA acetyltransferase	10.1	6	406	42.7927	5.05908	47.8922	Lipid Metabolism
gi348173992	putative iron-regulated ABC-type transporter	14.99	6	487	53.9438	5.17334	47.8196	Membrane Transport and other transport
gi348171447	hypothetical protein SspiN1_13144	29.5	8	139	14.8712	4.7417	47.7852	Hypothetical protein/Unnamed protein products
gi348176801	inosine-5'-monophosphate dehydrogenase	7.36	5	503	52.5643	5.59229	47.5104	Nucleotide Metabolism
gi348172910	penicillin binding protein (class A)	6.71	6	790	82.8222	6.81494	47.3172	Glycan Biosynthesis and Metabolism
gi348176202	betaine-aldehyde dehydrogenase	10.2	6	490	51.7406	5.87158	47.2654	Carbohydrate Metabolism
gi348174401	terpene synthase metal-binding domain-containing protein	10.7	8	738	84.2037	5.12256	47.2139	Metabolism of Terpenoids and Polyketides
gi348170779	PadR family transcriptional regulator	20	6	165	17.6844	9.70068	47.162	Transcriptional regulator
gi348175409	UDP-galactopyranose mutase	9.09	4	396	45.7115	5.21143	47.0558	Glycan Biosynthesis and Metabolism
gi348169354	putative magnesium-chelatase subunit, partial	10.13	7	375	39.6452	4.91943	46.9305	Metabolism of Cofactors and Vitamins
gi348170207	aminotransferase class-III	16.9	7	432	45.9165	5.38916	46.9296	Amino Acid Metabolism
gi348173901	PTS IIA-like nitrogen-regulatory protein PtsN	16	3	150	15.7022	5.021	46.8573	Membrane Transport and other transport
gi348170003	phenylacetate-CoA ligase	4.92	1	447	49.4391	5.57959	46.7896	Amino Acid Metabolism
gi348175444	hypothetical protein SspiN1_33697	26.12	8	134	14.0217	4.32275	46.2444	Hypothetical protein/Unnamed protein products
gi348169042	hypothetical protein SspiN1_00665	16.73	8	269	27.5284	6.53662	46.1623	Hypothetical protein/Unnamed protein products
gi348172665	hypothetical protein SspiN1_19446	16.67	6	312	31.1403	5.46533	46.0982	Hypothetical protein/Unnamed protein products
gi348170871	hypothetical protein SspiN1_10238	40	5	55	5.70792	4.95752	46.0147	Hypothetical protein/Unnamed protein products
gi348176863	peptidase S10, serine carboxypeptidase	9.2	5	489	54.106	5.40186	45.9673	Biosynthesis of Other Secondary Metabolites
gi348175718	beta-ketoacyl synthase	72.16	8	97	10.4702	4.18311	45.6994	Lipid Metabolism
gi348173054	trehalose-phosphatase/glycoside hydrolase	10.37	6	849	92.2201	5.16064	45.4799	Phosphatases
gi348172420	hydrogenase nickel incorporation protein HypB	23.01	7	226	24.115	5.05908	44.9178	Binding protein/Chaperones
gi348173115	carbon monoxide dehydrogenase subunit G	11.03	4	263	27.2425	8.08936	44.6692	Energy Metabolism
gi348170590	cyclopropane-fatty-acyl-phospholipid synthase	5.38	1	409	45.8022	7.02002	44.3293	Lipid Metabolism
gi348174862	Clp protease ATP binding subunit	4.63	2	843	92.329	5.33838	43.9683	Catabolism/Proteases
gi348176766	succinyl-CoA synthetase subunit alpha	24.49	5	294	30.1586	5.66846	43.9349	Carbohydrate Metabolism
gi348169509	nitrilase/cyanide hydratase and apolipoprotein N-acyltransferase	11.03	4	263	27.6291	4.89404	43.8869	Energy Metabolism
gi348173494	hypothetical protein SspiN1_23695	4.64	2	453	47.7124	5.22412	43.7742	Hypothetical protein/Unnamed protein products
gi348169304	ribosome recycling factor	26.49	9	185	20.6058	5.2876	43.189	Translation
gi348176671	hypothetical protein SspiN1_40048	7.39	8	406	44.5117	4.08154	43.122	Hypothetical protein/Unnamed protein products
gi348175436	aminopeptidase	6.35	6	504	51.6988	4.83057	42.8465	Amino Acid Metabolism
gi348175296	putative peptidyl-prolyl cis-trans isomerase	19.23	6	182	19.5157	5.17334	42.6887	Transcription
gi348169385	prolyl-tRNA synthetase	3.44	1	581	63.6069	5.16064	42.3743	Translation
gi348174892	hypothetical protein SspiN1_30829	3.79	5	528	54.8942	6.41748	42.3322	Hypothetical protein/Unnamed protein products
gi348169159	enoyl-CoA hydratase-isomerase	11.54	5	260	27.4922	5.12256	42.3303	Metabolism of Terpenoids and Polyketides
gi348172896	starvation-response DNA binding protein	27.27	6	165	18.3305	5.79541	42.25	Chromosome partitioning proteins
gi348173304	cytochrome P450-like enzyme	6.5	3	400	44.5512	5.56689	42.1567	Metabolism of Terpenoids and Polyketides
gi348170695	putative transferase protein	14.29	4	224	24.2421	5.10986	41.966	Unknown
gi348169048	penicillin-binding protein 1	2.01	2	696	73.1527	7.1665	41.6357	Glycan Biosynthesis and Metabolism
gi348171923	myosin	15.63	5	320	37.0437	5.07178	41.401	Stress protein
gi348169784	glutamate--cysteine ligase GCS2	6.11	1	409	44.7339	7.56201	41.2719	Amino Acid Metabolism
gi348169196	3-isopropylmalate dehydrogenase	8.65	4	347	36.6642	5.51611	41.1896	Carbohydrate Metabolism
gi348172805	hypothetical protein SspiN1_20176	1.69	1	771	82.1668	6.31592	40.9604	Hypothetical protein/Unnamed protein products
gi348175111	single-strand binding protein	11.25	5	160	16.8884	5.36377	40.8327	Binding protein/Chaperones
gi348169591	DsbA-like thioredoxin domain-containing protein	27.38	7	252	27.1757	5.21143	40.8023	Unknown
gi348176417	30S ribosomal protein S17	16.67	3	84	9.68628	10.1841	40.5658	Translation
gi348176059	hypothetical protein SspiN1_36894	4.61	1	434	46.2735	6.46826	40.2543	Hypothetical protein/Unnamed protein products
gi13162644	probable O-methyltransferase	20.91	5	397	43.4371	5.19873	40.0523	Metabolism of Terpenoids and Polyketides
gi348175476	phenylalanyl-tRNA synthetase subunit alpha	12.18	7	353	38.9223	5.0083	39.8891	Translation
gi348175410	galactofuranosyl transferase	9.95	3	653	72.6045	6.94678	39.8808	Unknown
gi348171474	cytochrome c oxidase, subunit II	10.9	6	312	34.7306	7.38623	39.768	Energy Metabolism
gi348170950	fructose 1,6-bisphosphatase II	4.26	2	329	34.6676	5.60498	39.6778	Carbohydrate Metabolism
gi348176814	glucose/sorbosone dehydrogenase	3.29	1	941	101.118	5.73193	39.6293	Carbohydrate Metabolism
gi348173037	diaminobutyrate--2-oxoglutarate aminotransferase	13.01	4	415	45.1797	5.2749	39.5187	Amino Acid Metabolism
gi348173088	hypothetical protein SspiN1_21615	2.14	1	653	68.1301	10.0083	39.4122	Hypothetical protein/Unnamed protein products
gi348172959	integrase (recombinase), partial	2.61	2	689	76.4493	9.26123	39.3738	Replication and Repair
gi348171475	asparagine synthase	6.23	2	642	72.2123	6.78564	39.2334	Amino Acid Metabolism
gi348169478	short chain dehydrogenase	23.93	6	305	33.4519	5.37646	39.1952	Metabolism of Cofactors and Vitamins
gi348174044	methionyl-tRNA formyltransferase	4.84	3	310	32.6883	5.60498	39.1775	Translation
gi348169250	ribonuclease III	13.25	2	249	26.6028	5.51611	39.1403	Replication and Repair
gi348172143	urease subunit gamma	53.06	6	98	10.8735	5.16064	38.9878	Nucleotide Metabolism
gi348174886	glutamate-1-semialdehyde 2,1-aminomutase	18.71	5	449	46.4793	5.65576	38.69	Metabolism of Cofactors and Vitamins
gi348172212	hypothetical protein SspiN1_17136	12.59	5	421	46.4222	5.56689	38.6668	Hypothetical protein/Unnamed protein products
gi348174058	primosomal protein N' (replication factor Y)	3.07	2	652	69.0671	7.25439	38.3934	Replication and Repair
gi348169291	50S ribosomal protein L19	25.21	5	119	13.4074	10.8872	38.3028	Translation
gi348171829	ribose-5-phosphate isomerase B	23.08	5	156	16.8105	5.51611	38.2386	Carbohydrate Metabolism
gi348176913	50S ribosomal protein L25	10	4	200	21.0989	4.80518	38.2154	Translation
gi348175025	HAD family hydrolase	6.03	6	199	22.2922	4.84326	38.2114	Unknown
gi348174398	glutamate dehydrogenase (NAD(P)+)	6.3	3	397	42.105	5.46533	38.1415	Energy Metabolism
gi348175481	hypothetical protein SspiN1_33894	24.81	6	133	14.0079	4.56396	38.048	Hypothetical protein/Unnamed protein products
gi348170688	succinate dehydrogenase flavoprotein subunit	8.54	2	632	69.9291	5.89697	38.0286	Carbohydrate Metabolism
gi348173101	serine/threonine protein kinase	8.43	5	415	43.8175	7.66455	37.7104	Folding, Sorting and Degradation
gi348175433	hypothetical protein SspiN1_33642	16.48	6	176	19.3398	4.81787	37.6253	Hypothetical protein/Unnamed protein products
gi348171783	50S ribosomal protein L27	29.41	7	85	9.12287	11.019	37.5249	Translation
gi348171537	hypothetical protein SspiN1_13620	1.18	2	1361	151.037	6.99072	37.5215	Hypothetical protein/Unnamed protein products
gi348176061	putative coenzyme A ligase	3.61	3	499	54.2783	5.69385	37.4132	Lipid Metabolism
gi348171739	3-hydroxyisobutyrate dehydrogenase	18.92	4	296	30.4241	5.13525	37.3913	Amino Acid Metabolism
gi348169191	acetolactate synthase 1 catalytic subunit	15.49	7	581	62.1934	5.63037	37.2233	Metabolism of Cofactors and Vitamins
gi348172914	hypothetical protein SspiN1_20739	96.15	6	52	5.93111	5.17334	37.0971	Hypothetical protein/Unnamed protein products
gi348169399	translation initiation factor IF-2, partial	3.54	3	650	70.4223	5.2876	37.0721	Translation
gi348172844	dipeptide ABC transporter substrate-binding protein	3.11	4	547	59.7101	4.91943	36.9975	Membrane Transport and other transport
gi348176838	glucosamine--fructose-6-phosphate aminotransferase	11.45	5	620	66.4455	5.59229	36.8228	Amino Acid Metabolism
gi348175713	modular polyketide synthase	4.25	4	612	65.8742	6.03662	36.6938	Metabolism of Terpenoids and Polyketides
gi348175475	phenylalanyl-tRNA synthetase subunit beta	5.3	2	830	89.0213	5.09717	36.6382	Translation
gi348171493	branched-chain amino acid aminotransferase	4.36	1	367	40.0721	5.75732	36.608	Amino Acid Metabolism
gi348175478	50S ribosomal protein L20	29.51	7	122	14.1297	11.2388	36.5633	Translation
gi348175308	FHA domain-containing protein	3.3	5	394	42.2879	5.07178	36.5362	Unknown
gi348169411	30S ribosomal protein S15	10.11	3	89	10.3507	10.5063	36.4673	Translation
gi348176800	inosine 5-monophosphate dehydrogenase	17.82	5	376	39.9176	5.2876	36.4443	Nucleotide Metabolism
gi348176732	hypothetical protein SspiN1_40353	34.85	6	66	7.17455	5.36377	36.3366	Hypothetical protein/Unnamed protein products
gi348171623	3-oxoacyl-(acyl carrier protein) synthase II	8.21	3	414	42.5699	5.57959	36.2964	Lipid Metabolism
gi348170151	putative ATPase of the ABC class	7.01	5	542	58.5725	7.32764	36.2827	Unknown
gi348169243	ATP-dependent helicase	4.96	1	686	75.8954	5.66846	36.2697	Binding protein/Chaperones
gi348169144	hypothetical protein SspiN1_01215	55	6	100	10.6454	5.77002	36.1634	Hypothetical protein/Unnamed protein products
gi348173194	pyridoxamine 5'-phosphate oxidase	8.29	4	217	24.3794	8.1626	36.12	Metabolism of Cofactors and Vitamins
gi348175014	adenylosuccinate lyase	6.92	3	477	51.7453	6.11279	35.8357	Nucleotide Metabolism
gi348171470	putative two-component system response regulator	22.22	4	135	14.4486	5.79541	35.7306	Signal Transduction
gi348169427	metallo-beta-lactamase family hydrolase	15.68	3	574	61.0919	5.52881	35.7042	Folding, Sorting and Degradation
gi348171620	[acyl-carrier protein] S-malonyltransferase	13.75	5	291	30.0407	4.91943	35.618	Lipid Metabolism
gi348171815	trigger factor	5.95	3	454	50.0101	4.42432	35.5409	Folding, Sorting and Degradation
gi348169207	3-isopropylmalate dehydratase small subunit	19.5	7	200	22.3174	5.43994	35.523	Amino Acid Metabolism
gi348173729	tyrosyl-tRNA synthetase	8.17	2	465	51.0182	5.12256	35.4644	Translation
gi348169182	aspartyl/glutamyl-tRNA amidotransferase subunit A	9.02	3	510	53.1346	4.97021	35.4195	Translation
gi348176427	30S ribosomal protein S10	13.86	4	101	11.5092	9.5835	35.2967	Translation
gi348175942	hypothetical protein SspiN1_36289	19.44	4	288	32.7649	4.99561	35.2087	Hypothetical protein/Unnamed protein products
gi348171861	putative ABC transporter ATP-binding protein	6.99	4	558	62.2329	5.18604	35.027	Membrane Transport and other transport
gi348175505	molecular chaperone DnaK	2.21	4	542	58.3879	4.90674	34.8478	Folding, Sorting and Degradation
gi348169398	translation initiation factor IF-2, partial	11.21	7	223	22.7171	10.9165	34.8267	Translation
gi348170861	putative ATP-binding protein involved in chromosome partitioning	9.5	2	379	39.8976	5.46533	34.7924	Chromosome partitioning proteins
gi348175182	hypothetical protein SspiN1_32349	21.58	1	190	20.4596	4.43701	34.7804	Hypothetical protein/Unnamed protein products
gi348172883	aspartate-semialdehyde dehydrogenase	11.83	5	355	37.6465	5.21143	34.6429	Amino Acid Metabolism
gi348174861	phospholipid/glycerol acyltransferase	8.79	2	307	34.1308	6.18896	34.5872	Lipid Metabolism
gi348174734	O-methyltransferase	8.71	4	333	35.6632	5.32568	34.5541	Amino Acid Metabolism
gi348169525	imidazoleglycerol-phosphate dehydratase	8.29	5	205	22.4665	6.80029	34.5537	Amino Acid Metabolism
gi348175053	putative Clp protease ATP-binding subunit	2.21	1	860	93.9372	5.24951	34.4767	Catabolism/Proteases
gi348173933	putative proteasome component	7.62	4	499	54.7938	5.52881	34.2296	Folding, Sorting and Degradation
gi348171812	ATP-dependent protease ATP-binding subunit ClpX	7.75	2	426	46.8896	5.36377	34.1884	Catabolism/Proteases
gi348169249	50S ribosomal protein L32	50	6	60	6.81446	10.9019	34.1853	Translation
gi348174183	3-dehydroquinate synthase	19.78	3	369	38.9887	5.59229	34.1109	Amino Acid Metabolism
gi348174017	triosephosphate isomerase	11.11	3	261	27.5363	6.16357	34.0399	Carbohydrate Metabolism
gi348171388	x-prolyl-dipeptidyl aminopeptidase	2.19	3	593	64.4744	5.09717	33.9873	Catabolism/Proteases
gi348169928	hypothetical protein SspiN1_05293	21.18	5	170	18.4852	4.55127	33.8872	Hypothetical protein/Unnamed protein products
gi348173376	family 1 extracellular solute-binding protein	12.65	4	411	43.4123	6.43018	33.8415	Membrane Transport and other transport
gi348171407	hypothetical protein SspiN1_12944	11.56	6	441	49.4552	6.18896	33.8072	Hypothetical protein/Unnamed protein products
gi348168994	protease inhibitor protein	23.7	5	135	14.027	8.6167	33.7348	Catabolism/Proteases
gi348176681	putative sugar ABC transporter ATP-binding protein	4.65	2	516	55.0379	5.26221	33.7235	Membrane Transport and other transport
gi348171256	putative phosphoketolase	4.59	3	806	90.9424	6.16357	33.7124	Carbohydrate Metabolism
gi348175493	mycothiol-dependent maleylpyruvate isomerase	9.27	1	259	28.1372	5.09717	33.5932	Binding protein/Chaperones
gi348176805	LuxR family transcriptional regulator	35.85	4	159	17.0011	11.312	33.5496	Transcriptional regulator
gi348172984	hypothetical protein SspiN1_21093	1.74	1	1437	141.4	4.37354	33.5351	Hypothetical protein/Unnamed protein products
gi348172937	transcriptional regulator	5.56	1	306	32.59	6.18896	33.4783	Transcriptional regulator
gi348169464	UDP-N-acetylmuramoyl-tripeptide--D-alanyl-D-alani ne ligase	6.56	2	488	50.3965	5.38916	33.3796	Glycan Biosynthesis and Metabolism
gi348175223	membrane carboxypeptidase (penicillin-binding protein)	2.26	1	1017	106.064	5.19873	33.34	Catabolism/Proteases
gi348172785	histidinol-phosphate aminotransferase	11.05	5	353	37.8725	5.04639	33.0604	Amino Acid Metabolism
gi348172955	DNA topoisomerase I subunit omega	2.78	1	900	99.2033	8.17725	33.0602	Replication and Repair
gi348174848	phosphoglyceromutase	16.6	3	247	27.195	5.51611	33.0562	Carbohydrate Metabolism
gi348176421	50S ribosomal protein L22	47.15	4	123	13.5255	11.6489	32.8797	Translation
gi348169524	histidinol-phosphate aminotransferase	5.64	1	319	33.9768	6.0874	32.7966	Amino Acid Metabolism
gi348171327	hypothetical protein SspiN1_12534	8.24	4	182	20.089	4.80518	32.6205	Hypothetical protein/Unnamed protein products
gi348169283	signal recognition particle protein	5.64	1	514	54.7645	8.30908	32.4871	Folding, Sorting and Degradation
gi348173138	malate dehydrogenase (oxaloacetate-decarboxylating)	7.44	5	484	50.5392	5.14795	32.4673	Carbohydrate Metabolism
gi348175486	DNA-binding transcriptional regulator	6.56	1	259	28.7891	7.15186	32.4342	Transcriptional regulator
gi348175005	phosphoribosylformylglycinamidine synthase I	16	4	225	23.8369	5.08447	32.3975	Nucleotide Metabolism
gi348171483	adenosine kinase	16.15	2	322	34.6576	5.23682	32.1486	Nucleotide Metabolism
gi348173225	putative FAD-binding dehydrogenase	3.81	1	551	59.3369	8.45557	32.0987	Nucleotide Metabolism
gi348175615	hypothetical protein SspiN1_34594	12.35	4	510	55.351	5.69385	32.0927	Hypothetical protein/Unnamed protein products
gi348169759	AMP-dependent synthetase and ligase	2.4	1	626	67.9737	5.42725	31.991	Carbohydrate Metabolism
gi348174973	hypothetical protein SspiN1_31250	25.82	5	213	23.1816	5.19873	31.9667	Hypothetical protein/Unnamed protein products
gi348169423	FAD-dependent thymidylate synthase	13.6	2	250	27.8522	6.354	31.9158	Metabolism of Cofactors and Vitamins
gi348176849	30S ribosomal protein S9	19.11	5	157	17.2183	9.89111	31.7715	Translation
gi348172915	endoribonuclease L-PSP	39.47	3	152	15.3882	4.66553	31.7107	Unknown
gi348176812	MarR family transcriptional regulator	30.3	4	165	18.4929	5.42725	31.7092	Transcriptional regulator
gi348174639	Linalool 8-monooxygenase	13.1	2	397	43.6817	5.98584	31.6209	Metabolism of Terpenoids and Polyketides
gi348169184	aspartyl/glutamyl-tRNA amidotransferase subunit B	2.79	2	501	54.2825	5.03369	31.5479	Translation
gi348169583	hypothetical protein SspiN1_03488	30.34	6	145	16.1169	5.33838	31.5031	Hypothetical protein/Unnamed protein products
gi348169536	imidazoleglycerol-phosphate synthase cyclase	8.37	2	251	26.4466	5.17334	31.2644	Amino Acid Metabolism
gi348173118	ATP-dependent DNA helicase	4.88	2	553	61.507	5.71924	31.2633	Replication and Repair
gi348169366	hypothetical protein SspiN1_02373	2.56	2	508	53.4868	9.39307	31.225	Hypothetical protein/Unnamed protein products
gi348171154	LPXTG-motif cell wall anchor domain-containing protein	25.93	7	189	19.8562	9.71533	31.2006	Cell wall/Membrane/Septation
gi348174229	pyridoxal biosynthesis lyase PdxS	7.87	1	305	32.4157	5.24951	31.1788	Metabolism of Cofactors and Vitamins
gi348174033	peptidylprolyl isomerase	29.03	3	124	13.1208	6.30322	31.169	Folding, Sorting and Degradation
gi348173013	antibiotic biosynthesis monooxygenase	46.46	5	99	10.6823	5.18604	31.0631	Metabolism of Terpenoids and Polyketides
gi348170168	hypothetical protein SspiN1_06525	46.15	4	130	13.7928	4.90674	31.0199	Hypothetical protein/Unnamed protein products
gi348173524	hypothetical protein SspiN1_23847	32.31	3	130	14.356	6.31592	31.0197	Hypothetical protein/Unnamed protein products
gi348175049	short-chain dehydrogenase/reductase SDR	7.39	1	257	27.5525	9.29053	30.8975	Metabolism of Cofactors and Vitamins
gi348175367	rhodanese-like protein	15.89	7	107	11.6587	4.41162	30.8821	Amino Acid Metabolism
gi348172987	hypoxanthine phosphoribosyltransferase	10.87	2	184	20.2254	4.64014	30.7825	Nucleotide Metabolism
gi348176493	NADH:ubiquinone oxidoreductase subunit L	3.27	2	672	70.7884	8.77783	30.746	Energy Metabolism
gi348176888	Ppx/GppA family phosphatase	12.62	3	317	33.7491	4.81787	30.5735	Nucleotide Metabolism
gi348172254	UDP-N-acetyl-D-mannosaminuronic acid dehydrogenase	7.33	1	423	46.4256	5.36377	30.4509	Carbohydrate Metabolism
gi348173961	magnesium chelatase subunit ChlI	4.72	1	466	50.4489	5.57959	30.3932	Metabolism of Cofactors and Vitamins
gi348175029	transglycosylase family protein	4.53	2	397	40.2855	5.07178	30.392	Glycan Biosynthesis and Metabolism
gi348175427	FAD linked oxidoreductase	8.15	2	454	50.0328	7.34229	30.3867	Metabolism of Terpenoids and Polyketides
gi348176415	50S ribosomal protein L24	39.42	5	104	11.3152	10.4478	30.2892	Translation
gi348173396	C5-O-methyltransferase	11.88	3	261	28.3071	5.23682	30.2216	Metabolism of Terpenoids and Polyketides
gi348172827	putative large secreted protein	4.01	1	598	63.5701	4.88135	30.0036	Membrane Transport and other transport
gi348176418	50S ribosomal protein L29	15	5	80	9.13976	5.18604	29.8381	Translation
gi348172073	hypothetical protein SspiN1_16431	13.04	3	115	13.2423	4.44971	29.7439	Hypothetical protein/Unnamed protein products
gi348173695	acyl-CoA dehydrogenase domain-containing protein	3.22	2	311	34.1728	8.25049	29.67	Metabolism of Terpenoids and Polyketides
gi348174946	superoxide dismutase, copper/zinc binding protein	15.79	7	209	21.8725	6.65381	29.5706	Peroxisome
gi348171421	DNA recombination/repair	4.34	4	346	36.9554	5.52881	29.4799	Replication and Repair
gi348170087	glyoxalase/bleomycin resistance protein/dioxygenase	45.31	6	128	13.6299	4.86865	29.4611	Resistance protein
gi348169463	UDP-N-acetylmuramoylalanyl-D-glutamate--2,6-diaminopimelate ligase	5.94	1	522	54.9873	5.41455	29.3258	Glycan Biosynthesis and Metabolism
gi348170185	putative molybdopterin-guanine dinucleotide biosynthesis protein	9.28	2	194	20.0356	6.81494	29.3233	Nucleotide Metabolism
gi348170555	peptidase, s9b (dipeptidyl peptidase iv) subfamily protein	2.29	2	742	81.7052	5.69385	29.2928	Catabolism/Proteases
gi348174196	hypothetical protein SspiN1_27269	15.53	2	103	10.9947	11.2095	29.2686	Hypothetical protein/Unnamed protein products
gi348174856	long-chain-fatty-acid--CoA ligase	11.62	2	542	59.1167	5.65576	29.1408	Lipid Metabolism
gi348176267	NAD-dependent aldehyde dehydrogenase	5.65	1	496	53.0429	5.14795	28.9112	Carbohydrate Metabolism
gi348172541	acetyl/propionyl-CoA carboxylase, biotin carboxylase subunit fused with biotin carboxyl carrier subunit	6.81	1	587	62.216	5.16064	28.8589	Lipid Metabolism
gi348170169	SPFH domain-containing protein/band 7 family protein	5.76	3	382	41.753	5.35107	28.8084	Cell wall/Membrane/Septation
gi348173156	cold-shock DNA-binding domain-containing protein	12.31	3	130	14.4446	9.34912	28.7796	Transcription factors
gi348172941	beta-N-acetylglucosaminidase (putative secreted protein)	8.55	3	608	64.9829	6.56592	28.7023	Carbohydrate Metabolism
gi348173112	carbon monoxide dehydrogenase small chain	17.1	4	193	20.783	5.69385	28.6287	Energy Metabolism
gi348173991	FeS assembly protein	8.88	2	394	42.006	5.07178	28.5845	Binding protein/Chaperones
gi348169442	phage shock protein A, PspA	3.96	1	278	30.1101	5.51611	28.5666	Stress protein
gi348176568	cell wall surface anchor family protein	3.18	1	817	83.4777	5.04639	28.4439	Cell wall/Membrane/Septation
gi348176499	NADH dehydrogenase I chain F	5.25	1	438	47.5108	5.99854	28.4334	Energy Metabolism
gi348174294	3-isopropylmalate dehydrogenase	10.64	1	376	40.4387	6.03662	28.3882	Carbohydrate Metabolism
gi348172672	hypothetical protein SspiN1_19481	4.35	2	322	35.0657	4.23389	28.3644	Hypothetical protein/Unnamed protein products
gi348176416	50S ribosomal protein L14	11.48	4	122	13.2735	10.3599	28.3511	Translation
gi348176410	50S ribosomal protein L18	28.89	3	135	14.626	10.6528	28.3094	Translation
gi348173061	sugar ABC transporter, ATP-binding protein	5.77	1	364	38.8953	6.45557	28.1559	Membrane Transport and other transport
gi348173002	iron-regulated LSR2 protein precursor	30.77	7	117	12.5133	7.26904	28.0662	Other regulatory proteins
gi348173516	hypothetical protein SspiN1_23807	11.88	3	421	45.1412	5.49072	27.9935	Hypothetical protein/Unnamed protein products
gi348170978	cystathionine gamma-synthase	11.08	3	379	39.8572	5.33838	27.8633	Amino Acid Metabolism
gi348169039	acetyl-CoA acetyltransferase	4.21	2	404	42.1068	5.49072	27.7022	Lipid Metabolism
gi348175399	hypothetical protein SspiN1_33450	8.23	4	389	43.8587	4.70361	27.6624	Hypothetical protein/Unnamed protein products
gi348175275	single-stranded nucleic acid binding R3H	15.05	4	186	20.3613	4.51318	27.6447	Binding protein/Chaperones
gi348171618	hypothetical protein SspiN1_14035	41.56	3	77	7.99626	11.3853	27.6079	Hypothetical protein/Unnamed protein products
gi348171938	ABC Fe(3+) transporter, substrate binding component	8.63	3	313	33.4856	5.79541	27.5036	Membrane Transport and other transport
gi348169095	putative adenosylcobalamin-dependent diol dehydratase gamma subunit	12.11	1	190	20.5376	5.94775	27.362	Lipid Metabolism
gi348176573	hydroxymethylglutaryl-CoA lyase	24.22	4	322	34.0925	4.93213	27.3241	Metabolism of Terpenoids and Polyketides
gi348171261	hydroxyacylglutathione hydrolase	31.1	6	209	22.5013	5.0083	27.2928	Carbohydrate Metabolism
gi348173421	hypothetical protein SspiN1_23310	4.17	1	456	48.6212	8.27979	27.2798	Hypothetical protein/Unnamed protein products
gi348173014	ABC-2 type transporter	3.25	1	646	68.9922	6.1001	27.2394	Membrane Transport and other transport
gi348173001	lysyl-tRNA synthetase	8.24	2	510	56.4903	4.91943	27.1715	Translation
gi348175306	protein phosphatase	4.03	4	471	50.2034	4.81787	27.0333	Phosphatases
gi348176819	putative glycerate kinase	8	5	375	37.5816	4.53857	26.976	Lipid Metabolism
gi348170294	glycine cleavage system T protein (aminomethyltransferase)	2.8	1	822	88.5717	6.17627	26.9313	Amino Acid Metabolism
gi348171488	HesB/YadR/YfhF	9.92	1	121	12.8662	4.7417	26.6779	Unknown
gi348175283	6-phosphogluconate dehydrogenase-like protein	25.76	5	295	31.6739	4.95752	26.6593	Carbohydrate Metabolism
gi348171655	DNA methyl transferase	3.51	1	542	59.1201	8.47021	26.5304	Unknown
gi348173053	trehalose-6-phosphate synthase	5.01	1	479	53.7259	7.2251	26.457	Carbohydrate Metabolism
gi348174600	3-oxoacid CoA-transferase subunit B	21.96	3	214	22.2625	4.61475	26.2774	Lipid Metabolism
gi348170889	2,3,4,5-tetrahydropyridine-2,6-dicarboxylate N-succinyltransferase	10.98	3	328	33.7621	5.50342	26.2594	Amino Acid Metabolism
gi348172068	putative DNA-binding protein	6.17	2	308	33.5544	7.31299	26.2402	Binding protein/Chaperones
gi348175009	beta-lactamase-like protein	15.64	5	211	22.6267	5.23682	26.182	Biosynthesis of Other Secondary Metabolites
gi348175266	thioredoxin reductase	5.97	2	335	35.5407	4.90674	26.0998	Nucleotide Metabolism
gi348172698	hypothetical protein SspiN1_19631	39.44	1	71	7.96915	5.80811	26.0193	Hypothetical protein/Unnamed protein products
gi348172772	putative sugar binding secreted protein	5.41	2	425	45.9319	5.99854	25.9968	Membrane Transport and other transport
gi348172514	adenosylmethionine-8-amino-7-oxononanoate transaminase	6.9	3	420	45.0409	5.38916	25.9817	Metabolism of Cofactors and Vitamins
gi348169303	uridylate kinase	15.66	4	249	26.5854	5.22412	25.9568	Nucleotide Metabolism
gi348170682	lipoprotein	12.75	2	204	21.4285	4.80518	25.7638	Cell division and Cell cycle
gi348171617	hypothetical protein SspiN1_14030	11.53	5	295	31.407	5.64307	25.7144	Hypothetical protein/Unnamed protein products
gi348172451	aldehyde oxidase and xanthine dehydrogenase molybdopterin binding protein	2.03	1	789	83.8588	5.05908	25.6428	Amino Acid Metabolism
gi348176665	deoxyribose-phosphate aldolase	17.39	4	322	34.6551	7.50342	25.5967	Carbohydrate Metabolism
gi348169154	hypothetical protein SspiN1_01275	5.78	1	415	44.4699	9.43701	25.5764	Hypothetical protein/Unnamed protein products
gi348172528	hypothetical protein SspiN1_18761	13.26	2	377	41.7234	5.2749	25.5621	Hypothetical protein/Unnamed protein products
gi348176951	serine protease, C-terminal	5.97	1	318	31.8854	5.47803	25.3842	Signal Transduction
gi348170348	56kDa selenium binding protein	13.32	4	473	51.5982	5.19873	25.3027	Binding protein/Chaperones
gi348176150	phosphotriesterase PHP	5.51	3	345	37.6491	5.70654	25.2637	Catabolism/Proteases
gi348173898	X-Pro dipeptidase	6.17	5	519	55.8814	9.34912	25.2435	Catabolism/Proteases
gi348169468	UDP-N-acetylglucosamine--N-acetylmuramyl-(pentapeptide) pyrophosphoryl-undecaprenol N-acetylglucosamine transferase	5.73	2	384	39.9985	9.64209	25.1274	Glycan Biosynthesis and Metabolism
gi348175714	malonyl-CoA-ACP transacylase	11.49	3	296	32.1899	6.34131	24.9361	Lipid Metabolism
gi348173935	vesicle-fusing ATPase	5.42	3	609	67.3155	4.97021	24.9325	Folding, Sorting and Degradation
gi348172329	amino acid adenylation domain-containing protein	1.6	1	1314	142.405	6.1001	24.8857	Binding protein/Chaperones
gi348169206	3-isopropylmalate dehydratase large subunit	7.28	1	467	49.9141	5.19873	24.8623	Amino Acid Metabolism
gi348172920	metallo-beta-lactamase superfamily protein	11.32	1	265	28.2355	5.56689	24.7841	Binding protein/Chaperones
gi348170414	transcription elongation factor GreA	5.77	2	156	16.8053	4.89404	24.7678	Folding, Sorting and Degradation
gi348176522	phosphomannomutase/phosphoglucomutase	2.45	2	449	47.6311	4.93213	24.7201	Carbohydrate Metabolism
gi348174422	hypothetical protein SspiN1_28439	12.33	2	292	32.2394	5.96045	24.6556	Hypothetical protein/Unnamed protein products
gi348175578	LPXTG-motif cell wall anchor domain-containing protein	4.61	4	412	43.493	7.28369	24.6122	Cell wall/Membrane/Septation
gi348171181	lyase	36.76	3	136	14.9695	4.83057	24.5971	Unknown
gi348170891	N-succinyldiaminopimelate aminotransferase	12.03	3	374	39.2177	6.39209	24.5554	Amino Acid Metabolism
gi348171826	hypothetical protein SspiN1_15135	7.81	1	256	26.8192	4.70361	24.4839	Hypothetical protein/Unnamed protein products
gi348171386	UDP-glucose 4-epimerase	10.31	3	320	34.3185	5.97314	24.4219	Carbohydrate Metabolism
gi348172327	hypothetical protein SspiN1_17746	12.88	1	163	16.8699	5.16064	24.4008	Hypothetical protein/Unnamed protein products
gi348170138	aminoglycoside/hydroxyurea antibiotic resistance kinase	10.53	1	304	32.1687	5.07178	24.3982	Kinases
gi348173306	histidine ammonia-lyase	3.57	2	504	53.5785	6.7124	24.3624	Amino Acid Metabolism
gi348169179	NAD-dependent DNA ligase LigA	3.84	2	729	79.845	5.04639	24.3569	Replication and Repair
gi348175360	signal peptide peptidase	8.31	4	301	32.584	8.04541	24.2015	Catabolism/Proteases
gi348170525	hypothetical protein SspiN1_08405	11.7	5	94	10.2318	4.83057	24.0384	Hypothetical protein/Unnamed protein products
gi348172406	hydrogen:quinone oxidoreductase	5.6	2	589	66.5384	5.57959	24.0009	Xenobiotics Biodegradation and Metabolism
gi348173989	cysteine desulfurase / selenocysteine lyase	8.74	2	435	47.0389	5.92236	23.966	Metabolism of Cofactors and Vitamins
gi348174193	secreted solute-binding protein,aminodeoxychorismate lyase-like	7.63	4	367	39.264	5.45264	23.9579	Binding protein/Chaperones
gi348173184	hypothetical protein SspiN1_22105	4.46	1	516	57.7763	5.64307	23.8456	Hypothetical protein/Unnamed protein products
gi348175301	para-aminobenzoate synthase component II	10.8	4	213	23.0347	6.0874	23.6749	Metabolism of Cofactors and Vitamins
gi348174960	acetyltransferase	5.33	2	319	35.5271	5.96045	23.6554	Lipid Metabolism
gi348171825	hypothetical protein SspiN1_15130	3.96	1	404	43.8503	5.42725	23.6021	Hypothetical protein/Unnamed protein products
gi348174188	protein-N(pi)-phosphohistidine--sugar phosphotransferase	64.1	3	78	8.01005	4.36084	23.4861	Carbohydrate Metabolism
gi348175787	Allophanate hydrolase subunit 1	5	2	300	34.0525	5.16064	23.4721	Folding, Sorting and Degradation
gi348175721	cytochrome P450	6.53	1	398	44.3571	5.59229	23.3865	Lipid Metabolism
gi348169096	UDP-N-acetylglucosamine 1-carboxyvinyltransferase	6.22	1	418	44.2548	6.06201	23.3817	Glycan Biosynthesis and Metabolism
gi348169496	cytochrome P450-like enzyme	5.42	1	406	45.1631	5.19873	23.3594	Metabolism of Terpenoids and Polyketides
gi348174232	hypothetical protein SspiN1_27459	24.14	5	174	18.3372	4.80518	23.2693	Hypothetical protein/Unnamed protein products
gi348171560	proteinase (secreted protein)	3.66	2	519	55.7507	5.13525	23.2246	Signal Transduction
gi348169323	4-hydroxy-3-methylbut-2-en-1-yl diphosphate synthase	3.65	2	384	40.591	5.30029	23.214	Metabolism of Terpenoids and Polyketides
gi348174619	bifunctional deaminase-reductase domain-containing protein	20.77	5	183	19.7039	4.75439	23.1489	Metabolism of Cofactors and Vitamins
gi348172988	putative cell division protein	5.95	2	790	85.7697	5.98584	23.1435	Cell division and Cell cycle
gi348170084	RNA polymerase ECF-type sigma factor	5.1	1	412	44.9278	7.62061	23.1293	Signal Transduction
gi348169600	pyruvate dehydrogenase complex dihydrolipoamide acetyltransferase, partial	7.23	3	318	32.5455	6.84424	23.1134	Carbohydrate Metabolism
gi348170154	4-aminobutyrate transaminase	3.59	4	418	44.0358	6.16357	23.0331	Amino Acid Metabolism
gi348173084	thiamine-phosphate pyrophosphorylase	10	2	220	23.358	5.60498	22.955	Metabolism of Cofactors and Vitamins
gi348169328	methionine aminopeptidase	6.67	3	285	31.1017	5.49072	22.9088	Catabolism/Proteases
gi348169493	NAD(P) transhydrogenase subunit alpha	13.11	3	366	37.6577	5.42725	22.8307	Metabolism of Cofactors and Vitamins
gi348174847	osmotically inducible protein C, OsmC	25.87	2	143	14.7824	4.70361	22.6174	Stress protein
gi348169130	hypothetical protein SspiN1_01145	15.22	3	335	34.5378	5.18604	22.5117	Hypothetical protein/Unnamed protein products
gi348176513	two-component response regulator	13.33	4	225	24.7204	6.03662	22.497	Signal Transduction
gi348169340	acetyl-CoA acetyltransferase	7.37	1	285	30.3926	6.25244	22.4507	Lipid Metabolism
gi348169749	GntR family transcriptional regulator	7.2	1	236	26.0949	9.29053	22.4058	Transcriptional regulator
gi348176830	hypothetical protein SspiN1_40880	5.87	1	443	48.0776	6.0874	22.3883	Hypothetical protein/Unnamed protein products
gi348169072	arginyl-tRNA synthetase	2.53	2	553	59.7636	5.14795	22.36	Translation
gi348170821	hypothetical protein SspiN1_09988	5.25	1	400	42.2178	5.78271	22.3274	Hypothetical protein/Unnamed protein products
gi348169075	threonine synthase	11.6	3	362	36.946	5.63037	22.2359	Amino Acid Metabolism
gi348172907	GatB/YqeY	8.28	1	169	18.1785	5.80811	22.2001	Unknown
gi348175263	integral membrane protein MviN	4.76	1	525	54.5941	5.92236	22.1576	Cell wall/Membrane/Septation
gi348170980	cystathionine beta-synthase	3.52	1	455	47.8391	4.91943	22.1396	Amino Acid Metabolism
gi348171841	hypothetical protein SspiN1_15220	10.78	1	167	17.754	5.37646	22.0498	Hypothetical protein/Unnamed protein products
gi348173217	lysozyme M1 precursor	24.05	3	262	27.741	5.56689	22.0342	Catabolism/Proteases
gi348172652	GTP-binding protein Der	5.46	1	476	52.0775	7.09326	22.0119	Binding protein/Chaperones
gi348171698	serine protease inhibitor serpin-like protein	5.22	2	364	39.1123	4.97021	21.9637	Signal Transduction
gi348174021	hypothetical protein SspiN1_26364	11.18	2	322	33.3747	6.60986	21.9354	Hypothetical protein/Unnamed protein products
gi348170606	putative S-adenosylmethionine decarboxylase	13.45	2	290	32.3327	4.64014	21.9131	Amino Acid Metabolism
gi348175460	bifunctional ornithine acetyltransferase/N-acetylglutamate synthase protein	12.95	3	386	39.498	4.79248	21.7849	Amino Acid Metabolism
gi348173254	hypothetical protein SspiN1_22465	3.22	2	590	64.005	4.2085	21.7549	Hypothetical protein/Unnamed protein products
gi348173610	alcohol dehydrogenase zinc-binding domain-containing protein	7.12	2	351	38.3973	5.021	21.6739	Carbohydrate Metabolism
gi348172882	aspartate kinase	11.28	1	257	27.4799	4.80518	21.6369	Amino Acid Metabolism
gi348176774	putative surface layer protein	12.06	3	340	35.7753	5.22412	21.6104	Cell wall/Membrane/Septation
gi348173950	cysteinyl-tRNA synthetase	5.6	1	411	45.1795	5.10986	21.5536	Translation
gi348170783	hypothetical protein SspiN1_09798	7.25	1	469	49.9678	4.7417	21.4349	Hypothetical protein/Unnamed protein products
gi348176688	putative penicillin-binding protein	5.71	3	368	38.2897	6.23975	21.4132	Glycan Biosynthesis and Metabolism
gi348172446	hypothetical protein SspiN1_18351	15.35	2	228	25.7484	5.09717	21.4049	Hypothetical protein/Unnamed protein products
gi348172942	HAD family hydrolase	5.36	1	261	28.5685	6.354	21.3896	Unknown
gi348171325	LuxR family transcriptional regulator	5.46	1	238	24.7931	6.94678	21.2349	Transcriptional regulator
gi348169854	squalene/phytoene dehydrogenase	1.63	1	735	79.2927	8.04541	21.2259	Metabolism of Terpenoids and Polyketides
gi348172245	capsular polysaccharide biosynthesis protein	6.39	1	454	50.723	8.08936	21.2213	Glycan Biosynthesis and Metabolism
gi348176146	L-lactate dehydrogenase (FMN-dependent)-like alpha-hydroxy acid dehydrogenases	3.92	2	408	44.3082	9.36377	21.2202	Carbohydrate Metabolism
gi348172330	hypothetical protein SspiN1_17761	21.55	5	116	12.2092	9.99365	21.1969	Hypothetical protein/Unnamed protein products
gi348176543	glycosyltransferase domain-containing protein	4.08	1	760	84.441	5.66846	21.1947	Glycan Biosynthesis and Metabolism
gi348172192	LysR family transcriptional regulator	12.58	1	318	34.3682	9.08545	21.1552	Transcriptional regulator
gi348176748	hypothetical protein SspiN1_40448, partial	6.45	2	620	67.3682	4.37354	21.1365	Hypothetical protein/Unnamed protein products
gi348175575	luxr family transcriptional regulator	2.8	1	535	58.5379	6.771	21.1018	Transcriptional regulator
gi348169762	glycine cleavage system H protein	27.56	4	127	13.9219	4.09424	21.0304	Carbohydrate Metabolism
gi348170040	oxidoreductase	12.23	3	327	35.0662	6.46826	20.9631	Metabolism of Terpenoids and Polyketides
gi348174853	hypothetical protein SspiN1_30634	13.73	3	255	26.9696	4.18311	20.9508	Hypothetical protein/Unnamed protein products
gi348174850	winged helix family two component transcriptional regulator	11.06	2	226	25.1283	5.21143	20.8928	Signal Transduction
gi348172686	pyridoxamine 5'-phosphate oxidase-related,FMN-binding protein	9.92	4	131	14.6955	6.37939	20.852	Metabolism of Cofactors and Vitamins
gi348174601	3-oxoacid CoA-transferase subunit A	9.7	1	237	25.2093	5.99854	20.7685	Lipid Metabolism
gi348170973	transcription elongation factor G	5.56	1	162	17.7349	4.67822	20.7527	Folding, Sorting and Degradation
gi348172575	carbon monoxide dehydrogenase large chain	2.67	2	787	81.9415	4.85596	20.7008	Energy Metabolism
gi348170958	PhoH-like phosphate starvation-induced protein	5.9	1	458	49.4649	6.0874	20.6799	Stress protein
gi348174959	PstS component of phosphate uptake	4.04	4	371	38.4194	6.30322	20.6494	Membrane Transport and other transport
gi348170260	haloacid dehalogenase	13.1	2	252	28.0184	5.61768	20.6165	Xenobiotics Biodegradation and Metabolism
gi348170935	carbohydrate kinase, FGGY	6.41	3	499	53.4161	5.43994	20.561	Carbohydrate Metabolism
gi348172418	hydrogenase expression/formation protein HypE	16.39	3	360	38.0561	5.05908	20.551	Unknown
gi348171464	F420-dependent enzyme	23.4	2	141	15.2068	5.16064	20.536	Energy Metabolism
gi348170759	hypothetical protein SspiN1_09668	22.31	4	121	14.5322	5.92236	20.4281	Hypothetical protein/Unnamed protein products
gi348171110	DNA polymerase I	3.9	2	897	98.9979	5.24951	20.1845	Nucleotide Metabolism
gi348173536	citrate synthase	14.25	3	372	40.1516	6.04932	20.1685	Carbohydrate Metabolism
gi348173129	ABC-type nitrate/sulfonate/bicarbonate transport systems-like protein	3.54	1	339	35.4365	7.34229	20.0892	Membrane Transport and other transport
gi348173303	cytochrome P450-like enzyme	9.64	2	332	36.0658	5.12256	20.0565	Metabolism of Terpenoids and Polyketides
gi348172422	universal stress protein	11.19	3	295	31.9238	5.45264	19.9834	Stress protein
gi348172434	LacI-type transcriptional regulator	10.12	1	346	36.3633	7.75244	19.9607	Transcriptional regulator
gi348170663	thiamineS	41.3	3	92	9.76101	5.38916	19.9334	Metabolism of Cofactors and Vitamins
gi348173349	pyochelin synthetase F	0.98	1	1828	201.92	5.21143	19.9241	Metabolism of Terpenoids and Polyketides
gi348174873	protein-L-isoaspartate(D-aspartate) O-methyltransferase	8.29	1	350	38.1271	5.46533	19.8832	Metabolism of Terpenoids and Polyketides
gi348171940	ribonucleoside-diphosphate reductase, alpha subunit	2.39	1	795	89.3217	5.52881	19.8406	Nucleotide Metabolism
gi348175252	leucyl-tRNA synthetase	1.77	2	962	107.717	5.14795	19.8202	Translation
gi348172629	isopentenyl-diphosphate delta-isomerase	8.96	2	134	14.6873	4.81787	19.8185	Metabolism of Terpenoids and Polyketides
gi348169862	carbonic anhydrase	8.61	4	209	21.7382	5.74463	19.8067	Energy Metabolism
gi348172939	beta-lactamase	5.71	1	578	60.9416	5.2749	19.7653	Biosynthesis of Other Secondary Metabolites
gi348169908	SUA5/YciO/YrdC/YwlC family protein	14.56	2	206	22.9248	5.99854	19.7451	Unknown
gi348168953	urocanate hydratase	5.09	3	550	59.1636	5.14795	19.725	Amino Acid Metabolism
gi348174456	2-oxoglutarate ferredoxin oxidoreductase subunit alpha	3.36	2	625	66.6801	5.38916	19.712	Carbohydrate Metabolism
gi348170883	membrane protease subunit stomatin/prohibitin-like protein	5.81	1	327	35.6909	5.10986	19.6693	Folding, Sorting and Degradation
gi348171517	exported protease	2.09	2	527	56.0378	5.04639	19.6686	Metabolism of Cofactors and Vitamins
gi348176712	acid phosphatase, class B	6.41	3	234	25.4918	4.88135	19.6276	Metabolism of Cofactors and Vitamins
gi348171621	3-oxoacyl-(acyl-carrier-protein) synthase III	11.04	3	326	34.0254	5.0083	19.5896	Lipid Metabolism
gi348176972	cell division FtsK/SpoIIIE	2.96	2	744	80.0645	6.40479	19.5142	Cell division and Cell cycle
gi348172666	hypothetical protein SspiN1_19451	7.14	1	378	39.3683	6.63916	19.3867	Hypothetical protein/Unnamed protein products
gi348174832	formyltetrahydrofolate deformylase	10	1	290	32.2017	6.96143	19.3823	Carbohydrate Metabolism
gi348176926	methionyl-tRNA synthetase	4.69	1	597	66.4251	5.40186	19.3427	Translation
gi348172894	alpha/beta hydrolase fold-3 protein	8.45	1	355	38.5194	6.3667	19.3409	Unknown
gi348169750	acyl-CoA synthetase	5.35	1	486	52.3835	6.16357	19.3224	Lipid Metabolism
gi348169146	thioredoxin	6.23	1	321	34.0183	4.69092	19.3016	Folding, Sorting and Degradation
gi348174998	diguanylate cyclase/phosphodiesterase	2.91	1	721	79.4056	5.07178	19.2368	Cell division and Cell cycle
gi348170778	putative peptide chain release factor 2	7.88	1	368	41.2027	4.94482	19.0666	Translation
gi348174022	glmZ(sRNA)-inactivating NTPase	6.85	1	292	32.2676	5.47803	19.0661	Unknown
gi348176915	long-chain-fatty-acid--CoA ligase	4.21	1	546	57.7128	5.21143	19.0338	Lipid Metabolism
gi348174974	hypothetical protein SspiN1_31255	12.35	1	170	19.0998	5.75732	18.9591	Hypothetical protein/Unnamed protein products
gi348171656	restriction nuclease	5.86	3	307	34.3965	4.93213	18.9142	Nucleotide Metabolism
gi348177016	hypothetical protein SspiN1_41823	8.9	1	236	26.5232	5.21143	18.8783	Hypothetical protein/Unnamed protein products
gi348171631	N5,N10- methylenetetrahydromethanopterin reductase-related protein	7.3	2	274	29.9833	5.31299	18.8673	Unknown
gi348171788	para-nitrobenzyl esterase	5.82	1	498	53.0847	5.07178	18.8345	Metabolism of Terpenoids and Polyketides
gi348172415	phosphoheptose isomerase	8.58	1	233	24.6215	5.60498	18.7889	Glycan Biosynthesis and Metabolism
gi348169052	patatin-like phospholipase	7.79	1	308	32.3506	9.20264	18.7727	Lipid Metabolism
gi348175370	hypothetical protein SspiN1_33305	5.06	1	316	34.1846	5.24951	18.7673	Hypothetical protein/Unnamed protein products
gi348174216	adenine phosphoribosyltransferase	10.64	1	188	19.5624	4.77979	18.7144	Nucleotide Metabolism
gi348176691	tryptophanyl-tRNA synthetase	7.2	2	347	38.3267	6.1001	18.7098	Translation
gi348171969	hypothetical protein SspiN1_15870	17.68	4	181	19.0343	6.30322	18.7024	Hypothetical protein/Unnamed protein products
gi348175041	YCII-related protein	44	4	100	10.9435	4.79248	18.6481	Unknown
gi348173529	putative carboxylase	2.62	1	420	45.7572	5.23682	18.6462	Folding, Sorting and Degradation
gi348171767	hypothetical protein SspiN1_14820	14.39	5	132	14.6504	4.67822	18.5684	Hypothetical protein/Unnamed protein products
gi348176423	50S ribosomal protein L2	4.33	1	277	30.3864	11.3267	18.5198	Translation
gi348174621	hypothetical protein SspiN1_29444	3.21	1	935	101.13	4.67822	18.5042	Hypothetical protein/Unnamed protein products
gi348172753	putative DNA binding protein	25.87	2	143	15.8119	4.729	18.4365	Binding protein/Chaperones
gi348169992	EmrB/QacA family drug resistance transporter	4.7	1	489	49.4639	9.30518	18.4002	Membrane Transport and other transport
gi348175550	RNA binding S1:resolvase, RNase H-like fold protein, partial	4.25	2	753	81.6093	5.40186	18.3938	Replication and Repair
gi348175281	DNA polymerase III subunit beta	10.16	1	374	39.5786	4.79248	18.3919	Nucleotide Metabolism
gi348175338	gamma-glutamyltransferase	7.3	3	589	62.2185	5.35107	18.3856	Amino Acid Metabolism
gi348175388	two-component system sensor kinase	8.31	1	385	40.9616	5.68115	18.3838	Signal Transduction
gi348176950	putative molybdenum cofactor biosynthesis protein	16.34	2	202	20.4898	4.50049	18.3815	Metabolism of Cofactors and Vitamins
gi348176883	oligopeptide ABC transporter ATP-binding protein	9.31	3	333	37.1346	8.26514	18.3591	Membrane Transport and other transport
gi348171446	PE-PGRS family protein	5.7	1	491	48.5346	5.14795	18.3176	Unknown
gi348171067	hypothetical protein SspiN1_11224	14.69	3	177	20.0036	4.91943	18.2783	Hypothetical protein/Unnamed protein products
gi348174420	putative para-nitrobenzyl esterase	7.29	2	480	51.2596	4.83057	18.2658	Metabolism of Terpenoids and Polyketides
gi348169786	hypothetical protein SspiN1_04563	9.62	1	239	25.5438	4.58936	18.235	Hypothetical protein/Unnamed protein products
gi348171359	cysteine desulfurase	5.76	3	399	41.7281	5.52881	18.2072	Folding, Sorting and Degradation
gi348176112	Chitin deacetylase	5.54	1	325	37.052	5.94775	18.16	Carbohydrate Metabolism
gi348175175	phosphoenolpyruvate carboxykinase	4.3	1	604	67.225	4.97021	18.1126	Carbohydrate Metabolism
gi348172815	O-methyltransferase	8.07	2	223	23.7515	4.90674	18.0877	Amino Acid Metabolism
gi348171292	secreted protein	4.84	2	351	37.1957	5.22412	18.041	Membrane Transport and other transport
gi348176501	NADH dehydrogenase subunit D	2.64	1	454	50.8466	5.52881	17.9918	Energy Metabolism
gi348174953	LytR family transcriptional regulator	3.39	1	620	66.0454	5.03369	17.9858	Transcriptional regulator
gi348175361	response regulator, two-component system	13.57	2	258	28.5749	6.17627	17.9778	Signal Transduction
gi348174455	2-oxoglutarate ferredoxin oxidoreductase, beta subunit	4.25	1	353	38.1445	5.84619	17.945	Carbohydrate Metabolism
gi348170329	ECF subfamily RNA polymerase sigma-24 subunit	13.56	2	295	31.9076	5.32568	17.9371	Transcription
gi348171798	alkaline phosphatase	3.52	2	512	56.9449	6.56592	17.9345	Metabolism of Cofactors and Vitamins
gi348171350	hypothetical protein SspiN1_12649	6.13	2	212	22.6035	4.7417	17.9272	Hypothetical protein/Unnamed protein products
gi348175218	M20/M25/M40 family peptidase	5.52	1	471	49.9189	4.88135	17.8326	Catabolism/Proteases
gi348171719	metal-binding heat shock protein	16.04	3	187	20.199	4.61475	17.7517	Stress protein
gi348174024	beta-lactamase domain-containing protein	3.85	1	312	33.5448	5.45264	17.7441	Biosynthesis of Other Secondary Metabolites
gi348174168	aspartate carbamoyltransferase	5.81	1	310	33.1094	7.00537	17.6624	Amino Acid Metabolism
gi348173128	ABC-type nitrate/sulfonate/bicarbonate transport systems-like protein	3.77	1	318	33.3421	5.74463	17.6587	Membrane Transport and other transport
gi348176490	polyprenyl diphosphate synthase component	5.26	2	342	37.0848	4.71631	17.6127	Metabolism of Terpenoids and Polyketides
gi348170337	AMP-binding domain protein	2.22	1	541	59.0353	5.18604	17.606	Lipid Metabolism
gi348170905	pterin-4-alpha-carbinolamine dehydratase	13.68	3	117	13.0675	5.18604	17.5255	Nucleotide Metabolism
gi348175457	ornithine carbamoyltransferase	13.64	2	308	33.4628	5.10986	17.5009	Amino Acid Metabolism
gi348169214	glycerol-3-phosphate dehydrogenase	9.85	1	335	34.8549	5.98584	17.4559	Lipid Metabolism
gi348173111	xanthine dehydrogenase accessory factor	5.91	1	372	39.6551	5.2749	17.4079	Nucleotide Metabolism
gi348174887	phosphoglycerate mutase	9.95	1	211	23.4332	9.40771	17.4043	Carbohydrate Metabolism
gi348171479	homocysteine methyltransferase	6.69	3	299	31.759	4.80518	17.3436	Amino Acid Metabolism
gi348169421	hypothetical protein SspiN1_02648	6.12	1	327	33.5489	4.88135	17.2715	Hypothetical protein/Unnamed protein products
gi348173173	hypothetical protein SspiN1_22040	17.52	2	137	14.5433	4.91943	17.1323	Hypothetical protein/Unnamed protein products
gi348171103	SAM-dependent methyltransferase	11.27	1	284	30.842	5.2749	17.0992	Metabolism of Terpenoids and Polyketides
gi348169093	F0F1 ATP synthase subunit epsilon	31.4	3	121	12.5535	4.81787	17.0544	Energy Metabolism
gi348170882	lysine decarboxylase family protein	19.16	2	261	28.6044	5.24951	17.0443	Amino Acid Metabolism
gi348174425	putative 5-methyltetrahydrofolate:homocysteine S-methyltransferase	2.53	1	1188	130.218	4.99561	17.0153	Amino Acid Metabolism
gi348176889	hypothetical protein SspiN1_41175	6.73	2	550	55.615	5.0083	16.9963	Hypothetical protein/Unnamed protein products
gi348175400	seryl-tRNA synthetase	6.9	2	420	46.2564	5.03369	16.9338	Translation
gi348174459	putative pyridine nucleotide-disulphide oxidoreductase	3.3	1	455	48.099	5.14795	16.8897	Lipid Metabolism
gi348173027	cysteinyl-tRNA synthetase	3.66	1	464	50.9171	5.88428	16.889	Translation
gi348171356	polyphosphate glucokinase	5.93	2	253	26.3666	5.32568	16.8341	Carbohydrate Metabolism
gi348169857	radical SAM family protein	7.81	1	333	37.7751	7.79639	16.8154	Biosynthesis of Other Secondary Metabolites
gi348169181	aspartyl/glutamyl-tRNA amidotransferase subunit C	35.35	4	99	10.6405	4.64014	16.8124	Translation
gi348176536	mannose-1-phosphate guanyltransferase	16.44	3	365	38.1868	4.94482	16.7879	Carbohydrate Metabolism
gi308209125	deoxyribonuclease-1	5.88	2	272	30.002	5.31299	16.7754	Replication and Repair
gi348170526	hypothetical protein SspiN1_08410	17.47	1	166	16.8982	4.95752	16.7051	Hypothetical protein/Unnamed protein products
gi348175480	translation initiation factor IF3 protein	23.46	2	162	18.4868	9.75928	16.6332	Translation
gi41350154	urease beta subunit	14.05	3	185	19.7205	4.61475	16.6215	Nucleotide Metabolism
gi348169630	hypothetical protein SspiN1_03743	24.24	3	66	7.62186	8.26514	16.5861	Hypothetical protein/Unnamed protein products
gi348169292	signal peptidase I	6.25	2	304	32.7277	7.2251	16.5758	Folding, Sorting and Degradation
gi348174416	pyruvate dehydrogenase (acetyl-transferring) beta subunit	4.68	1	727	78.0251	6.66846	16.566	Carbohydrate Metabolism
gi348171740	putative enoyl-CoA hydratase/isomerase	10.17	4	344	36.8347	4.85596	16.5511	Lipid Metabolism
gi348170164	betaine-aldehyde dehydrogenase	4.8	2	479	51.344	5.37646	16.4424	Carbohydrate Metabolism
gi348174599	putative acyltransferase	5.47	1	201	19.8996	6.1001	16.4403	Lipid Metabolism
gi348174507	3-hydroxybutyryl-CoA dehydrogenase	6.13	1	506	54.2754	5.74463	16.4244	Amino Acid Metabolism
gi348174008	secreted protein	4.77	3	398	44.2281	6.72705	16.4126	Membrane Transport and other transport
gi348169199	putative alpha-isopropylmalate/homocitrate synthase family transferase	2.94	2	545	58.2148	5.12256	16.3679	Amino Acid Metabolism
gi348169864	transcriptional regulator	3.79	1	501	52.4962	7.6499	16.3526	Transcriptional regulator
gi348176472	50S ribosomal protein L11	19.44	2	144	15.1201	9.67139	16.3232	Translation
gi348173852	histidine kinase	6.05	1	380	40.7975	6.25244	16.3106	Signal Transduction
gi348171383	rhodanese-related sulfurtransferase	11.36	2	273	28.6201	5.04639	16.3022	Amino Acid Metabolism
gi348171760	30S ribosomal protein S20	23.26	3	86	9.47921	10.9165	16.2932	Translation
gi348176720	hypothetical protein SspiN1_40293	22.43	2	107	10.3219	4.80518	16.2926	Hypothetical protein/Unnamed protein products
gi348174307	binding-protein-dependent transporters inner membrane component	2.87	2	592	62.1244	10.4478	16.213	Cell wall/Membrane/Septation
gi348169480	hypothetical protein SspiN1_02943	14.96	3	234	24.5985	5.13525	16.1974	Hypothetical protein/Unnamed protein products
gi348169582	hypothetical protein SspiN1_03483	9.78	1	276	29.5629	5.40186	16.1893	Hypothetical protein/Unnamed protein products
gi348175006	phosphoribosylformylglycinamidine synthase	34.18	3	79	8.75356	4.52588	16.154	Nucleotide Metabolism
gi348174670	SimX4-like protein	11.3	1	292	33.4901	6.32861	16.0545	Catabolism/Proteases
gi348176391	hypothetical protein SspiN1_38624	3.88	2	515	54.1896	6.90283	15.9961	Hypothetical protein/Unnamed protein products
gi348169050	beta-lactamase	4.2	1	452	49.1309	5.71924	15.9574	Biosynthesis of Other Secondary Metabolites
gi348176458	MCE family protein	10.11	1	376	39.8059	4.88135	15.9543	Unknown
gi348175962	hypothetical protein SspiN1_36389	12.73	4	110	11.5532	9.5249	15.9292	Hypothetical protein/Unnamed protein products
gi348173977	hypothetical protein SspiN1_26144	8.02	2	237	26.0331	4.81787	15.901	Hypothetical protein/Unnamed protein products
gi348171782	GTPase CgtA	2.44	1	492	51.6727	5.45264	15.8757	Catabolism/Proteases
gi348171411	putative glutamate ABC transporter ATP-binding protein	6.2	2	242	26.5159	7.04932	15.7252	Membrane Transport and other transport
gi348170898	hypothetical protein SspiN1_10379	16	2	100	11.1528	6.68311	15.6953	Hypothetical protein/Unnamed protein products
gi348174071	AMP-dependent synthetase and ligase	2.28	1	527	57.7887	5.69385	15.6801	Carbohydrate Metabolism
gi348175905	hypothetical protein SspiN1_36104	7.47	1	348	37.7576	4.7417	15.6414	Hypothetical protein/Unnamed protein products
gi348172486	XRE family transcriptional regulator	4.29	3	373	40.5559	6.1001	15.6383	Transcriptional regulator
gi348172906	metallophosphoesterase	7.81	1	320	34.9801	8.80713	15.5932	Unknown
gi348170553	hypothetical protein SspiN1_08555	15.91	2	132	14.2951	4.70361	15.5914	Hypothetical protein/Unnamed protein products
gi348174908	ubiquinone/menaquinone biosynthesis methyltransferase	8.3	1	229	25.119	9.27588	15.36	Metabolism of Cofactors and Vitamins
gi348175948	hypothetical protein SspiN1_36319	27.69	1	65	7.17155	5.05908	15.3069	Hypothetical protein/Unnamed protein products
gi348173526	hypothetical protein SspiN1_23857	3.64	1	714	78.7832	6.27783	15.269	Hypothetical protein/Unnamed protein products
gi348169129	methylmalonyl-CoA epimerase	12.16	1	148	15.9353	5.33838	15.2389	Carbohydrate Metabolism
gi348176686	succinate dehydrogenase iron-sulfur subunit	7.14	2	266	29.91	6.55127	15.2231	Carbohydrate Metabolism
gi348169682	Ppx/GppA phosphatase	4.36	1	321	34.4473	8.92432	15.1777	Nucleotide Metabolism
gi348172595	carboxymethylenebutenolidase	27.19	2	228	24.389	5.84619	15.1721	Xenobiotics Biodegradation and Metabolism
gi13162642	probable O-methyltransferase	7.85	1	395	43.3862	5.97314	15.1251	Metabolism of Terpenoids and Polyketides
gi348169785	sulfatase modifying factor	4.49	2	445	49.7776	5.79541	14.9607	Catabolism/Proteases
gi348174970	hypothetical protein SspiN1_31235	32.32	4	99	9.96987	4.70361	14.9576	Hypothetical protein/Unnamed protein products
gi348169816	hypothetical protein SspiN1_04713	34.29	2	70	7.64703	9.5249	14.9112	Hypothetical protein/Unnamed protein products
gi348172604	Dyp-type peroxidase family protein	4.88	2	410	43.7277	6.37939	14.9058	Unknown
gi348176949	hypothetical protein SspiN1_41480	17.17	1	99	10.1512	7.48877	14.8947	Hypothetical protein/Unnamed protein products
gi348171721	protein kinase C inhibitor	30.51	2	118	12.7888	5.45264	14.8634	Kinases
gi348174521	aliphatic sulfonates family ABC transporter periplasmic ligand-binding protein	5.04	1	357	36.9416	7.43018	14.8276	Membrane Transport and other transport
gi348175685	putative DNA-binding protein	15.22	1	138	14.8406	4.94482	14.8229	Binding protein/Chaperones
gi348175212	putative dihydrolipoamide acyltransferase component	2.72	2	441	45.7993	6.21436	14.7968	Carbohydrate Metabolism
gi348175012	phosphoribosylaminoimidazole-succinocarboxamide synthase	11.45	1	297	32.3234	4.85596	14.7819	Nucleotide Metabolism
gi348169966	Lactate 2-monooxygenase	11.08	3	325	35.0842	6.45557	14.7376	Carbohydrate Metabolism
gi348169543	tryptophan synthase subunit beta	4.5	1	422	45.121	6.03662	14.7172	Amino Acid Metabolism
gi348170649	bacterioferritin comigratory protein	18.47	3	157	16.9596	6.18896	14.7131	Metabolism of Terpenoids and Polyketides
gi348174070	short-chain dehydrogenase/reductase SDR	8.06	1	248	25.5684	5.66846	14.6652	Metabolism of Cofactors and Vitamins
gi348173149	HAD family hydrolase	12.2	1	254	27.6861	5.32568	14.6415	Unknown
gi348170901	two-component sensor kinase	4.38	1	457	48.6559	7.91357	14.6259	Signal Transduction
gi348170332	threonine dehydratase	4.7	2	319	31.8437	4.90674	14.5505	Amino Acid Metabolism
gi41350156	cytochrome P450	7.47	1	415	46.199	6.40479	14.4966	Lipid Metabolism
gi348173930	proteasome subunit alpha	7.23	1	249	27.1669	5.05908	14.4905	Folding, Sorting and Degradation
gi348169909	hypothetical protein SspiN1_05198	11.56	2	225	23.5209	4.66553	14.3552	Hypothetical protein/Unnamed protein products
gi348174213	beta-lactamase-like protein	8.81	1	227	23.4568	5.05908	14.3347	Biosynthesis of Other Secondary Metabolites
gi348175305	putative cell division protein	5.7	1	474	51.0545	8.79248	14.2896	Cell division and Cell cycle
gi348174072	enoyl-CoA hydratase	5.3	1	283	30.4744	5.63037	14.2601	Amino Acid Metabolism
gi348171345	protein involved in tolerance to divalent cations	15.24	2	105	11.6407	4.56396	14.0976	Resistance protein
gi348173966	carboxylpeptidase	8.6	1	314	33.8842	6.01123	14.0932	Catabolism/Proteases
gi348173410	type 11 methyltransferase	13.82	1	246	27.3097	5.2749	14.0681	Metabolism of Terpenoids and Polyketides
gi348175152	UspA domain-containing protein	11.56	2	147	15.5562	7.97217	14.0663	Stress protein
gi348174766	hypothetical protein SspiN1_30189	15.57	2	244	25.5372	5.04639	14.0389	Hypothetical protein/Unnamed protein products
gi348171929	phosphomethylpyrimidine kinase	7.92	1	265	28.1046	5.14795	14.0361	Metabolism of Cofactors and Vitamins
gi348171435	5,10-methylenetetrahydrofolate reductase	5.3	2	302	33.0262	6.04932	13.9808	Metabolism of Cofactors and Vitamins
gi348172648	peptidase	2.32	2	689	74.8871	5.18604	13.9785	Catabolism/Proteases
gi348172227	aldehyde dehydrogenase	3.48	2	489	51.4497	5.07178	13.9762	Carbohydrate Metabolism
gi348175348	hypothetical protein SspiN1_33195	15.94	3	69	7.80902	6.78564	13.8296	Hypothetical protein/Unnamed protein products
gi348175304	peptidoglycan glycosyltransferase	4.13	1	484	51.2665	5.52881	13.7987	Glycan Biosynthesis and Metabolism
gi348175997	hypothetical protein SspiN1_36574	59.42	2	69	6.7785	8.98291	13.7817	Hypothetical protein/Unnamed protein products
gi348169566	penicillin binding protein	2.69	1	520	54.6937	4.90674	13.6895	Glycan Biosynthesis and Metabolism
gi348170671	pyrazinamidase / nicotinamidase	16.4	2	189	20.146	4.90674	13.6856	Metabolism of Cofactors and Vitamins
gi348176257	hypothetical protein SspiN1_37934	32.48	1	117	12.3391	7.91357	13.6754	Hypothetical protein/Unnamed protein products
gi348173105	hypothetical protein SspiN1_21700	2.86	1	665	71.8395	5.24951	13.6704	Hypothetical protein/Unnamed protein products
gi348172683	glycine betaine aldehyde dehydrogenase	4.43	1	497	53.07	5.14795	13.6475	Amino Acid Metabolism
gi348175231	hypothetical protein SspiN1_32604	5.47	1	457	47.3122	4.62744	13.6471	Hypothetical protein/Unnamed protein products
gi348172664	CTP synthetase	3.35	1	568	61.9477	5.8208	13.5748	Nucleotide Metabolism
gi348172543	propionyl-CoA carboxylase beta	5.29	1	548	58.6574	5.16064	13.5627	Lipid Metabolism
gi15077645	putative glucose-1-phosphate thymidyltransferase	8.87	2	293	31.9213	5.26221	13.5178	Metabolism of Terpenoids and Polyketides
gi348173907	hypothetical protein SspiN1_25794	3.77	1	398	43.5624	5.38916	13.5105	Hypothetical protein/Unnamed protein products
gi348170112	antibiotic biosynthesis monooxygenase	11.01	2	109	12.5251	4.81787	13.4592	Metabolism of Terpenoids and Polyketides
gi348169363	cob(I)alamin adenolsyltransferase/cobinamide ATP-dependent adenolsyltransferase	13.73	2	204	22.8735	7.78174	13.4161	Metabolism of Cofactors and Vitamins
gi348172198	salicylate 1-monooxygenase	13.27	1	113	11.9448	6.04932	13.3098	Xenobiotics Biodegradation and Metabolism
gi348171459	metallophosphoesterase	7.14	1	266	29.3	5.90967	13.2429	Unknown
gi348172317	hypothetical protein SspiN1_17696	9.66	2	145	16.1273	7.40088	13.2259	Hypothetical protein/Unnamed protein products
gi348173528	hypothetical protein SspiN1_23867	5.23	1	325	36.8865	5.99854	13.2124	Hypothetical protein/Unnamed protein products
gi348170134	carbonic anhydrase	7.95	1	176	17.7332	5.73193	13.1951	Energy Metabolism
gi348175194	GroES family molecular chaperone	13.21	2	106	11.8631	5.8335	13.172	Folding, Sorting and Degradation
gi348175849	NAD-dependent epimerase/dehydratase	8.53	1	211	22.059	4.93213	13.1408	Binding protein/Chaperones
gi348173122	benzoylformate decarboxylase	4.9	1	531	56.4905	5.19873	13.1366	Xenobiotics Biodegradation and Metabolism
gi348169288	hypothetical protein SspiN1_01965	16.46	3	79	8.5386	8.98291	13.1341	Hypothetical protein/Unnamed protein products
gi348175268	N-acetylmuramoyl-L-alanine amidase	3.4	1	382	41.6377	7.62061	13.1159	Glycan Biosynthesis and Metabolism
gi348174173	elongation factor P	15.43	1	188	20.4294	5.93506	13.0602	Translation
gi348171139	acyl-CoA dehydrogenase domain-containing protein	5.25	1	381	41.441	5.70654	13.0587	Metabolism of Terpenoids and Polyketides
gi348170392	lyase	4.49	2	267	29.5079	7.84033	13.057	Unknown
gi348176554	phosphoribosylaminoimidazole carboxylase ATPase subunit	13.84	3	383	41.2103	5.94775	12.9662	Nucleotide Metabolism
gi348175952	hypothetical protein SspiN1_36339	26.36	3	129	13.1071	11.2095	12.9547	Hypothetical protein/Unnamed protein products
gi348174566	hydroxymethylbutenyl pyrophosphate reductase	9.09	1	308	32.6649	5.04639	12.9337	Metabolism of Terpenoids and Polyketides
gi348174198	glycerate dehydrogenase	8.72	1	321	34.0841	5.69385	12.8852	Carbohydrate Metabolism
gi348168923	anti-sigma factor	16.36	3	110	12.262	5.32568	12.8346	Unknown
gi348170796	hypothetical protein SspiN1_09863	4.81	1	270	29.7714	6.22705	12.8036	Hypothetical protein/Unnamed protein products
gi348169327	PilT protein domain-containing protein	24.43	1	131	14.1945	5.79541	12.7977	Cell Communication
gi348169968	hypothetical protein SspiN1_05495	10.8	1	213	24.104	6.31592	12.721	Hypothetical protein/Unnamed protein products
gi348176294	GntR family transcriptional regulator	12.86	2	210	22.9969	5.74463	12.7132	Transcriptional regulator
gi348169213	1-acyl-sn-glycerol-3-phosphate acyltransferase	10.85	2	258	28.8332	9.71533	12.6807	Lipid Metabolism
gi348172661	chromosome partitioning protein (partial match)	4	1	325	35.1396	6.32861	12.6524	Chromosome partitioning proteins
gi348169414	dihydrodipicolinate reductase	10.4	2	250	26.0396	5.45264	12.6518	Amino Acid Metabolism
gi348169377	uroporphyrin-III C-methyltransferase	8.64	1	301	32.3504	6.0874	12.6459	Metabolism of Cofactors and Vitamins
gi348172940	hypothetical protein SspiN1_20869	8.23	1	413	44.4054	5.38916	12.5933	Hypothetical protein/Unnamed protein products
gi348173314	molibdenum binding protein	26.4	1	125	13.1338	5.49072	12.5729	Transcription factors
gi348168936	hypothetical protein SspiN1_00135	5.12	1	449	49.373	8.85107	12.54	Hypothetical protein/Unnamed protein products
gi348171730	sulfate adenylyltransferase subunit 1	7.16	1	447	47.5189	5.30029	12.5238	Energy Metabolism
gi348171460	putative long-chain fatty acid ligase	4.73	1	592	63.853	5.79541	12.5201	Lipid Metabolism
gi348169287	30S ribosomal protein S16	25.33	3	150	16.4577	9.24658	12.497	Translation
gi348176723	protease inhibitor protein	12.78	1	133	13.979	5.50342	12.4735	Catabolism/Proteases
gi348170633	putative 2-hydroxyhepta-2,4-diene-1,7-dioate isomerase	6.81	1	279	29.7709	4.81787	12.4685	Amino Acid Metabolism
gi348170279	hypothetical protein SspiN1_07125	8.29	2	386	41.98	4.80518	12.4589	Hypothetical protein/Unnamed protein products
gi348174825	XRE family transcriptional regulator	11.19	1	134	14.8928	5.63037	12.4435	Transcriptional regulator
gi348170914	GntR family transcriptional regulator	3.91	2	281	31.7815	6.56592	12.3783	Transcriptional regulator
gi348171287	binding protein/LacI transcriptional regulator	8.19	1	354	36.8958	5.65576	12.3578	Membrane Transport and other transport
gi348171455	glucokinase, transcriptional regulator	5.81	1	310	31.9836	5.61768	12.3521	Carbohydrate Metabolism
gi348173439	hypothetical protein SspiN1_23400	3.73	1	429	43.9759	6.53662	12.322	Hypothetical protein/Unnamed protein products
gi348170246	hypothetical protein SspiN1_06950	6.34	2	347	36.0365	5.32568	12.3188	Hypothetical protein/Unnamed protein products
gi348173385	beta-ketoacyl synthase	9.52	2	231	23.4337	7.43018	12.2679	Lipid Metabolism
gi348169083	SUA5/YciO/YrdC/YwlC	5.56	1	216	22.3834	4.67822	12.1862	Unknown
gi348175271	D-alanine--D-alanine ligase	5.83	1	309	32.0927	5.07178	12.0836	Glycan Biosynthesis and Metabolism
gi348170184	MoxR-like ATPase	5.59	1	376	40.2363	5.97314	12.0832	Catabolism/Proteases
gi348169606	aldo/keto reductase family oxidoreductase	7.33	2	300	32.2647	5.10986	12.0294	Metabolism of Terpenoids and Polyketides
gi348176405	adenylate kinase	10.38	2	183	20.3395	4.90674	12.0105	Nucleotide Metabolism
gi348169224	thiamine-monophosphate kinase	4.05	3	321	32.7107	4.86865	12.0077	Metabolism of Cofactors and Vitamins
gi348174165	carbamoyl-phosphate synthase small subunit	9.92	1	373	40.2743	5.17334	12.0009	Nucleotide Metabolism
gi348171324	hypothetical protein SspiN1_12519	9.52	2	189	19.866	4.729	11.9991	Hypothetical protein/Unnamed protein products
gi348170386	6-phosphogluconate dehydrogenase	6.68	2	479	51.1389	5.78271	11.9507	Carbohydrate Metabolism
gi348169138	mannose-6-phosphate isomerase	8.06	3	335	35.5561	5.31299	11.9384	Carbohydrate Metabolism
gi348169174	methionine synthase, vitamin-B12 independent	8.45	1	343	35.5605	5.23682	11.9258	Amino Acid Metabolism
gi348172470	hypothetical protein SspiN1_18471	27.63	3	152	16.2066	4.58936	11.8069	Hypothetical protein/Unnamed protein products
gi348168933	4-methyl-5(B-hydroxyethyl)-thiazole monophosphate biosynthesis enzyme	10.29	2	204	21.4489	4.67822	11.8031	Unknown
gi348169347	secreted trypsin-like serine protease	8	2	275	28.5361	6.21436	11.7339	Signal Transduction
gi348171885	hypothetical protein SspiN1_15440	18.27	2	104	11.0912	8.48486	11.7026	Hypothetical protein/Unnamed protein products
gi348170209	hypothetical protein SspiN1_06745	8.16	2	147	15.8942	8.646	11.6688	Hypothetical protein/Unnamed protein products
gi348171305	ATP-dependent DNA ligase	4.32	1	370	41.26	5.60498	11.6029	Replication and Repair
gi348175501	ATP-dependent DNA ligase	4.52	2	332	36.5118	6.55127	11.5459	Replication and Repair
gi348175191	putative ABC transporter substrate-binding protein	21.37	2	262	27.9248	4.84326	11.5334	Membrane Transport and other transport
gi348174981	phosphoribosylaminoimidazole synthetase	9.97	2	391	41.1762	5.12256	11.4898	Nucleotide Metabolism
gi348175236	two-component system response regulator	10.22	1	225	24.2745	5.22412	11.481	Signal Transduction
gi348173987	metal-sulfur cluster biosynthetic protein	11.85	2	135	14.5202	4.04346	11.4775	Unknown
gi348175429	hypothetical protein SspiN1_33612	10.3	2	165	17.4691	10.6675	11.4015	Hypothetical protein/Unnamed protein products
gi348172030	AMP-binding protein	4.83	1	559	59.9307	5.24951	11.3287	Lipid Metabolism
gi348173478	dolichyl-phosphate beta-D-mannosyltransferase	7.28	1	261	28.4896	5.87158	11.318	Membrane Transport and other transport
gi348174109	integrase catalytic subunit	5.54	1	361	41.5005	10.9751	11.2691	Replication and Repair
gi348172842	hypothetical protein SspiN1_20379	16.52	1	115	11.4937	4.36084	11.2618	Hypothetical protein/Unnamed protein products
gi348168941	putative nickel-containing superoxide dismutase precursor	13.33	1	135	15.3689	7.03467	11.258	Peroxisome
gi348174474	long-chain-fatty-acid--CoA ligase	5.09	1	511	55.9995	5.49072	11.2247	Lipid Metabolism
gi348169838	hypothetical protein SspiN1_04823	17.86	2	84	9.24476	6.52197	11.1962	Hypothetical protein/Unnamed protein products
gi348175690	alcohol dehydrogenase zinc-binding domain-containing protein	9.57	1	345	36.0372	6.91748	11.0769	Carbohydrate Metabolism
gi348173479	hypothetical protein SspiN1_23620	14.91	2	114	13.2808	6.53662	11.0544	Hypothetical protein/Unnamed protein products
gi348175088	hypothetical protein SspiN1_31845	15.72	1	159	17.991	5.021	11.0426	Hypothetical protein/Unnamed protein products
gi348175017	hypothetical protein SspiN1_31470	44.32	2	88	9.48161	5.0083	11.0045	Hypothetical protein/Unnamed protein products
gi348176484	putative nucleotide-binding protein	7.98	1	163	17.9534	8.06006	10.9424	Binding protein/Chaperones
gi348170680	phosphoserine phosphatase	5.39	1	408	42.9326	4.729	10.9192	Energy Metabolism
gi348170646	XRE family transcriptional regulator	7.72	1	285	32.1777	6.69775	10.8751	Transcriptional regulator
gi348174894	excisionase/Xis, DNA-binding protein	17.14	2	70	7.87312	11.4146	10.873	Carbohydrate Metabolism
gi348171836	hypothetical protein SspiN1_15195	4.33	1	277	31.3908	5.08447	10.8717	Hypothetical protein/Unnamed protein products
gi348171807	hypothetical protein SspiN1_15030	11.39	1	202	22.2616	4.33545	10.8508	Hypothetical protein/Unnamed protein products
gi348176172	hypothetical protein SspiN1_37479	7.69	1	208	23.228	6.69775	10.8165	Hypothetical protein/Unnamed protein products
gi348169598	dehydrogenase complex, E1 component, beta subunit	13.29	2	331	35.5846	4.99561	10.6942	Carbohydrate Metabolism
gi348174388	methionyl aminopeptidase	10.4	1	250	27.3108	6.31592	10.6838	Catabolism/Proteases
gi348174214	peptidyl-prolyl cis-trans isomerase (rotamase) - cyclophilin family protein	5.38	2	279	29.8129	7.37158	10.6689	Transcription
gi348175498	hypothetical protein SspiN1_33999	7.74	1	168	17.8692	5.05908	10.6523	Hypothetical protein/Unnamed protein products
gi348176667	putatively membrane-anchored aldehyde dehydrogenase protein	7.88	2	292	31.0981	6.56592	10.5985	Carbohydrate Metabolism
gi348173986	hypothetical protein SspiN1_26189	4.28	1	584	62.2109	5.46533	10.5983	Hypothetical protein/Unnamed protein products
gi348175321	hypothetical protein SspiN1_33060	25.93	2	81	8.90055	10.4331	10.5503	Hypothetical protein/Unnamed protein products
gi348168932	phosphoglycerate mutase family protein	13.13	2	198	21.617	6.52197	10.492	Carbohydrate Metabolism
gi348172256	biotin synthase	5.88	1	357	38.2372	5.04639	10.4565	Metabolism of Cofactors and Vitamins
gi348176848	phosphoglucosamine mutase	6.98	1	444	45.6407	4.98291	10.4488	Carbohydrate Metabolism
gi348169789	hypothetical protein SspiN1_04578	12.99	2	77	7.89792	6.48096	10.448	Hypothetical protein/Unnamed protein products
gi348174143	DNA-directed RNA polymerase subunit omega	26.8	2	97	10.5054	4.75439	10.4474	Transcription
gi348174841	ErfK/YbiS/YcfS/YnhG	10.42	1	384	41.5116	5.87158	10.4358	Unknown
gi348176509	S30AE family protein	12	1	225	25.3198	7.60596	10.4186	Carbohydrate Metabolism
gi348168998	Helix-turn-helix protein	7.37	1	285	31.2653	5.87158	10.3845	Binding protein/Chaperones
gi348173942	ATP phosphoribosyltransferase	13.12	2	282	30.4487	5.42725	10.3165	Amino Acid Metabolism
gi348176496	NADH dehydrogenase subunit I	16.13	3	186	20.843	5.0083	10.2585	Energy Metabolism
gi348170140	hypothetical protein SspiN1_06385	20.78	1	154	16.3878	10.3452	10.2393	Hypothetical protein/Unnamed protein products
gi348171741	acyl-CoA dehydrogenase-like protein	5.21	1	403	42.7367	5.23682	10.1672	Metabolism of Terpenoids and Polyketides
gi348175468	hypothetical protein SspiN1_33829	2.83	1	635	68.9196	8.19189	10.1292	Hypothetical protein/Unnamed protein products
gi348174212	histidyl-tRNA synthetase	4.03	1	422	45.7963	5.69385	10.1184	Translation
gi348170793	NADH pyrophosphatase	3.9	1	308	33.2557	5.26221	9.98383	Metabolism of Cofactors and Vitamins
gi348170175	ferrochelatase	4.72	2	339	37.1024	5.12256	9.96751	Metabolism of Cofactors and Vitamins
gi348174594	branched-chain alpha-keto acid dehydrogenase subunit E2	4.71	1	446	47.5096	6.72705	9.96478	Carbohydrate Metabolism
gi348170799	hypothetical protein SspiN1_09878	8.76	1	137	14.9706	5.42725	9.92455	Hypothetical protein/Unnamed protein products
gi348173274	hypothetical protein SspiN1_22565	21.43	1	70	8.03385	6.26514	9.86398	Hypothetical protein/Unnamed protein products
gi348176675	hypothetical protein SspiN1_40068	3.54	1	396	43.0799	5.03369	9.85921	Hypothetical protein/Unnamed protein products
gi348169299	putative RNA polymerase sigma factor	8.96	1	335	36.2847	5.2749	9.75665	Signal Transduction
gi348170219	aldo/keto reductase family oxidoreductase	5.67	1	282	30.7982	5.24951	9.75587	Metabolism of Terpenoids and Polyketides
gi348175848	hypothetical protein SspiN1_35799	35.19	1	54	6.02401	5.97314	9.75273	Hypothetical protein/Unnamed protein products
gi348172029	ribosomal protein S6 modification protein	3.93	1	331	36.6356	5.57959	9.74817	Translation
gi348176786	putative serine/threonine protein kinase	3.4	2	471	49.2316	5.021	9.63365	Folding, Sorting and Degradation
gi348170812	hypothetical protein SspiN1_09943	13.78	1	254	28.1556	6.07471	9.55403	Hypothetical protein/Unnamed protein products
gi348169788	hypothetical protein SspiN1_04573	29.46	1	112	12.1163	9.05615	9.50661	Hypothetical protein/Unnamed protein products
gi348175437	phytase	5.39	1	371	39.7183	4.55127	9.4552	Metabolism of Cofactors and Vitamins
gi348174073	fatty-acid--CoA ligase	7.6	1	513	55.5566	5.60498	9.4551	Lipid Metabolism
gi348173377	fumarate reductase/succinate dehydrogenase flavoprotein domain-containing protein	4.87	1	534	58.5545	5.47803	9.43823	Unknown
gi348172559	arsenate reductase	22.88	2	118	13.0317	4.64014	9.42609	Unknown
gi348175822	Activator of Hsp90 ATPase 1 family protein	19.01	1	121	13.7956	4.86865	9.41672	Stress protein
gi348175013	transcriptional regulator, TenA/THI-4 family protein, putative	12.96	1	216	24.7293	5.021	9.38207	Metabolism of Cofactors and Vitamins
gi348172979	hypothetical protein SspiN1_21068	9.35	1	246	23.6934	6.26514	9.36279	Hypothetical protein/Unnamed protein products
gi348173864	hypothetical protein SspiN1_25579	20.43	2	93	10.2202	6.30322	9.35791	Hypothetical protein/Unnamed protein products
gi348176637	purine nucleoside phosphorylase	7.06	1	269	27.6544	6.15088	9.35523	Nucleotide Metabolism
gi348174442	NAD-dependent epimerase/dehydratase	5.03	1	338	36.6881	6.02393	9.35429	Binding protein/Chaperones
gi348176049	ABC transporter substrate-binding protein	6.1	1	328	32.9741	4.95752	9.26661	Membrane Transport and other transport
gi348175559	transglycosylase-associated protein	20.69	1	87	9.14026	11.8394	9.24732	Glycan Biosynthesis and Metabolism
gi348175024	aromatic amino acid beta-eliminating lyase/threonine aldolase	9.15	1	317	33.2383	6.27783	9.2124	Amino Acid Metabolism
gi348174918	GntR family transcriptional regulator	5.19	1	270	29.682	4.89404	9.20769	Transcriptional regulator
gi348175027	aspartate aminotransferase	4.59	1	392	42.1213	5.21143	9.12534	Amino Acid Metabolism
gi348173520	L-asparaginase II	3.94	1	330	34.2235	5.40186	9.12005	Amino Acid Metabolism
gi348171374	RNA polymerase sigma factor SigB	3.13	1	320	35.8768	6.22705	9.04739	Signal Transduction
gi348176607	hypothetical protein SspiN1_39704	20.43	1	93	9.8564	11.7661	9.0445	Hypothetical protein/Unnamed protein products
gi348172452	carbon-monoxide dehydrogenase	3.89	1	283	29.7596	6.55127	8.99477	Energy Metabolism
gi348174148	PE-PGRS family protein	6.94	1	418	41.7449	5.14795	8.91934	Unknown
gi348170303	transcriptional regulator	7.28	1	261	27.8858	10.0669	8.89549	Transcriptional regulator
gi348174325	hypothetical protein SspiN1_27944	8.56	1	257	27.5559	4.97021	8.8922	Hypothetical protein/Unnamed protein products
gi348170082	pentapeptide repeat-containing protein	6.93	1	274	29.513	7.45947	8.88936	Unknown
gi348171784	50S ribosomal protein L21	41.18	2	102	11.1151	9.62744	8.79801	Translation
gi348169334	mycothione reductase	14.62	2	465	50.4597	5.04639	8.78996	Amino Acid Metabolism
gi348174715	glutamine synthetase	4.22	1	474	53.3095	5.22412	8.77991	Amino Acid Metabolism
gi348171709	hypothetical protein SspiN1_14490	19.72	1	142	14.9815	4.55127	8.69637	Hypothetical protein/Unnamed protein products
gi348169032	hypothetical protein SspiN1_00615	22.49	1	169	18.1462	5.14795	8.66382	Hypothetical protein/Unnamed protein products
gi348176945	FmdB family transcriptional regulator	11	2	100	10.4136	5.93506	8.56268	Transcriptional regulator
gi348170413	hypothetical protein SspiN1_07805	10.2	1	196	22.2661	5.73193	8.52768	Hypothetical protein/Unnamed protein products
gi348171111	phenylacetic acid degradation-related protein	10.74	1	149	15.6777	5.26221	8.47387	Catabolism/Proteases
gi348171803	folylpolyglutamate synthase	2.64	1	455	47.8829	4.84326	8.47064	Metabolism of Cofactors and Vitamins
gi348175326	copper resistance protein	7.39	2	176	17.8624	7.41553	8.46963	Resistance protein
gi348175533	hypothetical protein SspiN1_34184	9.47	2	243	26.9465	6.26514	8.45645	Hypothetical protein/Unnamed protein products
gi348173963	hypothetical protein SspiN1_26074	4	1	350	39.0491	10.2134	8.41058	Hypothetical protein/Unnamed protein products
gi348170148	hypothetical protein SspiN1_06425	24	2	75	7.95203	6.93213	8.32702	Hypothetical protein/Unnamed protein products
gi348173856	oxidoreductase domain-containing protein	7.98	1	376	39.8371	5.5542	8.28543	Metabolism of Terpenoids and Polyketides
gi348169767	hypothetical protein SspiN1_04448	16.85	2	89	9.23973	4.11963	8.27124	Hypothetical protein/Unnamed protein products
gi348176837	hputative ribokinase	2.97	1	505	50.5993	5.14795	8.25046	Kinases
gi348169337	2-keto-3-deoxygluconate kinase	6.69	1	329	34.5376	4.90674	8.17314	Carbohydrate Metabolism
gi348173943	phosphoribosyl-ATP pyrophosphatase	16.09	2	87	9.77098	4.66553	8.1212	Amino Acid Metabolism
gi348169996	short-chain dehydrogenase/reductase SDR	5.21	1	288	31.0319	6.17627	8.11549	Metabolism of Cofactors and Vitamins
gi300640019	unnamed protein product	8.08	1	260	26.5108	4.80518	8.08951	Hypothetical protein/Unnamed protein products
gi348173021	hypothetical protein SspiN1_21278	10.77	2	195	19.8453	6.3667	7.80874	Hypothetical protein/Unnamed protein products
gi348172952	membrane-bound proton-translocating pyrophosphatase	1.26	1	791	80.1977	5.77002	7.80148	Energy Metabolism
gi348176431	30S ribosomal protein S12	21.77	1	124	13.6977	11.2388	7.79179	Translation
gi348174384	glycosyl transferase	2.69	1	409	42.8325	6.69775	7.71826	Glycan Biosynthesis and Metabolism
gi348176561	inositol-phosphate phosphatase	11.67	1	257	27.5499	5.03369	7.70445	Amino Acid Metabolism
gi348170819	hypothetical protein SspiN1_09978	15.05	2	206	22.4335	5.8208	7.68979	Hypothetical protein/Unnamed protein products
gi348174252	3-demethylubiquinone-9 3-methyltransferase	10	1	160	17.7308	4.61475	7.57722	Metabolism of Cofactors and Vitamins
gi348176807	transcription factor WhiB	34.21	1	76	8.4723	8.71924	7.54963	Transcription factors
gi348170484	peptidase M14 carboxypeptidase A	5.68	1	317	34.1921	6.17627	7.51299	Catabolism/Proteases
gi348173227	hypothetical protein SspiN1_22320	10	1	120	12.3873	9.99365	7.32941	Hypothetical protein/Unnamed protein products
gi348170377	SARP family transcriptional regulator	4.46	1	560	58.425	6.13818	7.22907	Transcriptional regulator
gi348175963	hypothetical protein SspiN1_36394	7.04	2	213	23.3406	6.18896	7.22471	Hypothetical protein/Unnamed protein products
gi348169791	putative integral membrane protein	5.76	1	451	47.7796	9.70068	7.19718	Cell wall/Membrane/Septation
gi348171400	SOS-response transcriptional repressor, LexA	8.33	1	240	25.7984	5.18604	7.19672	Replication and Repair
gi348177002	MerR family transcriptional regulator	14.54	1	227	25.137	9.68604	7.16479	Transcriptional regulator
gi348169601	iron ABC transporter, substrate binding protein	6.38	1	345	35.8749	6.62451	7.14848	Membrane Transport and other transport
gi348173309	cytochrome P450 family protein	8.16	1	380	42.3438	5.63037	7.12951	Metabolism of Terpenoids and Polyketides
gi348171451	hypothetical protein SspiN1_13164	7.27	1	165	19.1587	7.03467	7.0858	Hypothetical protein/Unnamed protein products
gi348175061	hypothetical protein SspiN1_31690	8.12	1	271	30.1192	6.18896	7.04554	Hypothetical protein/Unnamed protein products
gi348168939	hypothetical protein SspiN1_00150	10.14	2	138	15.2464	4.98291	7.04154	Hypothetical protein/Unnamed protein products
gi348170892	4Fe-4S ferredoxin, iron-sulfur binding protein	16.04	2	106	11.5713	4.11963	7.03637	Carbohydrate Metabolism
gi348173816	hypothetical protein SspiN1_25337	2.74	1	474	53.2911	7.45947	7.00848	Hypothetical protein/Unnamed protein products
gi348172371	hypothetical protein SspiN1_17966	28.71	1	101	11.1307	5.22412	6.98532	Hypothetical protein/Unnamed protein products
gi13162641	probable O-methyltransferase	6	1	250	28.0368	4.97021	6.94666	Metabolism of Terpenoids and Polyketides
gi348175426	FAD linked oxidase-like protein	3.52	1	454	49.8295	6.81494	6.92229	Nucleotide Metabolism
gi348173408	lipopolysaccharide biosynthesis protein RfbH	6.45	1	434	47.3593	6.48096	6.90938	Carbohydrate Metabolism
gi348171278	bacterioferritin comigratory protein	14.67	1	150	16.5734	6.78564	6.89612	Metabolism of Terpenoids and Polyketides
gi348171642	hypothetical protein SspiN1_14155	5.13	1	273	29.1663	6.62451	6.83805	Hypothetical protein/Unnamed protein products
gi348172570	esterase	5.51	1	345	36.834	5.8208	6.83525	Metabolism of Terpenoids and Polyketides
gi348176676	thymidine phosphorylase	2.74	1	438	45.5335	4.95752	6.77181	Nucleotide Metabolism
gi348174028	dihydroorotate dehydrogenase	11.54	1	338	37.3026	9.14404	6.75444	Nucleotide Metabolism
gi348171321	chlorite dismutase	4.76	1	231	26.9774	5.2876	6.71895	Binding protein/Chaperones
gi348172742	3-oxoacyl-(acyl carrier protein) synthase III	6.35	1	299	30.2757	4.98291	6.68329	Lipid Metabolism
gi348170603	putative lysyl tRNA synthetase-like protein	11.4	1	114	12.2002	6.80029	6.61107	Translation
gi348175398	hypothetical protein SspiN1_33445	12.5	1	224	23.4494	6.30322	6.53261	Hypothetical protein/Unnamed protein products
gi348175034	adenylosuccinate synthetase	4.44	1	428	45.9367	5.21143	6.51627	Nucleotide Metabolism
gi348176804	ECF subfamily RNA polymerase sigma-24 subunit	8.95	2	190	20.4728	7.40088	6.37734	Transcription
gi348170369	heat shock protein 15	15.7	1	121	13.6642	11.3267	6.27588	Folding, Sorting and Degradation
gi348171717	hypothetical protein SspiN1_14530	10.74	1	121	12.0662	4.60205	6.26368	Hypothetical protein/Unnamed protein products
gi348174192	shikimate 5-dehydrogenase	9.15	1	284	28.7008	4.95752	6.18816	Amino Acid Metabolism
gi348169552	glutamate synthase subunit beta	2.8	1	500	53.4639	5.65576	6.157	Energy Metabolism
gi348176495	NADH:ubiquinone oxidoreductase subunit J	10.76	1	316	32.7441	5.57959	5.89173	Energy Metabolism
gi348171384	iron (metal) dependent repressor, DtxR family protein	12.99	1	231	25.5453	5.30029	5.84525	Transcriptional regulator
gi348171971	MbtH domain-containing protein	49.25	1	67	7.67071	4.42432	5.83869	Unknown
gi348174158	hypothetical protein SspiN1_27069	12.12	1	231	25.1607	6.40479	5.71875	Hypothetical protein/Unnamed protein products
gi348176818	allantoinase	4.18	1	455	48.7897	5.56689	5.64693	Nucleotide Metabolism
gi348174934	hypothetical protein SspiN1_31055	7.37	1	217	21.8142	7.84033	5.56683	Hypothetical protein/Unnamed protein products
gi348171045	restriction endonuclease	5.87	1	511	57.617	8.20654	5.55773	Nucleotide Metabolism
gi348174172	NusB antitermination factor	13.24	1	136	14.8327	4.62744	5.5054	Transcriptional regulator
gi348170085	YCII-like protein	17.76	2	107	11.6688	4.60205	5.43691	Unknown
gi348172134	hypothetical protein SspiN1_16736	9.09	2	77	8.29911	9.80322	5.43094	Hypothetical protein/Unnamed protein products
gi348172744	3-oxoacyl-[acyl-carrier-protein] synthase	6.16	1	406	41.4933	5.65576	5.40637	Lipid Metabolism
gi348172657	pseudouridylate synthase ribosomal large subunit	5.88	1	255	28.6962	8.76318	5.38553	Nucleotide Metabolism
gi348169608	two component signal transduction response regulator	5.23	1	708	78.102	4.94482	5.32168	Signal Transduction
gi348171613	hypothetical protein SspiN1_14010	25.69	1	144	15.6796	4.17041	5.31303	Hypothetical protein/Unnamed protein products
gi348175485	hypothetical protein SspiN1_33914	15.63	1	128	13.403	4.80518	5.30042	Hypothetical protein/Unnamed protein products
gi348175110	30S ribosomal protein S18	37.5	1	32	3.53175	9.14404	5.20412	Translation
gi348173941	glyoxalase/bleomycin resistance protein/dioxygenase	8.54	1	281	31.0662	4.62744	5.1539	Resistance protein
gi348170690	hypothetical protein SspiN1_09303	25	1	96	10.5684	4.79248	5.12041	Hypothetical protein/Unnamed protein products
gi348174728	putative glycosyltransferase	6.88	1	378	40.7567	11.2974	5.11448	Glycan Biosynthesis and Metabolism
gi348170269	transmembrane anti-sigma factor	12.5	1	216	23.3619	5.07178	5.10596	Unknown
gi348173233	ATP/GTP-binding protein	9.09	1	209	22.3643	5.92236	4.89859	Binding protein/Chaperones
gi348169088	ATP synthase B chain	9.09	1	187	20.7188	5.21143	4.81276	Energy Metabolism
gi348171072	acyl-CoA dehydrogenase	5.67	1	406	44.8651	6.16357	4.71808	Metabolism of Terpenoids and Polyketides
gi348171654	hypothetical protein SspiN1_14215	50	1	56	6.39222	5.40186	4.65276	Hypothetical protein/Unnamed protein products
gi348172751	4-hydroxy-3-methylbut-2-enyl diphosphate reductase	5.81	1	310	33.2702	5.04639	4.5958	Metabolism of Terpenoids and Polyketides
gi348173212	hypothetical protein SspiN1_22245	10.47	1	86	8.90538	4.51318	4.51961	Hypothetical protein/Unnamed protein products
gi348171847	hemoglobin-like, oxygen carrier	14.96	1	127	15.1794	5.79541	4.48987	Membrane Transport and other transport
gi348169349	hypothetical protein SspiN1_02280	9.04	1	166	18.4715	4.4751	4.43505	Hypothetical protein/Unnamed protein products
gi348174039	ribulose-phosphate 3-epimerase	12.83	1	226	23.9562	5.03369	4.06019	Carbohydrate Metabolism
gi348176724	hypothetical protein SspiN1_40313	28.57	1	98	10.3899	4.41162	3.64283	Hypothetical protein/Unnamed protein products
gi348170656	beta-lactamase-like protein	11.72	1	256	27.0827	4.84326	3.58248	Biosynthesis of Other Secondary Metabolites
gi348169934	short-chain dehydrogenase	7.75	1	258	26.6905	6.18896	3.52174	Metabolism of Cofactors and Vitamins
gi348175342	hypothetical protein SspiN1_33165	5.11	1	372	40.7124	5.52881	3.34189	Hypothetical protein/Unnamed protein products
gi348175833	epoxide hydrolase	7.9	1	329	36.4384	5.87158	3.34119	Xenobiotics Biodegradation and Metabolism
gi348171323	uroporphyrinogen decarboxylase (partial match)	11.24	1	338	35.8514	9.89111	3.29513	Metabolism of Cofactors and Vitamins
gi348175273	putative chromosome partitioning protein	8.28	1	314	33.5294	5.37646	3.27163	Chromosome partitioning proteins
gi348174045	peptide deformylase	15.47	1	181	20.22	5.05908	3.22469	Catabolism/Proteases
gi348171155	LPXTG-motif cell wall anchor domain-containing protein	5.02	1	458	47.7249	4.80518	3.17566	Cell wall/Membrane/Septation
gi348171130	AsnC family transcriptional regulator	14.84	1	155	17.145	7.38623	3.06896	Transcriptional regulator
gi348176500	putative NADH dehydrogenase chain E	9.34	1	257	27.7815	4.70361	3.06304	Energy Metabolism
gi348172034	prephenate dehydrogenase	5.46	1	293	29.8548	5.21143	2.97058	Biosynthesis of Other Secondary Metabolites
gi348175209	transcriptional regulator, GntR family protein	13.16	1	76	8.25026	5.94775	2.82972	Transcriptional regulator
gi348171704	ferric uptake regulation protein	9.93	1	141	15.4576	6.25244	2.72641	Other regulatory proteins
a Protein identification according to NCBI protein knowledgebase (NCBI, update May 12, 2012; http://www.ncbi.nlm.nih.gov/)
b Number of peptides identified by 2D LC-MS/MS analysis
c Proteins were classified into different functional categories according to the KEGG pathway (http://www.genome.jp/kegg/) and Gene Ontology (http://www.geneontology.org/) databases.
The categories shown are primary metabolism (carbohydrate metabolism; energy metabolism; nucleotide metabolism; amino acid metabolism; glycan biosynthesis and metabolism), secondary metabolism (biodegradation
and metabolism of xenobiotics; metabolism of cofactors and vitamins; metabolism of terpenoids and polyketides; biosynthesis of other secondary metabolites; lipid metabolism), genetic information processing (transcription;
translation; folding; sorting and degradation; replication and repair), environmental information processing (resistance; membrane transport and other forms of transport; signal transduction), cellular processes (cell
communication; catabolism or proteases; cell division and cell cycle; peroxisomes; binding proteins or chaperones; cell wall or cell membrane and septation proteins, chromosome-partitioning proteins; transcription
factors), regulatory proteins (stress proteins; kinases; phosphatases; transcriptional regulators and other regulatory proteins).

## Sheet: proteins in T2
Identification of S. spinosa proteins at T2 phase by 2D-LC-MS/MS
NCBI Accession	Description a	Sequence Coverage(%)	Peptides b	AAs	MW [kDa]	calc. pI	Score	Main metabolic pathway/ Cellular function(category) c
gi348176726	hypothetical protein SspiN1_40323	60.71	1290	168	17.6919	5.90967	7076.51	Hypothetical protein/Unnamed protein products
gi348173102	chaperonin GroEL	79.7	571	542	57.2082	4.93213	3303.85	Folding, Sorting and Degradation
gi348173178	superoxide dismutase [Fe-Zn] 1 (FeSOD I)	60.77	276	209	23.2847	5.68115	1598.3	Peroxisome
gi348171511	glutamine synthetase	74.89	268	474	53.4564	5.23682	1539.56	Amino Acid Metabolism
gi348174902	metallopeptidase	68.54	243	499	53.9616	5.0083	1311.01	Catabolism/Proteases
gi348176428	elongation factor Tu	69.52	209	397	43.8566	5.22412	1266.41	Translation
gi348170321	5-methyltetrahydropteroyltriglutamate--homocysteine S-methyltransferase	72.56	214	758	82.7579	5.16064	1266.35	Amino Acid Metabolism
gi348174563	cyclic nucleotide-binding domain-containing protein	54.45	186	562	60.6269	5.88428	1126.92	Binding protein/Chaperones
gi348176443	hypothetical protein SspiN1_38884	46.71	124	152	16.3423	4.89404	768.586	Hypothetical protein/Unnamed protein products
gi348173083	serine protease precursor	39.47	155	380	38.882	4.85596	765.529	Signal Transduction
gi348173691	cold shock protein CspA	65.67	132	67	7.16853	5.23682	724.406	Transcription factors
gi348174687	cyclic nucleotide-binding domain-containing protein	71.06	124	463	51.0124	5.64307	710.801	Binding protein/Chaperones
gi348174074	polysaccharide deacetylase	76.92	121	325	35.9189	5.38916	697.473	Carbohydrate Metabolism
gi348174826	membrane spanning protein	48.8	106	209	22.5117	6.62451	640.062	Cell wall/Membrane/Septation
gi348175327	hypothetical protein SspiN1_33090	27.39	111	230	23.5947	4.95752	627.106	Hypothetical protein/Unnamed protein products
gi348175259	poly(A) polymerase	5.23	7	497	55.4618	6.34131	624.991	Folding, Sorting and Degradation
gi348175892	hypothetical protein SspiN1_36029	28.52	4	263	28.7464	5.021	608.397	Hypothetical protein/Unnamed protein products
gi348174564	cyclic nucleotide-binding domain-containing protein	57.66	112	562	60.6269	5.88428	605.075	Binding protein/Chaperones
gi348175422	PS1 protein	65.42	80	428	45.556	4.85596	565.063	Translation
gi348176721	hypothetical protein SspiN1_40298	43.88	106	98	9.20035	5.70654	556.547	Hypothetical protein/Unnamed protein products
gi348173142	secreted protein	52.38	98	210	22.1523	9.64209	545.686	Membrane Transport and other transport
gi348171102	30S ribosomal protein S1	29.66	82	499	55.2371	4.76709	533.945	Translation
gi348169092	F0F1 ATP synthase subunit beta	67.02	91	476	52.0045	4.94482	526.828	Energy Metabolism
gi348172929	NUDIX hydrolase	10.59	4	236	25.1631	5.19873	482.36	Metabolism of Cofactors and Vitamins
gi41350153	urease alpha subunit	26.01	83	642	68.9835	6.22705	478.284	Nucleotide Metabolism
gi348176887	oligopeptide binding protein of ABC transporter	51.75	84	543	59.1015	5.14795	477.574	Membrane Transport and other transport
gi348169435	secreted protein	62.96	87	189	20.7302	6.53662	466.801	Membrane Transport and other transport
gi348176429	putative translation elongation factor G	35.29	79	700	77.0993	5.10986	464.366	Translation
gi348172298	catalase/hydroperoxidase HPI(I)	47.5	91	741	80.4771	4.83057	461.428	Energy Metabolism
gi348170394	hypothetical protein SspiN1_07710	16.77	5	167	18.3735	5.42725	455.582	Hypothetical protein/Unnamed protein products
gi348171614	pyruvate dehydrogenase subunit E1	40.46	71	922	102.671	6.46826	431.25	Carbohydrate Metabolism
gi348171500	dihydrolipoamide dehydrogenase	17.54	70	456	47.6669	5.88428	422.786	Carbohydrate Metabolism
gi348176808	chaperonin GroEL	50.56	61	538	56.5319	5.19873	410.035	Folding, Sorting and Degradation
gi348170152	lysozyme M1 precursor	54.09	61	257	27.9903	6.88818	375.477	Catabolism/Proteases
gi348173305	aldo/keto reductase	64.51	54	324	34.6762	5.46533	364.273	Metabolism of Terpenoids and Polyketides
gi348174019	glyceraldehyde 3-phosphate dehydrogenase	43.45	66	336	35.7006	5.57959	362.262	Carbohydrate Metabolism
gi348170197	aconitate hydratase	41.9	59	938	101.384	5.0083	362.229	Carbohydrate Metabolism
gi41350157	ObsA	1.66	6	6078	633.561	5.0083	361.765	Binding protein/Chaperones
gi348168964	alpha-ketoglutarate decarboxylase	23.18	46	1225	134.625	6.354	358.595	Carbohydrate Metabolism
gi348173100	cold shock protein	58.21	52	67	7.3136	7.25439	354.862	Transcription factors
gi348170335	zinc binding alcohol dehydrogenase	64.77	64	369	38.7108	5.33838	353.109	Carbohydrate Metabolism
gi348172504	luciferase-like protein	45.45	60	385	42.1304	6.20166	352.846	Unknown
gi348175715	polyketide biosynthesis enoyl-CoA hydratase	56.69	56	254	27.5512	6.3667	346.081	Metabolism of Terpenoids and Polyketides
gi348173006	putative ATP-dependent Clp protease	33.06	55	850	94.3726	5.63037	341.805	Catabolism/Proteases
gi348174018	phosphoglycerate kinase	39.25	55	400	41.4989	5.09717	334.464	Carbohydrate Metabolism
gi348174445	dimethylaniline monooxygenase (N-oxide forming)	45.45	57	407	44.4456	7.15186	331.375	Energy Metabolism
gi348169997	protease	44.39	52	401	41.2466	5.04639	322.799	Catabolism/Proteases
gi348174322	hypothetical protein SspiN1_27929	58.17	57	361	38.5056	5.42725	310.717	Hypothetical protein/Unnamed protein products
gi348174688	terpene synthase, metal-binding protein	66.57	55	353	39.3327	5.99854	307.141	Metabolism of Terpenoids and Polyketides
gi348169779	secreted tripeptidylaminopeptidase	23.06	46	490	53.5136	5.30029	306.715	Catabolism/Proteases
gi348170186	cell wall-associated hydrolase	28.36	38	469	49.9356	8.95361	304.281	Cell wall/Membrane/Septation
gi348174411	aldehyde dehydrogenase	54.08	47	527	55.7442	5.0083	303.779	Carbohydrate Metabolism
gi348173307	NmrA family protein	70.75	48	294	30.6089	5.14795	300.361	Transcriptional Regulator
gi348176851	hypothetical protein SspiN1_40985	45.83	54	96	10.2589	4.4624	296.834	Hypothetical protein/Unnamed protein products
gi348174689	methyltransferase	58.95	44	285	31.7605	5.89697	291.134	Metabolism of Terpenoids and Polyketides
gi348175423	PS1 protein	43.43	46	426	45.5653	5.14795	289.689	Translation
gi348174397	cold-shock DNA-binding domain-containing protein	65.67	49	67	7.29965	5.2876	289.236	Transcription factors
gi348176452	DNA-directed RNA polymerase subunit beta	17.44	34	1164	128.662	5.04639	287.474	Transcription
gi348170794	peptidase M16-like protein	22.42	58	455	48.8827	5.47803	283.155	Catabolism/Proteases
gi348171412	putative glutamate binding protein	57.14	46	294	32.1083	5.61768	277.189	Membrane Transport and other transport
gi348170208	hydrolase	40	48	280	31.6346	5.37646	273.979	Amino Acid Metabolism
gi348169193	ketol-acid reductoisomerase	38.67	42	331	35.4652	5.12256	266.164	Amino Acid Metabolism
gi348175373	ferritin family protein	59.14	38	186	21.3747	4.89404	264.866	Membrane Transport and other transport
gi348170205	N5,N10-methylene-tetrahydromethanopterin reductase	45.18	40	332	36.3811	5.90967	263.218	Unknown
gi348176852	hypothetical protein SspiN1_40990	71.84	38	103	11.0284	4.51318	255.622	Hypothetical protein/Unnamed protein products
gi348171450	6-phosphofructokinase	69.5	38	341	36.3041	6.06201	251.366	Carbohydrate Metabolism
gi348171262	NAD/factor-dependent formaldehyde dehydrogenase	42.51	43	374	39.1759	5.19873	247.584	Binding protein/Chaperones
gi348176909	ribose-phosphate pyrophosphokinase	41.41	39	326	35.2962	6.3667	243.333	Carbohydrate Metabolism
gi348169918	cold-shock DNA-binding domain-containing protein	61.19	33	67	7.30357	5.0083	238.436	Transcription factors
gi348175863	hypothetical protein SspiN1_35884	43.14	43	503	52.9563	5.78271	237.268	Hypothetical protein/Unnamed protein products
gi348172972	alcohol dehydrogenase zinc-binding domain-containing protein	50.32	44	308	31.1252	5.32568	234.268	Carbohydrate Metabolism
gi348174864	hypothetical protein SspiN1_30689	51.09	38	137	14.7268	4.62744	231.155	Hypothetical protein/Unnamed protein products
gi348171558	hypothetical protein SspiN1_13725	40.94	41	127	12.8636	8.20654	230.29	Hypothetical protein/Unnamed protein products
gi348170064	choloylglycine hydrolase	53.16	35	301	32.9565	4.95752	230.284	Lipid Metabolism
gi348169090	F0F1 ATP synthase subunit alpha	30.84	35	548	58.7302	5.03369	229.622	Energy Metabolism
gi348168994	protease inhibitor protein	42.96	20	135	14.027	8.6167	220.586	Catabolism/Proteases
gi348169301	30S ribosomal protein S2	47.06	31	272	29.9265	6.7124	213.274	Translation
gi348176208	luciferase-like protein	33.62	32	351	39.303	4.86865	208.511	Unknown
gi41350159	ObsC	2.03	12	7488	781.358	4.98291	203.879	Binding protein/Chaperones
gi348169429	secreted peptidase	22.81	38	526	56.5709	5.37646	202.984	Catabolism/Proteases
gi348173300	caffeoyl-CoA O-methyltransferase	34.78	34	230	25.1242	5.97314	202.71	Biosynthesis of Other Secondary Metabolites
gi348175040	fructose-bisphosphate aldolase	57.56	36	344	36.8887	5.14795	200.108	Carbohydrate Metabolism
gi348171612	AhpC/TSA family protein	71.43	30	154	17.0084	4.62744	199.312	Metabolism of Terpenoids and Polyketides
gi348176700	FAD-dependent pyridine nucleotide-disulfide oxidoreductase	26.28	31	411	44.4488	4.69092	196.095	Lipid Metabolism
gi348176451	DNA-directed RNA polymerase subunit beta'	11.05	11	1303	144.712	6.55127	195.112	Transcription
gi348171298	stress-like protein	49.76	40	205	21.4619	5.17334	194.679	Stress protein
gi348172687	secreted tripeptidyl aminopeptidase	23.08	29	455	50.7802	4.95752	187.928	Catabolism/Proteases
gi13162634	polyketide synthase extender modules 8-10	1.11	5	5588	585.287	5.17334	187.603	Metabolism of Terpenoids and Polyketides
gi348170005	bifunctional aldehyde dehydrogenase/enoyl-CoA hydratase	27.21	32	680	71.9649	6.07471	186.596	Amino Acid Metabolism
gi348174424	S-adenosyl-L-homocysteine hydrolase	40.12	19	486	52.6227	5.18604	186.473	Amino Acid Metabolism
gi348176468	50S ribosomal protein L7/L12	81.89	33	127	13.3851	4.65283	184.291	Translation
gi348169412	polynucleotide phosphorylase/polyadenylase	23.36	31	745	79.268	5.07178	181.763	Folding, Sorting and Degradation
gi348171742	methylmalonate-semialdehyde dehydrogenase (acylating)	46.29	27	499	53.3311	5.26221	179.904	Carbohydrate Metabolism
gi348169513	putative substrate-binding transport protein	39.32	37	529	56.7855	5.35107	179.807	Membrane Transport and other transport
gi348174427	methionine adenosyltransferase 1 (AdoMet synthetase)	35.77	21	383	40.9089	5.0083	178.772	Amino Acid Metabolism
gi348174969	thiosulfate sulfurtransferase	45.04	25	282	31.2865	4.90674	176.664	Folding, Sorting and Degradation
gi13443724	unnamed protein product	3.39	8	4924	516.467	5.16064	176.407	Hypothetical protein/Unnamed protein products
gi348176682	ABC transporter substrate-binding protein	27.99	35	418	42.8198	6.41748	173.4	Membrane Transport and other transport
gi348169302	elongation factor Ts	49.82	27	271	28.7821	5.08447	172.426	Translation
gi348169788	hypothetical protein SspiN1_04573	36.61	25	112	12.1163	9.05615	171.887	Hypothetical protein/Unnamed protein products
gi348173955	XRE family transcriptional regulator	18	1	150	16.5523	6.68311	171.767	Transcriptional Regulator
gi348176895	phosphopyruvate hydratase	34.35	30	428	45.0306	4.52588	171.697	Carbohydrate Metabolism
gi348176729	isocitrate dehydrogenase	35.47	26	406	45.1506	5.5415	171.478	Carbohydrate Metabolism
gi348173189	phosphoserine aminotransferase	33.95	24	380	40.5814	4.85596	170.548	Energy Metabolism
gi348176767	succinyl-CoA synthetase subunit beta	45.36	26	388	40.362	4.71631	169.23	Carbohydrate Metabolism
gi348171433	hypothetical protein SspiN1_13074	19.61	19	566	62.7852	5.10986	167.885	Hypothetical protein/Unnamed protein products
gi348174073	fatty-acid--CoA ligase	26.32	27	513	55.5566	5.60498	167.13	Lipid Metabolism
gi348176508	preprotein translocase subunit SecA	20	22	965	107.367	5.49072	166.848	Folding, Sorting and Degradation
gi348171629	hypothetical protein SspiN1_14090	7.87	2	343	35.4806	5.60498	160.755	Hypothetical protein/Unnamed protein products
gi348169195	D-3-phosphoglycerate dehydrogenase	20.72	20	531	55.0144	5.09717	160.335	Energy Metabolism
gi348170177	3-oxoacyl-[acyl-carrier-protein] reductase	49.15	28	234	24.1155	6.354	159.722	Lipid Metabolism
gi348174635	argininosuccinate synthase	23.19	16	483	52.4532	5.08447	157.885	Amino Acid Metabolism
gi348174443	glycosyl transferase	28.11	17	370	40.4842	8.60205	157.572	Glycan Biosynthesis and Metabolism
gi348174006	transketolase	25.93	18	698	74.1994	5.09717	157.408	Metabolism of Terpenoids and Polyketides
gi348172782	hypothetical protein SspiN1_20061	50.4	26	250	25.7783	6.41748	156.859	Hypothetical protein/Unnamed protein products
gi348173515	enolase	30.91	28	427	45.3075	4.95752	156.351	Carbohydrate Metabolism
gi348176722	hypothetical protein SspiN1_40303	34.56	30	136	13.7623	9.83252	154.335	Hypothetical protein/Unnamed protein products
gi348171813	ATP-dependent Clp protease proteolytic subunit	27.62	25	210	23.476	4.99561	154.085	Catabolism/Proteases
gi348170524	hypothetical protein SspiN1_08400	52.48	28	101	10.6854	8.57275	153.736	Hypothetical protein/Unnamed protein products
gi348168991	OsmC family protein	38.85	23	139	14.1713	5.0083	152.754	Stress protein
gi348176809	10 kD chaperonin cpn10	38.54	23	96	10.2384	4.88135	151.651	Folding, Sorting and Degradation
gi348170589	FAD linked oxidase-like protein	46.03	21	441	50.3116	7.04932	147.908	Nucleotide Metabolism
gi348175295	hypothetical protein SspiN1_32924	52.36	28	191	20.6831	10.7993	147.657	Hypothetical protein/Unnamed protein products
gi348174014	YCII-like protein	19.29	19	140	15.5379	4.90674	146.028	Unknown
gi348176597	glycerol kinase	25.4	25	500	54.4243	5.19873	142.375	Lipid Metabolism
gi348176409	30S ribosomal protein S5	35.96	25	203	21.1154	10.3892	140.245	Translation
gi348170477	ErfK/YbiS/YcfS/YnhG	31.66	27	379	40.9544	6.13818	138.675	Unknown
gi290543607	S-adenosylmethionine synthetase	41.56	17	231	24.7289	5.50342	138.643	Amino Acid Metabolism
gi348169576	serine hydroxymethyltransferase	25.12	10	426	45.7684	5.94775	136.165	Carbohydrate Metabolism
gi348171928	TenA family transcription regulator	37.71	25	236	26.0379	4.75439	136.154	Metabolism of Cofactors and Vitamins
gi348174441	peptidoglycan hydrolase	22.64	26	402	44.6305	6.354	135.68	Catabolism/Proteases
gi13162637	polyketide synthase extender module 2	6.6	12	2152	226.117	5.42725	135.132	Metabolism of Terpenoids and Polyketides
gi348170176	enoyl-(acyl carrier protein) reductase	56.47	27	255	26.6037	5.42725	132.835	Lipid Metabolism
gi348169077	transcription termination factor Rho	32.33	20	597	66.1464	9.26123	131.192	Folding, Sorting and Degradation
gi348172775	beta-glucosidase	23.19	22	470	51.6966	5.021	130.914	Carbohydrate Metabolism
gi348169342	secreted trypsin-like serine protease	27.24	22	268	27.4167	5.60498	128.301	Signal Transduction
gi348174398	glutamate dehydrogenase (NAD(P)+)	31.99	23	397	42.105	5.46533	127.023	Energy Metabolism
gi348171388	x-prolyl-dipeptidyl aminopeptidase	13.83	18	593	64.4744	5.09717	126.694	Catabolism/Proteases
gi348175322	regulator	24.31	15	436	47.9385	8.26514	126.197	Other Regulatory Proteins
gi348173909	uroporphyrin-III C/tetrapyrrole (Corrin/Porphyrin) methyltransferase	37.95	23	361	39.2633	4.81787	125.175	Metabolism of Cofactors and Vitamins
gi348172449	acetyl/propionyl-CoA carboxylase alpha subunit	9.21	11	1834	197.522	5.5415	124.34	Lipid Metabolism
gi348176475	aspartate aminotransferase	34.47	20	409	43.2994	5.36377	123.139	Amino Acid Metabolism
gi348170939	hypothetical protein SspiN1_10584	19.81	17	843	90.5558	7.6792	122.87	Hypothetical protein/Unnamed protein products
gi348171859	glutamate dehydrogenase	3.2	6	1657	183.137	5.22412	121.038	Energy Metabolism
gi348169236	pyruvate carboxylase	12.98	12	1125	121.353	5.50342	120.116	Carbohydrate Metabolism
gi348176924	hypothetical protein SspiN1_41355	38.98	16	118	12.6134	10.8872	120.08	Hypothetical protein/Unnamed protein products
gi348171501	dihydrolipoamide acetyltransferase	19.75	20	557	57.0177	4.77979	118.798	Amino Acid Metabolism
gi348171442	phospho-2-dehydro-3-deoxyheptonate aldolase	24.62	16	463	50.7265	5.75732	118.771	Amino Acid Metabolism
gi348170217	alcohol dehydrogenase	35.03	18	334	35.653	5.88428	117.922	Carbohydrate Metabolism
gi348175578	LPXTG-motif cell wall anchor domain-containing protein	28.16	18	412	43.493	7.28369	117.744	Cell wall/Membrane/Septation
gi348169208	histone-like DNA binding protein	17.96	19	206	21.414	12.0298	116.25	Binding protein/Chaperones
gi348172112	heat shock protein 90	7.82	6	639	72.4838	5.10986	114.365	Folding, Sorting and Degradation
gi348174004	putative quinone oxidoreductase	32.92	17	322	33.8195	5.22412	113.411	Energy Metabolism
gi13162638	polyketide synthase extender modules 3-4	2.52	6	3170	334.672	5.14795	112.634	Metabolism of Terpenoids and Polyketides
gi348173513	hypothetical protein SspiN1_23792	53.46	16	159	17.6004	6.66846	111.85	Hypothetical protein/Unnamed protein products
gi348169479	cell division protein FtsZ	14.5	9	476	48.83	4.89404	111.272	Cell Division and Cell Cycle
gi348171821	hypothetical protein SspiN1_15110	29.4	15	568	62.6257	5.33838	109.15	Hypothetical protein/Unnamed protein products
gi348174207	aspartyl-tRNA synthetase	12.38	14	606	66.9597	5.23682	107.778	Translation
gi348173043	CutA1 divalent ion tolerance protein	63.74	17	91	9.94218	5.35107	105.492	Resistance protein
gi348176762	bifunctional phosphoribosylaminoimidazolecarboxamide formyltransferase/IMP cyclohydrolase	38.96	18	521	54.7089	5.69385	104.726	Metabolism of Cofactors and Vitamins
gi348170773	hypothetical protein SspiN1_09738	29.63	1	108	11.2119	4.88135	103.652	Hypothetical protein/Unnamed protein products
gi348169928	hypothetical protein SspiN1_05293	47.06	18	170	18.4852	4.55127	103.483	Hypothetical protein/Unnamed protein products
gi348173953	glycine betaine transport system permease protein	46.15	16	299	32.8318	5.90967	101.685	Membrane Transport and other transport
gi348171396	vitamin B12-dependent ribonucleotide reductase	3.4	1	942	103.161	5.49072	101.256	Nucleotide Metabolism
gi348176396	DNA-directed RNA polymerase subunit alpha	29.25	12	359	38.7059	4.64014	100.374	Transcription
gi348171447	hypothetical protein SspiN1_13144	29.5	17	139	14.8712	4.7417	100.37	Hypothetical protein/Unnamed protein products
gi348170709	catalase	19.71	15	487	55.1693	6.49365	99.21	Energy Metabolism
gi13162644	probable O-methyltransferase	26.7	14	397	43.4371	5.19873	98.0556	Metabolism of Terpenoids and Polyketides
gi348169183	hypothetical protein SspiN1_01430	33.85	18	65	6.80679	10.272	97.7743	Hypothetical protein/Unnamed protein products
gi348176884	oligopeptide ABC transporter ATP-binding protein	23.12	14	333	36.5949	6.94678	97.4987	Membrane Transport and other transport
gi348176386	cell division FtsK/SpoIIIE	2.6	2	1385	152.435	6.46826	97.4525	Cell Division and Cell Cycle
gi348174428	glycine sarcosine N-methyltransferase	19.93	11	567	64.6257	5.04639	96.4123	Metabolism of Terpenoids and Polyketides
gi348172665	hypothetical protein SspiN1_19446	31.73	13	312	31.1403	5.46533	95.949	Hypothetical protein/Unnamed protein products
gi348175222	hypothetical protein SspiN1_32549	55.15	17	136	13.9272	7.09326	95.4789	Hypothetical protein/Unnamed protein products
gi348176397	30S ribosomal protein S4	23.38	13	201	23.1685	10.3745	94.8866	Translation
gi348175317	TetR family transcriptional regulator	31.28	15	195	21.6162	4.86865	94.8147	Transcriptional Regulator
gi348173722	hypothetical protein SspiN1_24867	1.9	1	1794	197.056	5.68115	94.7663	Hypothetical protein/Unnamed protein products
gi348170647	pyruvate dehydrogenase	9.88	13	577	61.8226	6.06201	94.6353	Carbohydrate Metabolism
gi348169562	pyruvate kinase	32.35	11	473	50.7315	5.98584	94.0819	Carbohydrate Metabolism
gi348174426	adenosine kinase	31.48	15	324	35.2457	5.04639	93.8239	Nucleotide Metabolism
gi348171330	fatty acid oxidation complex alpha subunit	14.39	12	716	76.5967	5.14795	92.2907	Lipid Metabolism
gi348169164	electron transfer flavoprotein, alpha subunit	24.05	8	316	31.8538	4.91943	92.1282	Energy Metabolism
gi348170155	succinate-semialdehyde dehydrogenase (NAD(P)+)	16.02	13	493	52.6109	5.21143	90.4963	Amino Acid Metabolism
gi348172933	acetyl-CoA synthetase	12.58	8	660	71.7369	5.24951	90.2981	Carbohydrate Metabolism
gi348173981	transcriptional regulator	14.49	17	69	7.45813	11.0483	89.9126	Transcriptional Regulator
gi348170216	TetR family transcriptional regulator	9.84	4	254	27.629	6.11279	89.3121	Transcriptional Regulator
gi348172896	starvation-response DNA binding protein	44.24	17	165	18.3305	5.79541	89.3062	Chromosome partitioning proteins
gi348175334	short-chain dehydrogenase/reductase SDR	65.87	17	252	25.8916	5.64307	89.1457	Metabolism of Cofactors and Vitamins
gi348171651	hypothetical protein SspiN1_14200	45.88	17	170	18.9094	4.70361	88.9805	Hypothetical protein/Unnamed protein products
gi348174401	terpene synthase metal-binding domain-containing protein	19.38	12	738	84.2037	5.12256	88.6941	Metabolism of Terpenoids and Polyketides
gi348175425	short chain dehydrogenase/reductase family oxidoreductase	18.18	10	253	27.2084	9.11475	87.8151	Metabolism of Cofactors and Vitamins
gi348171466	ubiquinol-cytochrome c reductase iron-sulfur subunit	38.24	12	374	41.7389	6.39209	87.0857	Energy Metabolism
gi348172925	Crp/Fnr family transcriptional regulator	25.45	11	224	24.7071	9.17334	86.8929	Transcriptional Regulator
gi348171942	dihydroxy-acid dehydratase	12.19	10	566	59.3151	5.14795	86.3675	Amino Acid Metabolism
gi348170297	serine hydroxymethyltransferase	8.02	1	424	45.7406	6.07471	86.3087	Carbohydrate Metabolism
gi348171497	leucyl aminopeptidase	27.16	11	497	50.7762	5.23682	86.1676	Amino Acid Metabolism
gi348172783	hypothetical protein SspiN1_20066	19.79	14	192	18.3879	6.65381	85.973	Hypothetical protein/Unnamed protein products
gi348172905	peptide hydrolase	13.09	13	611	66.4619	4.84326	85.7389	Catabolism/Proteases
gi348176863	peptidase S10, serine carboxypeptidase	25.15	11	489	54.106	5.40186	85.6558	Biosynthesis of Other Secondary Metabolites
gi348170206	phenylhydantoinase	24.68	14	466	50.5143	5.75732	84.2986	Nucleotide Metabolism
gi348172766	hypothetical protein SspiN1_19981	4.87	5	1231	133.941	5.2876	84.2891	Hypothetical protein/Unnamed protein products
gi348176412	30S ribosomal protein S8	37.12	16	132	14.3746	9.70068	84.2655	Translation
gi348170244	homogentisate 1,2-dioxygenase	42.61	11	399	44.636	5.94775	83.625	Amino Acid Metabolism
gi348176424	50S ribosomal protein L23	17.17	20	99	10.984	10.0522	83.1275	Translation
gi348176725	hypothetical protein SspiN1_40318	29.29	15	99	10.4481	5.78271	82.7114	Hypothetical protein/Unnamed protein products
gi348174862	Clp protease ATP binding subunit	11.51	9	843	92.329	5.33838	82.1203	Catabolism/Proteases
gi348172851	lactoylglutathione lyase, GloA	23.45	9	145	15.8671	5.17334	81.314	Carbohydrate Metabolism
gi348172319	cold-shock DNA-binding domain-containing protein	80.6	14	67	7.20047	4.88135	80.4707	Transcription factors
gi348175493	mycothiol-dependent maleylpyruvate isomerase	41.7	10	259	28.1372	5.09717	80.298	Binding protein/Chaperones
gi348175789	carbon-nitrogen hydrolase family protein	40.97	10	310	33.728	5.14795	79.0232	Energy Metabolism
gi348170207	aminotransferase class-III	17.36	9	432	45.9165	5.38916	78.2518	Amino Acid Metabolism
gi348169633	putative universal stress protein	40.88	12	137	14.6548	8.25049	78.0683	Stress protein
gi348174483	putative glutamate synthase(NADPH) large subunit	1.05	2	1521	165.161	6.03662	77.7215	Energy Metabolism
gi348173933	putative proteasome component	17.03	14	499	54.7938	5.52881	77.3945	Folding, Sorting and Degradation
gi348171814	ATP-dependent Clp protease proteolytic subunit 1	26.09	13	207	22.3451	5.56689	77.11	Catabolism/Proteases
gi348169336	hypothetical protein SspiN1_02205	36.46	9	181	19.4404	5.021	76.1647	Hypothetical protein/Unnamed protein products
gi348171474	cytochrome c oxidase, subunit II	36.22	13	312	34.7306	7.38623	75.3945	Energy Metabolism
gi13162642	probable O-methyltransferase	19.49	11	395	43.3862	5.97314	75.3086	Metabolism of Terpenoids and Polyketides
gi41350151	urease accessory protein, UreG family	21.15	9	208	22.1795	5.46533	74.8184	Nucleotide Metabolism
gi348171757	glyoxalase/bleomycin resistance protein/dioxygenase	28.57	10	126	14.4267	6.58057	74.679	Resistance protein
gi348176933	L-lysine aminotransferase	28.13	9	455	49.5475	5.98584	74.4427	Amino Acid Metabolism
gi348176426	50S ribosomal protein L3	30.09	15	216	22.63	10.3013	73.6362	Translation
gi348177056	hypothetical protein SspiN1_42033	10.69	9	159	17.669	9.96436	73.5221	Hypothetical protein/Unnamed protein products
gi348173154	haloacid dehalogenase-like hydrolase	14.08	1	206	21.667	4.62744	72.8245	Carbohydrate Metabolism
gi348169354	putative magnesium-chelatase subunit, partial	18.4	8	375	39.6452	4.91943	72.7952	Metabolism of Cofactors and Vitamins
gi348171762	threonine synthase	13.74	5	422	45.1745	5.18604	72.0088	Amino Acid Metabolism
gi348175213	pyruvate dehydrogenase E1 component beta subunit	22.49	5	338	36.5509	5.12256	71.9392	Carbohydrate Metabolism
gi348170936	L-fucose isomerase	19.32	8	471	51.7658	5.68115	71.451	Carbohydrate Metabolism
gi348173935	vesicle-fusing ATPase	6.9	8	609	67.3155	4.97021	71.3517	Folding, Sorting and Degradation
gi348171256	putative phosphoketolase	7.44	7	806	90.9424	6.16357	71.2544	Carbohydrate Metabolism
gi348171177	heat shock protein Hsp20	44.85	13	136	15.641	5.2749	71.1937	Folding, Sorting and Degradation
gi348171047	putative helicase	1.62	1	1605	179.792	5.21143	71.1875	Other Regulatory Proteins
gi348173538	2-methylcitrate dehydratase	22.31	7	493	53.1572	6.22705	71.1218	Carbohydrate Metabolism
gi348169040	putative 3-hydroxyacyl-CoA dehydrogenase	9.62	5	738	79.148	5.45264	70.5811	Lipid Metabolism
gi348176411	50S ribosomal protein L6	49.72	14	179	19.4927	9.78857	70.1707	Translation
gi348175500	hypothetical protein SspiN1_34009	5.52	11	598	65.6	5.42725	70.102	Hypothetical protein/Unnamed protein products
gi348176712	acid phosphatase, class B	35.47	13	234	25.4918	4.88135	69.9921	Metabolism of Cofactors and Vitamins
gi348174802	acyl-CoA dehydrogenase	13.28	9	384	41.4299	5.32568	69.0227	Metabolism of Terpenoids and Polyketides
gi348176430	30S ribosomal protein S7	21.15	8	156	17.4794	10.3306	68.8203	Translation
gi348172545	glutamine synthetase (glutamate--ammonia ligase)	19.43	10	458	48.4567	5.14795	68.7074	Amino Acid Metabolism
gi348171791	ribonuclease	6.39	4	955	102.863	5.68115	68.5688	Nucleotide Metabolism
gi348174007	transaldolase	14.67	5	368	39.6113	4.85596	68.2692	Carbohydrate Metabolism
gi348176769	metalloendopeptidase-like membrane protein	34.35	12	230	23.6857	6.41748	68.1327	Cell wall/Membrane/Septation
gi348176059	hypothetical protein SspiN1_36894	20.74	8	434	46.2735	6.46826	67.6671	Hypothetical protein/Unnamed protein products
gi348174071	AMP-dependent synthetase and ligase	16.32	5	527	57.7887	5.69385	67.1712	Carbohydrate Metabolism
gi348170590	cyclopropane-fatty-acyl-phospholipid synthase	21.03	5	409	45.8022	7.02002	66.6085	Lipid Metabolism
gi348174848	phosphoglyceromutase	19.84	4	247	27.195	5.51611	66.4353	Carbohydrate Metabolism
gi348175288	DNA gyrase subunit A	1.56	2	831	92.542	6.23975	66.3451	Replication and Repair
gi348170695	putative transferase protein	27.68	13	224	24.2421	5.10986	66.1633	Unknown
gi348176674	adenosine deaminase	28.73	10	362	39.7481	5.38916	66.1108	Nucleotide Metabolism
gi348176473	putative transcription antitermination regulator	10.79	12	278	29.7647	4.34814	65.7355	Other Regulatory Proteins
gi348170348	56kDa selenium binding protein	14.16	10	473	51.5982	5.19873	65.1488	Binding protein/Chaperones
gi348171014	amino acid adenylation domain-containing protein	1.18	1	2448	262.788	5.09717	65.1377	Binding protein/Chaperones
gi348170090	malate dehydrogenase	20.43	7	328	34.5679	5.021	65.1368	Carbohydrate Metabolism
gi348176407	50S ribosomal protein L15	38.26	10	149	15.9608	10.4478	64.9038	Translation
gi348174832	formyltetrahydrofolate deformylase	27.59	9	290	32.2017	6.96143	64.4797	Carbohydrate Metabolism
gi348168969	putative L-alanine dehydrogenase	32.35	9	371	38.8731	6.45557	64.4625	Amino Acid Metabolism
gi348174237	ferredoxin--NADP(+) reductase	5.57	1	449	49.5515	5.22412	64.3956	Unknown
gi348175287	DNA gyrase subunit B	8.22	3	657	72.7913	5.98584	64.2744	Replication and Repair
gi348173524	hypothetical protein SspiN1_23847	23.85	11	130	14.356	6.31592	64.1917	Hypothetical protein/Unnamed protein products
gi348175444	hypothetical protein SspiN1_33697	26.12	7	134	14.0217	4.32275	64.1694	Hypothetical protein/Unnamed protein products
gi348174853	hypothetical protein SspiN1_30634	13.73	12	255	26.9696	4.18311	64.1447	Hypothetical protein/Unnamed protein products
gi348175716	enoyl-CoA hydratase/isomerase family protein	31.05	10	248	26.2068	6.22705	63.689	Lipid Metabolism
gi348175283	6-phosphogluconate dehydrogenase-like protein	35.93	10	295	31.6739	4.95752	63.3937	Carbohydrate Metabolism
gi348172406	hydrogen:quinone oxidoreductase	12.73	8	589	66.5384	5.57959	63.2612	Xenobiotics Biodegradation and Metabolism
gi348170246	hypothetical protein SspiN1_06950	24.78	13	347	36.0365	5.32568	63.2163	Hypothetical protein/Unnamed protein products
gi348173931	proteasome subunit beta	34.88	7	281	29.2819	4.84326	62.6447	Folding, Sorting and Degradation
gi348173002	iron-regulated LSR2 protein precursor	36.75	14	117	12.5133	7.26904	62.6384	Other Regulatory Proteins
gi348176471	50S ribosomal protein L1	13.14	4	236	25.0254	9.70068	62.5937	Translation
gi348171154	LPXTG-motif cell wall anchor domain-containing protein	18.52	9	189	19.8562	9.71533	62.4067	Cell wall/Membrane/Septation
gi348169396	transcription elongation factor NusA	27.53	9	356	38.0147	5.61768	61.9944	Folding, Sorting and Degradation
gi348176399	30S ribosomal protein S13	24.6	9	126	14.3719	10.4771	61.3591	Translation
gi348173921	hypothetical protein SspiN1_25864	14.6	9	452	51.2523	6.85889	61.1633	Hypothetical protein/Unnamed protein products
gi348169042	hypothetical protein SspiN1_00665	46.1	9	269	27.5284	6.53662	60.6432	Hypothetical protein/Unnamed protein products
gi348169478	short chain dehydrogenase	24.59	9	305	33.4519	5.37646	59.901	Metabolism of Cofactors and Vitamins
gi348171446	PE-PGRS family protein	5.7	8	491	48.5346	5.14795	59.7742	Unknown
gi348174195	alanyl-tRNA synthetase	5.73	2	890	96.2039	5.90967	59.6071	Translation
gi348169163	electron transfer flavoprotein beta-subunit	23.85	9	260	26.8081	4.98291	59.3452	Energy Metabolism
gi348169131	putative acyltransferase	18.45	6	412	41.8649	5.96045	59.296	Lipid Metabolism
gi348174856	long-chain-fatty-acid--CoA ligase	16.97	7	542	59.1167	5.65576	59.1672	Lipid Metabolism
gi348176419	50S ribosomal protein L16	23.02	12	139	15.6404	10.8579	59.1206	Translation
gi348175407	LGFP	28.77	6	351	37.3808	7.06396	59.0974	Catabolism/Proteases
gi348169091	ATP synthase gamma chain	24.03	7	308	33.9546	6.03662	59.0231	Energy Metabolism
gi348176671	hypothetical protein SspiN1_40048	22.17	8	406	44.5117	4.08154	58.7838	Hypothetical protein/Unnamed protein products
gi348170525	hypothetical protein SspiN1_08405	11.7	10	94	10.2318	4.83057	58.693	Hypothetical protein/Unnamed protein products
gi348172023	cysteine synthase	5.97	4	1038	109.349	5.42725	58.4297	Amino Acid Metabolism
gi348169089	ATP synthase delta chain	31.99	9	272	29.4479	5.38916	58.3968	Energy Metabolism
gi348170633	putative 2-hydroxyhepta-2,4-diene-1,7-dioate isomerase	6.81	11	279	29.7709	4.81787	58.2966	Amino Acid Metabolism
gi348171970	acyl-CoA-ligase/synthetase	7.59	6	619	66.3294	6.68311	58.0203	Lipid Metabolism
gi348172844	dipeptide ABC transporter substrate-binding protein	16.09	8	547	59.7101	4.91943	57.9568	Membrane Transport and other transport
gi348174456	2-oxoglutarate ferredoxin oxidoreductase subunit alpha	12.8	6	625	66.6801	5.38916	57.9408	Carbohydrate Metabolism
gi348173400	putative oxidoreductase	11.7	3	513	55.8513	6.58057	57.6301	Metabolism of Terpenoids and Polyketides
gi348173990	putative ABC transporter ATP-binding protein	23.74	6	257	27.6132	5.51611	57.5106	Membrane Transport and other transport
gi348174565	dimethylallyltranstransferase / geranyltranstransferase / geranylgeranyl pyrophosphate synthetase	22.19	8	347	36.9359	7.09326	57.4303	Metabolism of Terpenoids and Polyketides
gi348176666	betaine-aldehyde dehydrogenase	6.68	9	479	51.3093	5.38916	57.0668	Carbohydrate Metabolism
gi348172983	putative inorganic pyrophosphatase	41.98	10	162	18.6612	5.05908	57.0393	Energy Metabolism
gi348172327	hypothetical protein SspiN1_17746	30.67	4	163	16.8699	5.16064	56.9799	Hypothetical protein/Unnamed protein products
gi348169571	FAD dependent oxidoreductase	7.4	6	811	88.5028	5.70654	56.7439	Metabolism of Terpenoids and Polyketides
gi348174801	putative acetyl-CoA carboxylase alpha subunit	4.29	2	699	73.9498	5.45264	56.7223	Lipid Metabolism
gi348176520	hypothetical protein SspiN1_39269	8.84	9	362	36.7412	5.03369	56.1457	Hypothetical protein/Unnamed protein products
gi348176800	inosine 5-monophosphate dehydrogenase	22.61	4	376	39.9176	5.2876	55.6669	Nucleotide Metabolism
gi348176398	30S ribosomal protein S11	21.64	9	134	14.2636	11.2681	55.631	Translation
gi348174176	hypothetical protein SspiN1_27169	10.45	2	220	24.0125	5.22412	55.5926	Hypothetical protein/Unnamed protein products
gi348176951	serine protease, C-terminal	23.27	9	318	31.8854	5.47803	55.431	Signal Transduction
gi348176425	50S ribosomal protein L4	36.12	12	227	24.2658	10.0815	55.3232	Translation
gi348169116	dihydroxyacetone kinase, DhaK subunit	18.43	7	331	34.6259	5.10986	55.1609	Lipid Metabolism
gi348170889	2,3,4,5-tetrahydropyridine-2,6-dicarboxylate N-succinyltransferase	42.07	8	328	33.7621	5.50342	55.1277	Amino Acid Metabolism
gi348173304	cytochrome P450-like enzyme	6.5	4	400	44.5512	5.56689	55.0636	Metabolism of Terpenoids and Polyketides
gi348173113	carbon monoxide dehydrogenase large subunit	6.67	5	810	86.2803	5.021	54.648	Energy Metabolism
gi348176395	50S ribosomal protein L17	14.84	8	182	19.8974	8.79248	54.4529	Translation
gi348170434	putative sporulation-control protein	22.94	7	327	35.5487	5.8335	54.3778	Cell wall/Membrane/Septation
gi41350155	urease gamma subunit	48.6	4	107	12.0141	5.50342	54.1719	Nucleotide Metabolism
gi348169182	aspartyl/glutamyl-tRNA amidotransferase subunit A	4.31	5	510	53.1346	4.97021	54.028	Translation
gi347438908	lipase 154	18.32	5	273	30.7064	6.37939	53.7223	Lipid Metabolism
gi348172143	urease subunit gamma	38.78	7	98	10.8735	5.16064	53.2857	Nucleotide Metabolism
gi348173410	type 11 methyltransferase	22.76	7	246	27.3097	5.2749	53.2412	Metabolism of Terpenoids and Polyketides
gi348174871	uroporphyrin-III C-methyltransferase HemD	19.41	7	510	53.619	6.11279	53.2351	Metabolism of Cofactors and Vitamins
gi348175811	manganese catalase	16.09	11	317	34.8553	5.07178	53.2309	Binding protein/Chaperones
gi348170168	hypothetical protein SspiN1_06525	36.15	6	130	13.7928	4.90674	53.031	Hypothetical protein/Unnamed protein products
gi348174297	hypothetical peptidase	12.24	7	294	32.3124	5.71924	52.8187	Catabolism/Proteases
gi348175296	putative peptidyl-prolyl cis-trans isomerase	58.79	10	182	19.5157	5.17334	52.6922	Transcription
gi348171389	ATP-dependent protease Clp, ATPase	45.45	6	99	9.74932	11.8979	52.6204	Catabolism/Proteases
gi348171429	hypothetical protein SspiN1_13054	14.74	1	251	27.576	5.57959	52.6058	Hypothetical protein/Unnamed protein products
gi348170580	delta-1-pyrroline-5-carboxylate dehydrogenase	6.27	3	542	58.3864	5.88428	52.4196	Amino Acid Metabolism
gi348176522	phosphomannomutase/phosphoglucomutase	16.93	6	449	47.6311	4.93213	52.3197	Carbohydrate Metabolism
gi348176978	hypothetical protein SspiN1_41625	9.47	3	359	39.3666	6.26514	52.0497	Hypothetical protein/Unnamed protein products
gi348169189	dihydroxy-acid dehydratase	7.17	5	614	64.9225	5.38916	52.0063	Amino Acid Metabolism
gi348174946	superoxide dismutase, copper/zinc binding protein	15.79	10	209	21.8725	6.65381	51.9559	Peroxisome
gi348176766	succinyl-CoA synthetase subunit alpha	24.15	6	294	30.1586	5.66846	51.382	Carbohydrate Metabolism
gi348175615	hypothetical protein SspiN1_34594	13.73	9	510	55.351	5.69385	51.2901	Hypothetical protein/Unnamed protein products
gi348175175	phosphoenolpyruvate carboxykinase	6.46	4	604	67.225	4.97021	51.2249	Carbohydrate Metabolism
gi348169283	signal recognition particle protein	12.84	4	514	54.7645	8.30908	50.9672	Folding, Sorting and Degradation
gi348173494	hypothetical protein SspiN1_23695	4.64	4	453	47.7124	5.22412	50.9485	Hypothetical protein/Unnamed protein products
gi348176850	50S ribosomal protein L13	24.32	7	148	16.5208	9.94971	50.9077	Translation
gi348169544	tryptophan synthase alpha chain	7.6	2	263	27.4158	4.86865	50.7259	Amino Acid Metabolism
gi348172420	hydrogenase nickel incorporation protein HypB	23.45	7	226	24.115	5.05908	50.6877	Binding protein/Chaperones
gi348176420	30S ribosomal protein S3	25.89	7	282	31.2944	10.3159	50.3895	Translation
gi348175399	hypothetical protein SspiN1_33450	8.23	6	389	43.8587	4.70361	50.3633	Hypothetical protein/Unnamed protein products
gi348176422	30S ribosomal protein S19	36.56	10	93	10.6818	10.6089	50.1461	Translation
gi348172827	putative large secreted protein	9.87	4	598	63.5701	4.88135	49.8699	Membrane Transport and other transport
gi348174790	2,5-diketo-D-gluconic acid reductase	12.77	6	282	30.9538	4.79248	49.7242	Unknown
gi348174800	propionyl-CoA carboxylase, beta subunit	3.54	2	537	57.9385	6.53662	49.3532	Lipid Metabolism
gi348176764	hypothetical protein SspiN1_40540	6.38	1	486	49.2361	4.80518	49.1717	Hypothetical protein/Unnamed protein products
gi348172212	hypothetical protein SspiN1_17136	21.14	6	421	46.4222	5.56689	48.975	Hypothetical protein/Unnamed protein products
gi348173898	X-Pro dipeptidase	12.52	7	519	55.8814	9.34912	48.7617	Catabolism/Proteases
gi348169280	nitrogen regulatory protein PII	44.64	7	112	12.1095	6.11279	48.7181	Signal Transduction
gi348174447	UDP-glucose/GDP-mannose dehydrogenase	8.48	6	448	48.2538	5.42725	48.4675	Carbohydrate Metabolism
gi348169399	translation initiation factor IF-2, partial	10.62	6	650	70.4223	5.2876	48.3433	Translation
gi348175189	phosphate ABC transporter ATP-binding protein	10.24	1	254	27.3471	5.18604	48.2869	Membrane Transport and other transport
gi348174892	hypothetical protein SspiN1_30829	8.71	6	528	54.8942	6.41748	48.2458	Hypothetical protein/Unnamed protein products
gi348175410	galactofuranosyl transferase	11.64	5	653	72.6045	6.94678	48.2057	Unknown
gi348173493	hypothetical protein SspiN1_23690	9.2	7	261	29.4597	4.97021	48.1973	Hypothetical protein/Unnamed protein products
gi348171335	1-deoxy-D-xylulose-5-phosphate synthase	5.1	3	647	69.2268	6.1001	48.1937	Metabolism of Terpenoids and Polyketides
gi348176831	malate synthase	17.55	4	530	58.9711	5.36377	48.1912	Carbohydrate Metabolism
gi348171838	DsbA oxidoreductase	22.06	6	204	22.4692	5.0083	48.0064	Metabolism of Terpenoids and Polyketides
gi348172988	putative cell division protein	6.84	2	790	85.7697	5.98584	47.5942	Cell Division and Cell Cycle
gi348169669	alpha/beta hydrolase	6.18	6	275	30.241	5.14795	47.4512	Metabolism of Cofactors and Vitamins
gi13443690	unnamed protein product	17.72	5	395	43.3981	5.87158	47.4263	Hypothetical protein/Unnamed protein products
gi348176685	succinate dehydrogenase flavoprotein subunit	11.91	6	596	65.597	6.0874	47.2257	Carbohydrate Metabolism
gi348169367	precorrin-6y C5,15-methyltransferase, subunit CbiE	7.71	4	778	80.291	7.60596	47.0965	Metabolism of Cofactors and Vitamins
gi348176801	inosine-5'-monophosphate dehydrogenase	13.32	3	503	52.5643	5.59229	47.0365	Nucleotide Metabolism
gi348168944	malate dehydrogenase (oxaloacetate decarboxylating)	5.01	1	399	41.0173	4.93213	46.9573	Carbohydrate Metabolism
gi348169243	ATP-dependent helicase	4.96	1	686	75.8954	5.66846	46.8385	Binding protein/Chaperones
gi348176838	glucosamine--fructose-6-phosphate aminotransferase	12.9	6	620	66.4455	5.59229	46.7495	Amino Acid Metabolism
gi348175476	phenylalanyl-tRNA synthetase subunit alpha	17.85	5	353	38.9223	5.0083	46.7362	Translation
gi348169787	hypothetical protein SspiN1_04568	5.26	8	323	36.2319	5.08447	46.6099	Hypothetical protein/Unnamed protein products
gi348175495	metallo-beta-lactamase superfamily protein	35.11	3	225	24.4982	5.31299	46.5765	Binding protein/Chaperones
gi348174999	lysozyme M1 precursor	22.04	5	245	27.0967	6.18896	46.4634	Catabolism/Proteases
gi348174886	glutamate-1-semialdehyde 2,1-aminomutase	14.7	7	449	46.4793	5.65576	46.3469	Metabolism of Cofactors and Vitamins
gi348169968	hypothetical protein SspiN1_05495	10.8	2	213	24.104	6.31592	46.0969	Hypothetical protein/Unnamed protein products
gi348169738	DNA helicase	1.64	1	1338	150.531	6.68311	46.0327	Replication and Repair
gi348169484	cell division initiation protein	14.08	5	277	30.2691	5.09717	45.7485	Cell Division and Cell Cycle
gi348169464	UDP-N-acetylmuramoyl-tripeptide--D-alanyl-D-alani ne ligase	11.07	4	488	50.3965	5.38916	45.6478	Glycan Biosynthesis and Metabolism
gi348175436	aminopeptidase	8.13	3	504	51.6988	4.83057	45.4595	Amino Acid Metabolism
gi348170087	glyoxalase/bleomycin resistance protein/dioxygenase	45.31	8	128	13.6299	4.86865	45.3306	Resistance protein
gi348172860	2-isopropylmalate synthase	5.18	2	560	62.1219	4.98291	45.1323	Carbohydrate Metabolism
gi348175361	response regulator, two-component system	13.57	1	258	28.5749	6.17627	45.1114	Signal Transduction
gi348176888	Ppx/GppA family phosphatase	11.36	6	317	33.7491	4.81787	45.0195	Nucleotide Metabolism
gi348171164	phosphoenolpyruvate carboxykinase	14.5	5	614	67.6245	5.37646	44.8185	Carbohydrate Metabolism
gi348175473	D-amino-acid dehydrogenase small subunit	17.51	5	417	45.2098	8.71924	44.7996	Amino Acid Metabolism
gi348171181	lyase	61.03	8	136	14.9695	4.83057	44.6642	Unknown
gi348176889	hypothetical protein SspiN1_41175	7.64	5	550	55.615	5.0083	44.4989	Hypothetical protein/Unnamed protein products
gi348169159	enoyl-CoA hydratase-isomerase	4.23	1	260	27.4922	5.12256	44.2914	Metabolism of Terpenoids and Polyketides
gi348169496	cytochrome P450-like enzyme	5.42	7	406	45.1631	5.19873	44.2533	Metabolism of Terpenoids and Polyketides
gi348169341	cobaltochelatase subunit CobN	4.08	4	1226	131.301	4.91943	44.109	Metabolism of Cofactors and Vitamins
gi348175480	translation initiation factor IF3 protein	29.63	6	162	18.4868	9.75928	44.0153	Translation
gi348174420	putative para-nitrobenzyl esterase	7.29	7	480	51.2596	4.83057	43.8945	Metabolism of Terpenoids and Polyketides
gi348169095	putative adenosylcobalamin-dependent diol dehydratase gamma subunit	22.11	2	190	20.5376	5.94775	43.8767	Lipid Metabolism
gi348169763	FHA domain-containing protein	9.15	5	164	17.3176	4.79248	43.8274	Unknown
gi348169398	translation initiation factor IF-2, partial	11.21	9	223	22.7171	10.9165	43.6816	Translation
gi348169048	penicillin-binding protein 1	11.93	4	696	73.1527	7.1665	43.6097	Glycan Biosynthesis and Metabolism
gi348171815	trigger factor	11.89	5	454	50.0101	4.42432	43.3652	Folding, Sorting and Degradation
gi348170813	molybdopterin biosynthesis-like protein MoeZ	10.26	6	390	42.3198	5.19873	43.3551	Folding, Sorting and Degradation
gi348173036	L-ectoine synthase	31.75	6	126	14.2771	5.07178	43.2089	Amino Acid Metabolism
gi348169385	prolyl-tRNA synthetase	6.71	3	581	63.6069	5.16064	43.1988	Translation
gi348170516	LuxR family transcriptional regulator	3.94	1	964	103.504	6.21436	43.1371	Transcriptional Regulator
gi348175475	phenylalanyl-tRNA synthetase subunit beta	8.55	4	830	89.0213	5.09717	42.9417	Translation
gi348169524	histidinol-phosphate aminotransferase	5.64	1	319	33.9768	6.0874	42.766	Amino Acid Metabolism
gi348174861	phospholipid/glycerol acyltransferase	8.79	1	307	34.1308	6.18896	42.6651	Lipid Metabolism
gi348175714	malonyl-CoA-ACP transacylase	26.35	6	296	32.1899	6.34131	42.5725	Lipid Metabolism
gi348171266	glutaryl-CoA dehydrogenase	4.03	3	397	42.8368	6.30322	42.4632	Lipid Metabolism
gi348174974	hypothetical protein SspiN1_31255	18.82	5	170	19.0998	5.75732	42.3693	Hypothetical protein/Unnamed protein products
gi348169456	putative penicillin-binding (cell division related) protein	11.5	4	600	64.3091	6.48096	42.3582	Carbohydrate Metabolism
gi348173942	ATP phosphoribosyltransferase	13.12	7	282	30.4487	5.42725	42.3512	Amino Acid Metabolism
gi348175965	hypothetical protein SspiN1_36404	4.21	1	665	72.1961	9.23193	42.0819	Hypothetical protein/Unnamed protein products
gi348171973	amino acid adenylation domain-containing protein	1.85	1	1570	167.115	6.40479	42.0502	Binding protein/Chaperones
gi348169304	ribosome recycling factor	16.22	8	185	20.6058	5.2876	41.9335	Translation
gi348174715	glutamine synthetase	4.22	5	474	53.3095	5.22412	41.8323	Amino Acid Metabolism
gi348173198	acyl-CoA dehydrogenase domain-containing protein	25.46	5	381	40.5355	5.18604	41.7862	Metabolism of Terpenoids and Polyketides
gi348174072	enoyl-CoA hydratase	17.31	6	283	30.4744	5.63037	41.7821	Amino Acid Metabolism
gi348174141	methionine adenosyltransferase 1 (AdoMet synthetase)	19.38	6	454	49.3297	9.59814	41.7776	Amino Acid Metabolism
gi348173072	dihydrodipicolinate synthase	30.42	6	309	32.4758	5.12256	41.4627	Amino Acid Metabolism
gi348173114	carbon monoxide dehydrogenase medium subunit	14.44	4	284	29.6414	5.59229	41.3958	Energy Metabolism
gi348174058	primosomal protein N' (replication factor Y)	3.07	1	652	69.0671	7.25439	41.3729	Replication and Repair
gi348172882	aspartate kinase	24.12	5	257	27.4799	4.80518	41.3326	Amino Acid Metabolism
gi348171739	3-hydroxyisobutyrate dehydrogenase	7.77	5	296	30.4241	5.13525	41.0346	Amino Acid Metabolism
gi348169423	FAD-dependent thymidylate synthase	24.4	6	250	27.8522	6.354	40.9147	Metabolism of Cofactors and Vitamins
gi348170555	peptidase, s9b (dipeptidyl peptidase iv) subfamily protein	2.29	5	742	81.7052	5.69385	40.7678	Catabolism/Proteases
gi348176594	glycerol-3-phosphate dehydrogenase	2.95	4	611	66.6898	7.81104	40.7406	Lipid Metabolism
gi348169784	glutamate--cysteine ligase GCS2	11.49	2	409	44.7339	7.56201	40.5842	Amino Acid Metabolism
gi348174017	triosephosphate isomerase	21.07	4	261	27.5363	6.16357	40.5641	Carbohydrate Metabolism
gi348175409	UDP-galactopyranose mutase	17.17	6	396	45.7115	5.21143	40.3568	Glycan Biosynthesis and Metabolism
gi348173729	tyrosyl-tRNA synthetase	4.52	2	465	51.0182	5.12256	40.3336	Translation
gi348169509	nitrilase/cyanide hydratase and apolipoprotein N-acyltransferase	11.03	6	263	27.6291	4.89404	40.2513	Energy Metabolism
gi348169184	aspartyl/glutamyl-tRNA amidotransferase subunit B	5.59	2	501	54.2825	5.03369	40.1786	Translation
gi348176202	betaine-aldehyde dehydrogenase	12.65	8	490	51.7406	5.87158	40.155	Carbohydrate Metabolism
gi348170818	hypothetical protein SspiN1_09973	29.33	4	75	7.83019	4.84326	39.8664	Hypothetical protein/Unnamed protein products
gi348174145	putative integration host factor	28.3	4	106	11.5883	9.86182	39.8583	Replication and Repair
gi348176267	NAD-dependent aldehyde dehydrogenase	9.68	5	496	53.0429	5.14795	39.8297	Carbohydrate Metabolism
gi348169384	glyoxalase/bleomycin resistance protein/dioxygenase	43.24	5	111	12.107	4.88135	39.8255	Resistance protein
gi348175267	thioredoxin reductase	29.36	8	109	12.1253	4.94482	39.6733	Nucleotide Metabolism
gi348169144	hypothetical protein SspiN1_01215	55	7	100	10.6454	5.77002	39.6129	Hypothetical protein/Unnamed protein products
gi348169583	hypothetical protein SspiN1_03488	40	4	145	16.1169	5.33838	39.5954	Hypothetical protein/Unnamed protein products
gi348169130	hypothetical protein SspiN1_01145	25.37	8	335	34.5378	5.18604	39.4353	Hypothetical protein/Unnamed protein products
gi348171923	myosin	15.63	5	320	37.0437	5.07178	39.2636	Stress protein
gi348170279	hypothetical protein SspiN1_07125	14.77	5	386	41.98	4.80518	39.1812	Hypothetical protein/Unnamed protein products
gi348172416	hydrogenase assembly chaperone HypC/HupF	38.2	6	89	9.77609	4.36084	39.153	Binding protein/Chaperones
gi348170821	hypothetical protein SspiN1_09988	5	1	400	42.2178	5.78271	39.1252	Hypothetical protein/Unnamed protein products
gi348173522	acetolactate synthase, large subunit, biosynthetic type	10.64	5	545	56.9791	5.64307	39.1124	Metabolism of Cofactors and Vitamins
gi348171829	ribose-5-phosphate isomerase B	42.31	5	156	16.8105	5.51611	39.0996	Carbohydrate Metabolism
gi348170688	succinate dehydrogenase flavoprotein subunit	5.06	2	632	69.9291	5.89697	39.0987	Carbohydrate Metabolism
gi348175208	hypothetical protein SspiN1_32479	14.15	3	212	21.5294	8.14795	39.0822	Hypothetical protein/Unnamed protein products
gi348175112	30S ribosomal protein S6	25	5	116	13.1681	9.12939	39.0275	Translation
gi348171620	[acyl-carrier protein] S-malonyltransferase	19.59	4	291	30.0407	4.91943	38.7603	Lipid Metabolism
gi348172987	hypoxanthine phosphoribosyltransferase	10.87	4	184	20.2254	4.64014	38.7216	Nucleotide Metabolism
gi348173905	5'-3' exonuclease	10.49	1	305	32.5877	4.69092	38.7066	Binding protein/Chaperones
gi348171275	3-hydroxybutyryl-CoA dehydrogenase	8.36	3	287	30.7472	5.92236	38.6779	Amino Acid Metabolism
gi348176415	50S ribosomal protein L24	39.42	4	104	11.3152	10.4478	38.6508	Translation
gi348169191	acetolactate synthase 1 catalytic subunit	11.7	4	581	62.1934	5.63037	38.4797	Metabolism of Cofactors and Vitamins
gi348169333	glutamate dehydrogenase	4.26	1	446	48.5741	5.65576	38.416	Energy Metabolism
gi348175304	peptidoglycan glycosyltransferase	4.55	2	484	51.2665	5.52881	38.3694	Glycan Biosynthesis and Metabolism
gi348169559	ComA	22.57	5	288	31.4032	5.12256	38.1576	Energy Metabolism
gi348176814	glucose/sorbosone dehydrogenase	5.31	3	941	101.118	5.73193	38.1122	Carbohydrate Metabolism
gi348172915	endoribonuclease L-PSP	24.34	4	152	15.3882	4.66553	38.0729	Unknown
gi348175191	putative ABC transporter substrate-binding protein	39.31	7	262	27.9248	4.84326	38.0199	Membrane Transport and other transport
gi348170151	putative ATPase of the ABC class	4.06	2	542	58.5725	7.32764	37.9085	Unknown
gi348174995	extracellular alkaline serine protease	11.79	6	390	39.1826	4.70361	37.7459	Signal Transduction
gi348175460	bifunctional ornithine acetyltransferase/N-acetylglutamate synthase protein	16.06	4	386	39.498	4.79248	37.6887	Amino Acid Metabolism
gi348170779	PadR family transcriptional regulator	20.61	5	165	17.6844	9.70068	37.6738	Transcriptional Regulator
gi348171488	HesB/YadR/YfhF	15.7	4	121	12.8662	4.7417	37.5044	Unknown
gi348172914	hypothetical protein SspiN1_20739	90.38	5	52	5.93111	5.17334	37.402	Hypothetical protein/Unnamed protein products
gi348173054	trehalose-phosphatase/glycoside hydrolase	5.77	3	849	92.2201	5.16064	37.3633	Phosphatases
gi348176568	cell wall surface anchor family protein	3.18	2	817	83.4777	5.04639	37.1752	Cell wall/Membrane/Septation
gi348170940	binding protein/LacI transcriptional regulator	6.89	2	334	35.5061	5.38916	37.1666	Membrane Transport and other transport
gi348176502	NADH dehydrogenase subunit C	7.93	5	227	25.6167	5.35107	37.0396	Energy Metabolism
gi348171702	glycyl-tRNA synthetase	20.82	5	461	52.9031	5.52881	37.0336	Translation
gi348175004	phosphoribosylformylglycinamidine synthase II	7.48	3	762	80.7764	4.77979	36.9097	Nucleotide Metabolism
gi348169468	UDP-N-acetylglucosamine--N-acetylmuramyl-(pentapeptide) pyrophosphoryl-undecaprenol N-acetylglucosamine transferase	9.38	3	384	39.9985	9.64209	36.788	Glycan Biosynthesis and Metabolism
gi348171376	fumarate hydratase	8.36	3	550	60.0175	5.46533	36.7397	Carbohydrate Metabolism
gi348175498	hypothetical protein SspiN1_33999	26.19	5	168	17.8692	5.05908	36.6086	Hypothetical protein/Unnamed protein products
gi348171773	ATP-dependent DNA helicase RecQ	3.82	1	706	76.7938	5.26221	36.3761	Folding, Sorting and Degradation
gi348176626	peptidase M20D, amidohydrolase	5.68	1	440	46.109	5.8208	36.2279	Catabolism/Proteases
gi348171623	3-oxoacyl-(acyl carrier protein) synthase II	10.14	2	414	42.5699	5.57959	36.0918	Lipid Metabolism
gi348174232	hypothetical protein SspiN1_27459	14.94	5	174	18.3372	4.80518	36.0094	Hypothetical protein/Unnamed protein products
gi348173396	C5-O-methyltransferase	11.49	3	261	28.3071	5.23682	35.8844	Metabolism of Terpenoids and Polyketides
gi348171622	acyl carrier protein	26.58	6	79	8.35315	4.01807	35.8807	Lipid Metabolism
gi348169071	hypothetical protein SspiN1_00820	10.82	3	268	29.2781	10.0229	35.8529	Hypothetical protein/Unnamed protein products
gi348175152	UspA domain-containing protein	27.89	6	147	15.5562	7.97217	35.8116	Stress protein
gi348170280	carboxymethylenebutenolidase	18.37	3	245	25.7851	6.87354	35.7353	Xenobiotics Biodegradation and Metabolism
gi348169536	imidazoleglycerol-phosphate synthase cyclase	15.54	4	251	26.4466	5.17334	35.6025	Amino Acid Metabolism
gi348171483	adenosine kinase	14.29	2	322	34.6576	5.23682	35.5714	Nucleotide Metabolism
gi348172451	aldehyde oxidase and xanthine dehydrogenase molybdopterin binding protein	4.44	3	789	83.8588	5.05908	35.5241	Amino Acid Metabolism
gi348176410	50S ribosomal protein L18	28.89	5	135	14.626	10.6528	35.4657	Translation
gi348175390	DoxX	42.35	5	170	18.0041	10.5356	35.4426	Unknown
gi348174775	beta-lactamase	7.73	1	388	41.9667	5.32568	35.4013	Biosynthesis of Other Secondary Metabolites
gi348175290	hypothetical protein SspiN1_32899	44.74	2	38	4.12134	10.2573	35.3964	Hypothetical protein/Unnamed protein products
gi348176830	hypothetical protein SspiN1_40880	5.87	2	443	48.0776	6.0874	34.9203	Hypothetical protein/Unnamed protein products
gi348173521	putative carboxylase	22.09	7	421	46.0604	5.08447	34.9042	Folding, Sorting and Degradation
gi348172907	GatB/YqeY	11.24	1	169	18.1785	5.80811	34.8265	Unknown
gi348170893	hypothetical protein SspiN1_10354	4.71	1	255	28.044	8.93896	34.8071	Hypothetical protein/Unnamed protein products
gi348174103	RNA-directed DNA polymerase	5.17	1	561	62.6872	10.3013	34.616	Nucleotide Metabolism
gi348171407	hypothetical protein SspiN1_12944	8.62	3	441	49.4552	6.18896	34.6119	Hypothetical protein/Unnamed protein products
gi348175505	molecular chaperone DnaK	2.21	1	542	58.3879	4.90674	34.6031	Folding, Sorting and Degradation
gi348175009	beta-lactamase-like protein	24.17	7	211	22.6267	5.23682	34.5878	Biosynthesis of Other Secondary Metabolites
gi348174981	phosphoribosylaminoimidazole synthetase	11	2	391	41.1762	5.12256	34.5478	Nucleotide Metabolism
gi348172300	YCII-like protein	15.83	6	139	15.5836	4.50049	34.5065	Unknown
gi348171783	50S ribosomal protein L27	21.18	7	85	9.12287	11.019	34.4364	Translation
gi348175486	DNA-binding transcriptional regulator	6.56	1	259	28.7891	7.15186	34.3958	Transcriptional Regulator
gi348169862	carbonic anhydrase	8.61	7	209	21.7382	5.74463	34.2834	Energy Metabolism
gi348175942	hypothetical protein SspiN1_36289	3.82	1	288	32.7649	4.99561	34.2769	Hypothetical protein/Unnamed protein products
gi348171517	exported protease	9.68	4	527	56.0378	5.04639	34.2468	Metabolism of Cofactors and Vitamins
gi348175275	single-stranded nucleic acid binding R3H	10.22	5	186	20.3613	4.51318	34.2103	Binding protein/Chaperones
gi13443698	unnamed protein product	21.65	4	388	41.2312	5.90967	34.2011	Hypothetical protein/Unnamed protein products
gi348169250	ribonuclease III	27.31	5	249	26.6028	5.51611	34.1261	Replication and Repair
gi348169200	5-oxopent-3-ene-1,2,5-tricarboxylate decarboxylase	15	4	260	27.7723	5.22412	33.9731	Amino Acid Metabolism
gi348175720	polyketide beta-ketoacyl:acyl carrier protein synthase	7.63	4	393	40.7456	6.0874	33.8611	Metabolism of Terpenoids and Polyketides
gi348171411	putative glutamate ABC transporter ATP-binding protein	29.75	5	242	26.5159	7.04932	33.8001	Membrane Transport and other transport
gi348172772	putative sugar binding secreted protein	8	3	425	45.9319	5.99854	33.6958	Membrane Transport and other transport
gi348174008	secreted protein	12.31	6	398	44.2281	6.72705	33.6503	Membrane Transport and other transport
gi348174070	short-chain dehydrogenase/reductase SDR	14.52	2	248	25.5684	5.66846	33.6105	Metabolism of Cofactors and Vitamins
gi348169427	metallo-beta-lactamase family hydrolase	7.49	3	574	61.0919	5.52881	33.5863	Folding, Sorting and Degradation
gi348173217	lysozyme M1 precursor	31.68	4	262	27.741	5.56689	33.5325	Catabolism/Proteases
gi348170154	4-aminobutyrate transaminase	7.89	3	418	44.0358	6.16357	33.5163	Amino Acid Metabolism
gi348175187	secreted hydrolase	18.22	4	269	28.208	5.22412	33.4895	Catabolism/Proteases
gi348171327	hypothetical protein SspiN1_12534	8.24	6	182	20.089	4.80518	33.4742	Hypothetical protein/Unnamed protein products
gi348171861	putative ABC transporter ATP-binding protein	2.69	1	558	62.2329	5.18604	33.458	Membrane Transport and other transport
gi348175713	modular polyketide synthase	3.27	2	612	65.8742	6.03662	33.4262	Metabolism of Terpenoids and Polyketides
gi348175308	FHA domain-containing protein	7.11	6	394	42.2879	5.07178	33.3345	Unknown
gi348169196	3-isopropylmalate dehydrogenase	10.37	4	347	36.6642	5.51611	33.3232	Carbohydrate Metabolism
gi348176907	hypothetical protein SspiN1_41270	3.08	2	585	64.1004	6.13818	33.2814	Hypothetical protein/Unnamed protein products
gi348174422	hypothetical protein SspiN1_28439	13.7	2	292	32.2394	5.96045	33.0698	Hypothetical protein/Unnamed protein products
gi348169366	hypothetical protein SspiN1_02373	2.56	1	508	53.4868	9.39307	32.8616	Hypothetical protein/Unnamed protein products
gi348169604	Ama/HipO/HyuC family hydrolase	6	1	433	45.2907	5.89697	32.6673	Unknown
gi348169854	squalene/phytoene dehydrogenase	2.72	4	735	79.2927	8.04541	32.6238	Metabolism of Terpenoids and Polyketides
gi348174959	PstS component of phosphate uptake	16.44	6	371	38.4194	6.30322	32.5169	Membrane Transport and other transport
gi348169566	penicillin binding protein	4.04	1	520	54.6937	4.90674	32.5085	Glycan Biosynthesis and Metabolism
gi348169340	acetyl-CoA acetyltransferase	7.37	2	285	30.3926	6.25244	32.3444	Lipid Metabolism
gi348172955	DNA topoisomerase I subunit omega	3.44	2	900	99.2033	8.17725	32.3402	Replication and Repair
gi348174953	LytR family transcriptional regulator	3.39	1	620	66.0454	5.03369	32.2886	Transcriptional Regulator
gi348174196	hypothetical protein SspiN1_27269	15.53	3	103	10.9947	11.2095	32.2783	Hypothetical protein/Unnamed protein products
gi348172470	hypothetical protein SspiN1_18471	42.76	5	152	16.2066	4.58936	32.2756	Hypothetical protein/Unnamed protein products
gi348175876	hypothetical protein SspiN1_35949	2.93	1	341	36.1303	6.25244	32.1421	Hypothetical protein/Unnamed protein products
gi348174860	UDP-glucose 4-epimerase	3.49	1	344	37.6879	10.0815	32.0599	Carbohydrate Metabolism
gi348176049	ABC transporter substrate-binding protein	11.59	5	328	32.9741	4.95752	32.0271	Membrane Transport and other transport
gi348174815	transcriptional regulator/aminotransferase	3.33	1	481	52.0013	7.29834	32.0034	Transcriptional Regulator
gi348174022	glmZ(sRNA)-inactivating NTPase	4.45	2	292	32.2676	5.47803	31.9503	Unknown
gi348173901	PTS IIA-like nitrogen-regulatory protein PtsN	28	2	150	15.7022	5.021	31.9151	Membrane Transport and other transport
gi348169535	phosphoribosyl isomerase A	13.99	6	243	25.4742	4.84326	31.8226	Amino Acid Metabolism
gi348174230	elongation factor G	5.54	3	704	74.8502	5.07178	31.7402	Translation
gi348174023	nuclease subunit of the excinuclease ABC complex	2.35	1	680	74.7145	6.81494	31.7157	Replication and Repair
gi348173989	cysteine desulfurase / selenocysteine lyase	14.02	4	435	47.0389	5.92236	31.596	Metabolism of Cofactors and Vitamins
gi348176913	50S ribosomal protein L25	10	3	200	21.0989	4.80518	31.58	Translation
gi348170184	MoxR-like ATPase	16.76	2	376	40.2363	5.97314	31.4879	Catabolism/Proteases
gi348174183	3-dehydroquinate synthase	11.92	2	369	38.9887	5.59229	31.423	Amino Acid Metabolism
gi348172910	penicillin binding protein (class A)	2.15	1	790	82.8222	6.81494	31.3649	Glycan Biosynthesis and Metabolism
gi348171110	DNA polymerase I	3.9	1	897	98.9979	5.24951	31.3513	Nucleotide Metabolism
gi348175031	phosphoribosylamine--glycine ligase	12.86	5	420	43.1623	5.04639	31.3292	Nucleotide Metabolism
gi348172941	beta-N-acetylglucosaminidase (putative secreted protein)	5.76	2	608	64.9829	6.56592	31.2064	Carbohydrate Metabolism
gi348176469	50S ribosomal protein L10	9.94	1	171	17.8303	6.85889	31.1441	Translation
gi348169816	hypothetical protein SspiN1_04713	34.29	4	70	7.64703	9.5249	31.1021	Hypothetical protein/Unnamed protein products
gi348176688	putative penicillin-binding protein	5.71	5	368	38.2897	6.23975	31.0165	Glycan Biosynthesis and Metabolism
gi348174044	methionyl-tRNA formyltransferase	4.84	2	310	32.6883	5.60498	30.9301	Translation
gi348169790	methylmalonate-semialdehyde dehydrogenase	6.9	1	507	53.6238	11.5024	30.8303	Carbohydrate Metabolism
gi348173225	putative FAD-binding dehydrogenase	3.81	2	551	59.3369	8.45557	30.7659	Nucleotide Metabolism
gi348174639	Linalool 8-monooxygenase	17.63	5	397	43.6817	5.98584	30.6909	Metabolism of Terpenoids and Polyketides
gi348171721	protein kinase C inhibitor	30.51	3	118	12.7888	5.45264	30.5635	Kinases
gi348171467	cytochrome c mono-and diheme variants	17.16	3	268	28.1793	8.66064	30.5159	Energy Metabolism
gi348173129	ABC-type nitrate/sulfonate/bicarbonate transport systems-like protein	3.54	2	339	35.4365	7.34229	30.4799	Membrane Transport and other transport
gi348172683	glycine betaine aldehyde dehydrogenase	4.43	1	497	53.07	5.14795	30.46	Amino Acid Metabolism
gi348171807	hypothetical protein SspiN1_15030	23.27	4	202	22.2616	4.33545	30.3149	Hypothetical protein/Unnamed protein products
gi348169291	50S ribosomal protein L19	10.92	1	119	13.4074	10.8872	30.184	Translation
gi348170646	XRE family transcriptional regulator	14.39	6	285	32.1777	6.69775	30.0278	Transcriptional Regulator
gi348173962	beta-lactamase	6.31	1	412	45.1487	6.06201	30.0116	Biosynthesis of Other Secondary Metabolites
gi348173870	hypothetical protein SspiN1_25609	19.7	3	269	29.6422	5.2749	29.9766	Hypothetical protein/Unnamed protein products
gi348169759	AMP-dependent synthetase and ligase	2.4	1	626	67.9737	5.42725	29.9645	Carbohydrate Metabolism
gi348176942	molybdopterin biosynthesis protein MoeA1	5.45	3	404	42.1896	6.29053	29.9507	Nucleotide Metabolism
gi348171293	ornithine--oxo-acid transaminase	4.13	1	412	43.9175	5.47803	29.851	Amino Acid Metabolism
gi348171064	putative transposase	5.43	1	516	57.9233	9.68604	29.8489	Binding protein/Chaperones
gi348171464	F420-dependent enzyme	23.4	5	141	15.2068	5.16064	29.831	Energy Metabolism
gi348171471	anthranilate phosphoribosyltransferase	6.42	1	358	36.5836	5.05908	29.8137	Amino Acid Metabolism
gi348171470	putative two-component system response regulator	22.22	4	135	14.4486	5.79541	29.6802	Signal Transduction
gi348172329	amino acid adenylation domain-containing protein	1.29	2	1314	142.405	6.1001	29.6733	Binding protein/Chaperones
gi348171255	acetate/propionate kinase	7.92	1	366	38.2667	5.90967	29.6214	Carbohydrate Metabolism
gi348169308	glyoxalase/bleomycin resistance protein/dioxygenase	8.66	4	254	27.7727	4.60205	29.6072	Resistance protein
gi348175481	hypothetical protein SspiN1_33894	24.81	4	133	14.0079	4.56396	29.5965	Hypothetical protein/Unnamed protein products
gi348171261	hydroxyacylglutathione hydrolase	23.92	4	209	22.5013	5.0083	29.5503	Carbohydrate Metabolism
gi348169469	UDP-N-acetylmuramate--L-alanine ligase	15.24	4	479	49.8394	5.19873	29.5038	Glycan Biosynthesis and Metabolism
gi348170801	hypothetical protein SspiN1_09888	4.63	1	540	57.88	5.16064	29.4977	Hypothetical protein/Unnamed protein products
gi348173992	putative iron-regulated ABC-type transporter	12.94	5	487	53.9438	5.17334	29.3877	Membrane Transport and other transport
gi348176002	glucose-6-phosphate 1-dehydrogenase	6.44	2	481	52.978	5.75732	29.3697	Carbohydrate Metabolism
gi348171386	UDP-glucose 4-epimerase	10.63	1	320	34.3185	5.97314	29.369	Carbohydrate Metabolism
gi348170980	cystathionine beta-synthase	5.05	1	455	47.8391	4.91943	29.329	Amino Acid Metabolism
gi348169294	hypothetical protein SspiN1_01995	34.58	3	107	12.7252	4.56396	29.3064	Hypothetical protein/Unnamed protein products
gi348172883	aspartate-semialdehyde dehydrogenase	7.04	1	355	37.6465	5.21143	29.2737	Amino Acid Metabolism
gi348175117	inosine/uridine-preferring nucleoside hydrolase	8.39	1	310	32.8802	5.2876	29.2007	Nucleotide Metabolism
gi348175360	signal peptide peptidase	8.31	4	301	32.584	8.04541	29.104	Catabolism/Proteases
gi348170192	bifunctional uroporphyrinogen-III synthetase/response regulator domain protein	10	3	380	40.3125	7.2251	29.0816	Metabolism of Cofactors and Vitamins
gi348173726	transposase, IS4 family protein	3.98	1	528	55.9742	10.1548	29.0692	Unknown
gi348171698	serine protease inhibitor serpin-like protein	7.14	1	364	39.1123	4.97021	29.0679	Signal Transduction
gi348169864	transcriptional regulator	4.19	3	501	52.4962	7.6499	29.0339	Transcriptional Regulator
gi348175193	hypothetical protein SspiN1_32404	2.06	1	681	72.0587	5.33838	29.0121	Hypothetical protein/Unnamed protein products
gi348168916	hypothetical protein SspiN1_00025	32.52	5	286	30.2066	6.81494	28.9873	Hypothetical protein/Unnamed protein products
gi348173449	peptidase	5.5	2	382	40.0033	6.04932	28.8607	Catabolism/Proteases
gi348176421	50S ribosomal protein L22	29.27	2	123	13.5255	11.6489	28.7761	Translation
gi348173309	cytochrome P450 family protein	8.95	1	380	42.3438	5.63037	28.7736	Metabolism of Terpenoids and Polyketides
gi348171084	putative ABC transporter ATP-binding protein	2.12	1	895	93.5768	5.93506	28.7568	Membrane Transport and other transport
gi348173516	hypothetical protein SspiN1_23807	6.18	1	421	45.1412	5.49072	28.7163	Hypothetical protein/Unnamed protein products
gi348174234	threonyl-tRNA synthetase	1.64	4	671	75.2582	5.71924	28.5717	Translation
gi348175998	transketolase	3.21	1	686	74.1025	5.41455	28.537	Metabolism of Terpenoids and Polyketides
gi348175643	zinc-containing alcohol dehydrogenase	8.44	2	391	42.1704	6.27783	28.4153	Carbohydrate Metabolism
gi348172516	transketolase	4.71	1	616	65.6414	5.41455	28.3837	Metabolism of Terpenoids and Polyketides
gi348173014	ABC-2 type transporter	8.2	4	646	68.9922	6.1001	28.3787	Membrane Transport and other transport
gi348175787	Allophanate hydrolase subunit 1	20.33	3	300	34.0525	5.16064	28.2833	Folding, Sorting and Degradation
gi348176950	putative molybdenum cofactor biosynthesis protein	7.43	2	202	20.4898	4.50049	28.2815	Metabolism of Cofactors and Vitamins
gi348173537	methylisocitrate lyase	6.06	2	297	32.0275	5.32568	28.2254	Carbohydrate Metabolism
gi348170697	putative cytochrome P450	8.53	1	387	42.344	5.33838	28.1675	Metabolism of Terpenoids and Polyketides
gi348171631	N5,N10- methylenetetrahydromethanopterin reductase-related protein	7.3	1	274	29.9833	5.31299	28.157	Unknown
gi348170871	hypothetical protein SspiN1_10238	38.18	4	55	5.70792	4.95752	28.1265	Hypothetical protein/Unnamed protein products
gi348169591	DsbA-like thioredoxin domain-containing protein	32.54	6	252	27.1757	5.21143	28.1129	Unknown
gi348169039	acetyl-CoA acetyltransferase	10.89	3	404	42.1068	5.49072	28.1101	Lipid Metabolism
gi348176435	hypothetical protein SspiN1_38844	2.71	1	700	76.0668	5.61768	28.0818	Hypothetical protein/Unnamed protein products
gi348174619	bifunctional deaminase-reductase domain-containing protein	13.66	4	183	19.7039	4.75439	27.9582	Metabolism of Cofactors and Vitamins
gi348172672	hypothetical protein SspiN1_19481	4.35	4	322	35.0657	4.23389	27.9509	Hypothetical protein/Unnamed protein products
gi348176414	50S ribosomal protein L5	6.42	1	187	21.2772	9.81787	27.9022	Translation
gi348171519	Snf2/Rad54 family helicase	2.71	1	996	108.02	6.63916	27.8362	Binding protein/Chaperones
gi348170337	AMP-binding domain protein	1.85	1	541	59.0353	5.18604	27.8286	Lipid Metabolism
gi15077645	putative glucose-1-phosphate thymidyltransferase	14.68	5	293	31.9213	5.26221	27.7576	Metabolism of Terpenoids and Polyketides
gi348174066	LysR family transcriptional regulator	12.46	2	281	30.5812	7.04932	27.7282	Transcriptional Regulator
gi348170982	acetyl-CoA acetyltransferase	8.62	2	406	42.7927	5.05908	27.542	Lipid Metabolism
gi348172942	HAD family hydrolase	9.2	3	261	28.5685	6.354	27.4438	Unknown
gi348170294	glycine cleavage system T protein (aminomethyltransferase)	2.8	2	822	88.5717	6.17627	27.3961	Amino Acid Metabolism
gi348175457	ornithine carbamoyltransferase	21.1	4	308	33.4628	5.10986	27.3536	Amino Acid Metabolism
gi348175254	N-6 DNA methylase	2.4	1	751	82.6118	7.07861	27.3413	Binding protein/Chaperones
gi348171655	DNA methyl transferase	3.51	2	542	59.1201	8.47021	27.3208	Unknown
gi348176805	LuxR family transcriptional regulator	35.85	3	159	17.0011	11.312	27.2601	Transcriptional Regulator
gi348176573	hydroxymethylglutaryl-CoA lyase	17.39	2	322	34.0925	4.93213	27.2267	Metabolism of Terpenoids and Polyketides
gi348169442	phage shock protein A, PspA	8.27	3	278	30.1101	5.51611	27.0958	Stress protein
gi348172486	XRE family transcriptional regulator	4.29	1	373	40.5559	6.1001	27.0705	Transcriptional Regulator
gi348176849	30S ribosomal protein S9	17.2	3	157	17.2183	9.89111	27.0273	Translation
gi348170003	phenylacetate-CoA ligase	4.92	1	447	49.4391	5.57959	26.9782	Amino Acid Metabolism
gi348176146	L-lactate dehydrogenase (FMN-dependent)-like alpha-hydroxy acid dehydrogenases	3.92	1	408	44.3082	9.36377	26.9702	Carbohydrate Metabolism
gi348170190	nitrite reductase (NAD(P)H) large subunit	2.51	2	837	88.9503	5.10986	26.9671	Energy Metabolism
gi348170627	metal-dependent amidase/aminoacylase/carboxypeptidase	16.99	3	418	44.4965	5.10986	26.9349	Amino Acid Metabolism
gi348173991	FeS assembly protein	3.05	1	394	42.006	5.07178	26.9239	Binding protein/Chaperones
gi348170134	carbonic anhydrase	21.59	6	176	17.7332	5.73193	26.9106	Energy Metabolism
gi348176391	hypothetical protein SspiN1_38624	3.88	2	515	54.1896	6.90283	26.903	Hypothetical protein/Unnamed protein products
gi348169522	carboxypeptidase T precursor	5.46	1	421	45.9493	4.79248	26.8909	Catabolism/Proteases
gi348169292	signal peptidase I	11.84	4	304	32.7277	7.2251	26.8849	Folding, Sorting and Degradation
gi348172056	Patatin	8.84	1	328	35.5556	5.56689	26.7178	Lipid Metabolism
gi348175025	HAD family hydrolase	6.03	4	199	22.2922	4.84326	26.7142	Unknown
gi348171929	phosphomethylpyrimidine kinase	7.92	2	265	28.1046	5.14795	26.6326	Metabolism of Cofactors and Vitamins
gi348174924	GGDEF domain protein, partial	14.48	1	145	15.7562	7.69385	26.5937	Signal Transduction
gi348172906	metallophosphoesterase	7.81	2	320	34.9801	8.80713	26.5398	Unknown
gi348176086	ABC transporter ATP-binding protein	5.72	1	577	61.588	6.99072	26.4852	Membrane Transport and other transport
gi348174413	glutamate dehydrogenase (NAD(P)+)	9.6	2	396	41.3185	6.25244	26.45	Energy Metabolism
gi348173001	lysyl-tRNA synthetase	4.12	1	510	56.4903	4.91943	26.3984	Translation
gi348168954	allantoate amidohydrolase	18.75	2	400	42.4254	5.13525	26.3754	Catabolism/Proteases
gi348172031	coenzyme F390 synthetase-like protein	3.08	1	454	48.5779	6.39209	26.3257	Unknown
gi348172937	transcriptional regulator	5.56	5	306	32.59	6.18896	26.3043	Transcriptional Regulator
gi348173101	serine/threonine protein kinase	8.43	5	415	43.8175	7.66455	26.2327	Folding, Sorting and Degradation
gi348174717	NAD-dependent epimerase/dehydratase	6.02	2	332	36.1226	6.65381	26.2227	Binding protein/Chaperones
gi348170851	nitrate reductase	1.79	1	1226	135.481	6.90283	26.2125	Energy Metabolism
gi348171621	3-oxoacyl-(acyl-carrier-protein) synthase III	7.06	2	326	34.0254	5.0083	26.2072	Lipid Metabolism
gi348176000	glucose-6-phosphate isomerase	5.44	1	551	60.9457	5.71924	26.2022	Carbohydrate Metabolism
gi348171938	ABC Fe(3+) transporter, substrate binding component	17.89	5	313	33.4856	5.79541	26.116	Membrane Transport and other transport
gi348171356	polyphosphate glucokinase	14.23	2	253	26.3666	5.32568	26.1047	Carbohydrate Metabolism
gi348174960	acetyltransferase	13.17	3	319	35.5271	5.96045	26.0553	Lipid Metabolism
gi348174416	pyruvate dehydrogenase (acetyl-transferring) beta subunit	4.68	1	727	78.0251	6.66846	25.9951	Carbohydrate Metabolism
gi348173098	molybdopterin biosynthesis protein MoeA	7.25	1	414	42.179	5.63037	25.8344	Nucleotide Metabolism
gi348173172	hypothetical protein SspiN1_22035	8.85	3	192	20.3501	5.12256	25.6968	Hypothetical protein/Unnamed protein products
gi348171530	NADPH-dependent F420 reductase	9.95	1	221	23.1603	6.53662	25.5139	Binding protein/Chaperones
gi348170649	bacterioferritin comigratory protein	35.67	5	157	16.9596	6.18896	25.5028	Metabolism of Terpenoids and Polyketides
gi348170523	hypothetical protein SspiN1_08395	3.46	1	463	47.3488	9.0415	25.4968	Hypothetical protein/Unnamed protein products
gi348169323	4-hydroxy-3-methylbut-2-en-1-yl diphosphate synthase	3.65	1	384	40.591	5.30029	25.4801	Metabolism of Terpenoids and Polyketides
gi348174033	peptidylprolyl isomerase	28.23	6	124	13.1208	6.30322	25.3487	Folding, Sorting and Degradation
gi348175088	hypothetical protein SspiN1_31845	15.72	6	159	17.991	5.021	25.2285	Hypothetical protein/Unnamed protein products
gi348173080	sugar ABC transporter periplasmic protein	8.06	1	422	44.8494	4.83057	25.2102	Membrane Transport and other transport
gi348170169	SPFH domain-containing protein/band 7 family protein	15.18	3	382	41.753	5.35107	25.202	Cell wall/Membrane/Septation
gi348175850	luciferase-like monooxygenase	7.94	1	340	37.1556	5.65576	25.1042	Unknown
gi348174442	NAD-dependent epimerase/dehydratase	8.58	4	338	36.6881	6.02393	25.0436	Binding protein/Chaperones
gi348170603	putative lysyl tRNA synthetase-like protein	11.4	1	114	12.2002	6.80029	25.0107	Translation
gi348170795	peptidase M16-like protein	9.31	5	408	44.3214	4.89404	24.9606	Catabolism/Proteases
gi348174459	putative pyridine nucleotide-disulphide oxidoreductase	9.01	2	455	48.099	5.14795	24.9577	Lipid Metabolism
gi348169606	aldo/keto reductase family oxidoreductase	7.33	2	300	32.2647	5.10986	24.9223	Metabolism of Terpenoids and Polyketides
gi348172216	butyryl-CoA dehydrogenase	3.51	2	370	40.4808	5.85889	24.7441	Lipid Metabolism
gi348169750	acyl-CoA synthetase	4.94	1	486	52.3835	6.16357	24.7417	Lipid Metabolism
gi348176812	MarR family transcriptional regulator	17.58	3	165	18.4929	5.42725	24.7321	Transcriptional Regulator
gi348169206	3-isopropylmalate dehydratase large subunit	7.07	4	467	49.9141	5.19873	24.5133	Amino Acid Metabolism
gi348170365	glycosyl hydrolase	4.96	2	605	67.6729	5.90967	24.4965	Carbohydrate Metabolism
gi348175111	single-strand binding protein	11.25	3	160	16.8884	5.36377	24.4948	Binding protein/Chaperones
gi348176513	two-component response regulator	8.44	2	225	24.7204	6.03662	24.4734	Signal Transduction
gi348173884	hypothetical protein SspiN1_25679	2.84	1	670	72.8171	5.71924	24.4022	Hypothetical protein/Unnamed protein products
gi348174749	serine/threonine protein kinase	2.01	1	845	92.1399	5.36377	24.32	Folding, Sorting and Degradation
gi348176509	S30AE family protein	9.33	1	225	25.3198	7.60596	24.2922	Carbohydrate Metabolism
gi348176498	NADH dehydrogenase subunit G	1.67	1	839	89.562	6.13818	24.2732	Energy Metabolism
gi348176694	secreted subtilisin-like protease	6.71	2	477	49.3945	5.08447	24.1846	Catabolism/Proteases
gi348176028	monooxygenase	6.74	1	371	41.5796	5.68115	24.1454	Metabolism of Terpenoids and Polyketides
gi348173620	hypothetical protein SspiN1_24357	5.52	1	417	46.3777	5.09717	24.1064	Hypothetical protein/Unnamed protein products
gi348171067	hypothetical protein SspiN1_11224	14.69	4	177	20.0036	4.91943	24.0437	Hypothetical protein/Unnamed protein products
gi348175342	hypothetical protein SspiN1_33165	5.91	1	372	40.7124	5.52881	23.9848	Hypothetical protein/Unnamed protein products
gi348175691	3-oxoacyl-(acyl carrier protein) synthase III	5.39	2	334	36.2807	6.18896	23.944	Lipid Metabolism
gi348169247	large Ala/Glu-rich protein	6.56	1	244	26.829	4.50049	23.9208	Unknown
gi348173156	cold-shock DNA-binding domain-containing protein	10.77	1	130	14.4446	9.34912	23.8	Transcription factors
gi348172548	ATP-dependent DNA helicase	4.38	1	616	68.2143	6.39209	23.7588	Replication and Repair
gi348173115	carbon monoxide dehydrogenase subunit G	13.31	2	263	27.2425	8.08936	23.6585	Energy Metabolism
gi348176549	LytR family transcriptional regulator	4.07	2	393	41.5635	5.71924	23.5853	Transcriptional Regulator
gi348174021	hypothetical protein SspiN1_26364	11.18	1	322	33.3747	6.60986	23.4443	Hypothetical protein/Unnamed protein products
gi348169070	hypothetical protein SspiN1_00815	16.14	4	223	23.813	6.90283	23.3989	Hypothetical protein/Unnamed protein products
gi348174455	2-oxoglutarate ferredoxin oxidoreductase, beta subunit	6.8	2	353	38.1445	5.84619	23.2605	Carbohydrate Metabolism
gi348172030	AMP-binding protein	7.51	3	559	59.9307	5.24951	23.1906	Lipid Metabolism
gi348174887	phosphoglycerate mutase	9	4	211	23.4332	9.40771	23.1727	Carbohydrate Metabolism
gi348172785	histidinol-phosphate aminotransferase	11.05	3	353	37.8725	5.04639	23.1339	Amino Acid Metabolism
gi348171325	LuxR family transcriptional regulator	7.98	1	238	24.7931	6.94678	23.1077	Transcriptional Regulator
gi348171421	DNA recombination/repair	4.34	1	346	36.9554	5.52881	23.0489	Replication and Repair
gi348175301	para-aminobenzoate synthase component II	10.8	4	213	23.0347	6.0874	22.9788	Metabolism of Cofactors and Vitamins
gi348171755	GTP-binding protein LepA	2.76	1	616	68.2812	5.5542	22.9691	Binding protein/Chaperones
gi348173149	HAD family hydrolase	12.2	2	254	27.6861	5.32568	22.9598	Unknown
gi348170973	transcription elongation factor G	12.96	1	162	17.7349	4.67822	22.9427	Folding, Sorting and Degradation
gi348175263	integral membrane protein MviN	3.62	3	525	54.5941	5.92236	22.8779	Cell wall/Membrane/Septation
gi348171740	putative enoyl-CoA hydratase/isomerase	6.98	1	344	36.8347	4.85596	22.8441	Lipid Metabolism
gi348170226	putative ABC transporter ATP-binding protein	3.72	2	618	67.7556	8.39697	22.6883	Membrane Transport and other transport
gi348169179	NAD-dependent DNA ligase LigA	2.61	1	729	79.845	5.04639	22.6744	Replication and Repair
gi348170662	cysteine synthase	6.33	2	316	33.8063	5.30029	22.6414	Amino Acid Metabolism
gi348171741	acyl-CoA dehydrogenase-like protein	7.44	1	403	42.7367	5.23682	22.6227	Metabolism of Terpenoids and Polyketides
gi348172476	hypothetical protein SspiN1_18501	10.26	1	156	17.0686	4.91943	22.6138	Hypothetical protein/Unnamed protein products
gi348169181	aspartyl/glutamyl-tRNA amidotransferase subunit C	24.24	3	99	10.6405	4.64014	22.5083	Translation
gi348171072	acyl-CoA dehydrogenase	4.68	2	406	44.8651	6.16357	22.4516	Metabolism of Terpenoids and Polyketides
gi348170085	YCII-like protein	17.76	5	107	11.6688	4.60205	22.4257	Unknown
gi348176637	purine nucleoside phosphorylase	19.33	3	269	27.6544	6.15088	22.4257	Nucleotide Metabolism
gi348170412	hypothetical protein SspiN1_07800	17.74	4	124	13.5888	4.41162	22.3375	Hypothetical protein/Unnamed protein products
gi348176691	tryptophanyl-tRNA synthetase	8.65	2	347	38.3267	6.1001	22.3366	Translation
gi348173816	hypothetical protein SspiN1_25337	2.74	1	474	53.2911	7.45947	22.2571	Hypothetical protein/Unnamed protein products
gi348176710	hypothetical protein SspiN1_40243	28.81	1	118	12.7356	5.69385	22.2241	Hypothetical protein/Unnamed protein products
gi348173122	benzoylformate decarboxylase	4.9	2	531	56.4905	5.19873	22.2216	Xenobiotics Biodegradation and Metabolism
gi348172661	chromosome partitioning protein (partial match)	4.92	1	325	35.1396	6.32861	22.186	Chromosome partitioning proteins
gi348171416	phosphogluconate dehydratase	5.53	2	615	64.0908	5.61768	22.0946	Carbohydrate Metabolism
gi348173310	luciferase-like protein	7.27	1	275	29.9673	5.93506	22.0676	Unknown
gi348176915	long-chain-fatty-acid--CoA ligase	4.21	1	546	57.7128	5.21143	22.0453	Lipid Metabolism
gi348169303	uridylate kinase	9.24	2	249	26.5854	5.22412	21.9256	Nucleotide Metabolism
gi348172068	putative DNA-binding protein	6.17	1	308	33.5544	7.31299	21.9034	Binding protein/Chaperones
gi348174165	carbamoyl-phosphate synthase small subunit	10.99	2	373	40.2743	5.17334	21.8198	Nucleotide Metabolism
gi348170953	fumarate hydratase	4.18	1	479	50.3963	5.74463	21.7275	Carbohydrate Metabolism
gi348171123	aldehyde dehydrogenase	4.3	2	488	51.4556	5.18604	21.6177	Carbohydrate Metabolism
gi348174188	protein-N(pi)-phosphohistidine--sugar phosphotransferase	64.1	3	78	8.01005	4.36084	21.605	Carbohydrate Metabolism
gi348173573	phospholipase/carboxylesterase	8.93	1	224	24.4023	7.81104	21.5536	Carbohydrate Metabolism
gi348174869	glutamyl-tRNA reductase	4.34	1	461	48.166	4.90674	21.4614	Metabolism of Cofactors and Vitamins
gi348175458	acetylornithine aminotransferase	7.83	2	396	40.7403	5.59229	21.3457	Amino Acid Metabolism
gi348172595	carboxymethylenebutenolidase	42.11	5	228	24.389	5.84619	21.3361	Xenobiotics Biodegradation and Metabolism
gi348173128	ABC-type nitrate/sulfonate/bicarbonate transport systems-like protein	3.77	1	318	33.3421	5.74463	21.3084	Membrane Transport and other transport
gi348172686	pyridoxamine 5'-phosphate oxidase-related,FMN-binding protein	11.45	4	131	14.6955	6.37939	21.3043	Metabolism of Cofactors and Vitamins
gi348169328	methionine aminopeptidase	6.67	3	285	31.1017	5.49072	21.2027	Catabolism/Proteases
gi348170906	D-amino acid oxidase	9.26	1	324	34.5435	5.09717	21.1988	Amino Acid Metabolism
gi348170489	hypothetical protein SspiN1_08205	10.15	1	335	37.273	6.80029	21.1618	Hypothetical protein/Unnamed protein products
gi348171505	alkanesulfonate monooxygenase	9.86	2	365	39.7575	5.73193	21.1412	Metabolism of Terpenoids and Polyketides
gi348169996	short-chain dehydrogenase/reductase SDR	9.03	1	288	31.0319	6.17627	21.0786	Metabolism of Cofactors and Vitamins
gi348169493	NAD(P) transhydrogenase subunit alpha	22.4	3	366	37.6577	5.42725	21.0675	Metabolism of Cofactors and Vitamins
gi348176493	NADH:ubiquinone oxidoreductase subunit L	3.27	1	672	70.7884	8.77783	21.0522	Energy Metabolism
gi348168946	methyltransferases-like protein	5.47	1	512	55.7782	6.53662	21.016	Metabolism of Terpenoids and Polyketides
gi348171418	polysaccharide deacetylase	2.86	2	454	49.0583	6.52197	21.0093	Carbohydrate Metabolism
gi348170209	hypothetical protein SspiN1_06745	8.16	1	147	15.8942	8.646	20.9914	Hypothetical protein/Unnamed protein products
gi348175718	beta-ketoacyl synthase	37.11	3	97	10.4702	4.18311	20.9913	Lipid Metabolism
gi348170526	hypothetical protein SspiN1_08410	17.47	2	166	16.8982	4.95752	20.9253	Hypothetical protein/Unnamed protein products
gi348172698	hypothetical protein SspiN1_19631	39.44	1	71	7.96915	5.80811	20.8798	Hypothetical protein/Unnamed protein products
gi348171617	hypothetical protein SspiN1_14030	5.42	2	295	31.407	5.64307	20.8148	Hypothetical protein/Unnamed protein products
gi348172422	universal stress protein	4.07	1	295	31.9238	5.45264	20.8048	Stress protein
gi348170392	lyase	15.36	2	267	29.5079	7.84033	20.7195	Unknown
gi348170898	hypothetical protein SspiN1_10379	16	2	100	11.1528	6.68311	20.6672	Hypothetical protein/Unnamed protein products
gi348176910	malonic semialdehyde reductase	9.8	2	204	22.4345	4.85596	20.6461	Nucleotide Metabolism
gi348169012	MerR family transcriptional regulator	12.18	1	238	26.8555	6.1001	20.6438	Transcriptional Regulator
gi348173610	alcohol dehydrogenase zinc-binding domain-containing protein	7.12	1	351	38.3973	5.021	20.5483	Carbohydrate Metabolism
gi348175014	adenylosuccinate lyase	4.19	1	477	51.7453	6.11279	20.5411	Nucleotide Metabolism
gi348174973	hypothetical protein SspiN1_31250	18.78	2	213	23.1816	5.19873	20.5375	Hypothetical protein/Unnamed protein products
gi348171305	ATP-dependent DNA ligase	4.59	1	370	41.26	5.60498	20.4194	Replication and Repair
gi348173941	glyoxalase/bleomycin resistance protein/dioxygenase	8.54	4	281	31.0662	4.62744	20.3659	Resistance protein
gi348175864	glycosyl transferase, group 1	9.52	1	399	43.8899	9.5542	20.3592	Glycan Biosynthesis and Metabolism
gi348169224	thiamine-monophosphate kinase	8.41	2	321	32.7107	4.86865	20.3203	Metabolism of Cofactors and Vitamins
gi348169210	polyphosphate kinase	2.1	2	762	85.0141	6.45557	20.3068	Energy Metabolism
gi348170897	GTP-binding elongation factor family protein	3.43	1	671	72.653	5.33838	20.2075	Translation
gi348170978	cystathionine gamma-synthase	5.28	1	379	39.8572	5.33838	19.9531	Amino Acid Metabolism
gi348175952	hypothetical protein SspiN1_36339	26.36	5	129	13.1071	11.2095	19.9401	Hypothetical protein/Unnamed protein products
gi348172807	hypothetical protein SspiN1_20186	2.77	1	613	67.2984	11.1802	19.94	Hypothetical protein/Unnamed protein products
gi348169705	oxidoreductase, iron-sulfur subunit	10	1	190	20.1239	5.51611	19.8993	Nucleotide Metabolism
gi348175862	hypothetical protein SspiN1_35879	4.97	1	584	62.5388	6.26514	19.8038	Hypothetical protein/Unnamed protein products
gi348169083	SUA5/YciO/YrdC/YwlC	5.56	1	216	22.3834	4.67822	19.7244	Unknown
gi348175690	alcohol dehydrogenase zinc-binding domain-containing protein	9.57	2	345	36.0372	6.91748	19.6727	Carbohydrate Metabolism
gi348172446	hypothetical protein SspiN1_18351	9.65	2	228	25.7484	5.09717	19.6516	Hypothetical protein/Unnamed protein products
gi348171716	GTPase Era	7.28	3	302	33.3969	6.96143	19.6219	Catabolism/Proteases
gi348173961	magnesium chelatase subunit ChlI	6.65	2	466	50.4489	5.57959	19.6153	Metabolism of Cofactors and Vitamins
gi348174850	winged helix family two component transcriptional regulator	11.06	4	226	25.1283	5.21143	19.6053	Signal Transduction
gi348171312	hypothetical protein SspiN1_12459	10.28	1	360	38.5874	8.47021	19.5589	Hypothetical protein/Unnamed protein products
gi348172730	hypothetical protein SspiN1_19791	5.54	1	343	37.3217	4.4624	19.4573	Hypothetical protein/Unnamed protein products
gi348174962	transcriptional regulator	6.8	4	250	26.818	5.26221	19.4461	Transcriptional Regulator
gi348173037	diaminobutyrate--2-oxoglutarate aminotransferase	5.06	1	415	45.1797	5.2749	19.4435	Amino Acid Metabolism
gi348171383	rhodanese-related sulfurtransferase	13.55	4	273	28.6201	5.04639	19.4401	Amino Acid Metabolism
gi348171458	cyclase/dehydrase	24.49	3	147	16.1783	4.95752	19.4259	Cell Division and Cell Cycle
gi348169463	UDP-N-acetylmuramoylalanyl-D-glutamate--2,6-diaminopimelate ligase	5.56	1	522	54.9873	5.41455	19.3673	Glycan Biosynthesis and Metabolism
gi348174252	3-demethylubiquinone-9 3-methyltransferase	31.25	4	160	17.7308	4.61475	19.2608	Metabolism of Cofactors and Vitamins
gi348174766	hypothetical protein SspiN1_30189	9.02	3	244	25.5372	5.04639	19.2498	Hypothetical protein/Unnamed protein products
gi348169543	tryptophan synthase subunit beta	10.9	3	422	45.121	6.03662	19.128	Amino Acid Metabolism
gi348175501	ATP-dependent DNA ligase	4.52	2	332	36.5118	6.55127	19.0751	Replication and Repair
gi348175822	Activator of Hsp90 ATPase 1 family protein	19.01	5	121	13.7956	4.86865	19.0188	Stress protein
gi348175271	D-alanine--D-alanine ligase	7.12	3	309	32.0927	5.07178	18.9935	Glycan Biosynthesis and Metabolism
gi348176431	30S ribosomal protein S12	21.77	3	124	13.6977	11.2388	18.9503	Translation
gi348173348	hypothetical protein SspiN1_22935	5.22	1	383	42.6047	6.58057	18.9345	Hypothetical protein/Unnamed protein products
gi348173528	hypothetical protein SspiN1_23867	13.54	2	325	36.8865	5.99854	18.9291	Hypothetical protein/Unnamed protein products
gi348171353	hypothetical protein SspiN1_12664	52.53	4	99	10.9221	4.52588	18.8836	Hypothetical protein/Unnamed protein products
gi348171858	thioesterase family protein	23.08	2	143	16.0652	5.33838	18.8706	Lipid Metabolism
gi348173171	hypothetical protein SspiN1_22030	4.81	1	416	41.2106	4.94482	18.8445	Hypothetical protein/Unnamed protein products
gi348169202	glutamyl-tRNA synthetase	4.02	2	498	54.8363	5.40186	18.7683	Metabolism of Cofactors and Vitamins
gi348176554	phosphoribosylaminoimidazole carboxylase ATPase subunit	4.7	1	383	41.2103	5.94775	18.7438	Nucleotide Metabolism
gi348168933	4-methyl-5(B-hydroxyethyl)-thiazole monophosphate biosynthesis enzyme	31.86	3	204	21.4489	4.67822	18.6934	Unknown
gi348174778	aldo/keto reductase family oxidoreductase	4.12	1	340	36.7657	5.21143	18.6681	Metabolism of Terpenoids and Polyketides
gi348173239	biotin sulfoxide reductase	2.34	2	768	83.8993	6.32861	18.5661	Energy Metabolism
gi348171528	putative glutathione S-transferase	9.23	2	325	36.5785	5.94775	18.4981	Amino Acid Metabolism
gi348175433	hypothetical protein SspiN1_33642	16.48	2	176	19.3398	4.81787	18.4381	Hypothetical protein/Unnamed protein products
gi348170375	putative transcriptional regulator	7.92	1	202	22.0087	8.48486	18.4215	Transcriptional Regulator
gi348170845	sugar ABC transporter, ATP-binding protein	7.18	1	390	42.1906	5.22412	18.4132	Membrane Transport and other transport
gi348175198	hypothetical protein SspiN1_32429	4.29	1	396	42.8844	5.57959	18.4045	Hypothetical protein/Unnamed protein products
gi348174982	amidophosphoribosyltransferase	3.77	1	530	56.2539	5.85889	18.3769	Nucleotide Metabolism
gi348169857	radical SAM family protein	7.81	4	333	37.7751	7.79639	18.3688	Biosynthesis of Other Secondary Metabolites
gi348173118	ATP-dependent DNA helicase	4.7	1	553	61.507	5.71924	18.3451	Replication and Repair
gi348176499	NADH dehydrogenase I chain F	7.99	1	438	47.5108	5.99854	18.3107	Energy Metabolism
gi348176837	hputative ribokinase	7.92	1	505	50.5993	5.14795	18.2283	Kinases
gi41350156	cytochrome P450	7.47	2	415	46.199	6.40479	18.2221	Lipid Metabolism
gi348171751	isocitrate lyase	5.72	1	437	48.0369	5.51611	18.2211	Carbohydrate Metabolism
gi348170040	oxidoreductase	7.65	1	327	35.0662	6.46826	18.1751	Metabolism of Terpenoids and Polyketides
gi348176787	putative serine/threonine protein kinase	3.91	1	511	53.9691	6.91748	18.1083	Folding, Sorting and Degradation
gi348175586	threonine dehydrogenase	7.81	1	333	35.0371	5.5415	18.1042	Amino Acid Metabolism
gi348169764	hypothetical protein SspiN1_04433	12.5	2	160	17.7051	4.55127	18.034	Hypothetical protein/Unnamed protein products
gi348173194	pyridoxamine 5'-phosphate oxidase	8.29	3	217	24.3794	8.1626	18.03	Metabolism of Cofactors and Vitamins
gi348170935	carbohydrate kinase, FGGY	13.43	2	499	53.4161	5.43994	17.8838	Carbohydrate Metabolism
gi348174168	aspartate carbamoyltransferase	5.81	1	310	33.1094	7.00537	17.8737	Amino Acid Metabolism
gi348168977	short-chain dehydrogenase/reductase SDR	13.41	2	246	24.7658	4.95752	17.8294	Metabolism of Cofactors and Vitamins
gi348172744	3-oxoacyl-[acyl-carrier-protein] synthase	4.43	1	406	41.4933	5.65576	17.8181	Lipid Metabolism
gi348175790	glutamate decarboxylase	3.49	1	401	43.9636	6.39209	17.815	Carbohydrate Metabolism
gi348175266	thioredoxin reductase	3.28	1	335	35.5407	4.90674	17.7757	Nucleotide Metabolism
gi348171885	hypothetical protein SspiN1_15440	18.27	3	104	11.0912	8.48486	17.7265	Hypothetical protein/Unnamed protein products
gi348169314	4-aminobutyrate aminotransferase, PLP-dependent	5.37	4	447	47.4884	5.59229	17.712	Amino Acid Metabolism
gi348172759	SARP family transcriptional regulator fused with ATPase domain	2.5	1	1122	121.151	6.32861	17.6299	Transcriptional Regulator
gi348173306	histidine ammonia-lyase	3.57	2	504	53.5785	6.7124	17.6271	Amino Acid Metabolism
gi348173094	cell division protein CDC48	1.92	1	728	75.9164	5.09717	17.5863	Cell Division and Cell Cycle
gi348170856	citrate (pro-3S)-lyase beta subunit	7.26	1	317	34.2706	5.47803	17.5581	Signal Transduction
gi348175231	hypothetical protein SspiN1_32604	5.47	2	457	47.3122	4.62744	17.5167	Hypothetical protein/Unnamed protein products
gi348170680	phosphoserine phosphatase	9.56	2	408	42.9326	4.729	17.5065	Energy Metabolism
gi348172952	membrane-bound proton-translocating pyrophosphatase	2.78	1	791	80.1977	5.77002	17.482	Energy Metabolism
gi348173035	ectoine hydroxylase	5.67	1	300	33.5774	5.16064	17.4135	Amino Acid Metabolism
gi348172514	adenosylmethionine-8-amino-7-oxononanoate transaminase	4.76	2	420	45.0409	5.38916	17.3851	Metabolism of Cofactors and Vitamins
gi15077647	DTDP-glucose 4,6-dehydratase	4.86	1	329	36.0591	5.24951	17.3694	Metabolism of Terpenoids and Polyketides
gi348172445	hypothetical protein SspiN1_18346	2.98	1	840	91.1678	5.85889	17.1505	Hypothetical protein/Unnamed protein products
gi348170252	hypothetical protein SspiN1_06980	7.95	2	239	26.2726	5.16064	17.098	Hypothetical protein/Unnamed protein products
gi348176926	methionyl-tRNA synthetase	5.19	1	597	66.4251	5.40186	17.0921	Translation
gi348174744	hypothetical protein SspiN1_30079	16.5	1	103	11.3471	8.20654	17.085	Hypothetical protein/Unnamed protein products
gi348171613	hypothetical protein SspiN1_14010	23.61	1	144	15.6796	4.17041	17.0383	Hypothetical protein/Unnamed protein products
gi348174325	hypothetical protein SspiN1_27944	12.84	2	257	27.5559	4.97021	17.0339	Hypothetical protein/Unnamed protein products
gi348176495	NADH:ubiquinone oxidoreductase subunit J	19.62	3	316	32.7441	5.57959	17.0029	Energy Metabolism
gi348169797	CBS domain-containing protein	12.95	3	139	15.3966	5.96045	16.9995	Transcriptional Regulator
gi348175049	short-chain dehydrogenase/reductase SDR	7.39	2	257	27.5525	9.29053	16.9959	Metabolism of Cofactors and Vitamins
gi348175784	acetyl-CoA carboxylase, biotin carboxylase	11.14	2	449	48.1549	5.2749	16.9752	Lipid Metabolism
gi348175721	cytochrome P450	4.77	1	398	44.3571	5.59229	16.9166	Lipid Metabolism
gi348170329	ECF subfamily RNA polymerase sigma-24 subunit	6.1	1	295	31.9076	5.32568	16.9118	Transcription
gi348170309	thiamine pyrophosphate-requiring protein-like protein	5.67	1	547	56.9556	5.90967	16.9041	Metabolism of Cofactors and Vitamins
gi348176490	polyprenyl diphosphate synthase component	8.48	2	342	37.0848	4.71631	16.8766	Metabolism of Terpenoids and Polyketides
gi348169630	hypothetical protein SspiN1_03743	37.88	2	66	7.62186	8.26514	16.8479	Hypothetical protein/Unnamed protein products
gi348168953	urocanate hydratase	3.45	1	550	59.1636	5.14795	16.8404	Amino Acid Metabolism
gi348169174	methionine synthase, vitamin-B12 independent	4.96	1	343	35.5605	5.23682	16.7995	Amino Acid Metabolism
gi348176027	short-chain dehydrogenase/reductase SDR	9.03	1	277	29.0431	5.46533	16.792	Metabolism of Cofactors and Vitamins
gi348170270	major facilitator superfamily protein	6.07	1	511	52.4392	8.646	16.7695	Signal Transduction
gi348171788	para-nitrobenzyl esterase	5.82	2	498	53.0847	5.07178	16.7596	Metabolism of Terpenoids and Polyketides
gi348169421	hypothetical protein SspiN1_02648	6.12	3	327	33.5489	4.88135	16.6272	Hypothetical protein/Unnamed protein products
gi348169072	arginyl-tRNA synthetase	4.52	1	553	59.7636	5.14795	16.6205	Translation
gi348171071	putative 3-oxoacyl-[acyl-carrier protein] reductase	5.98	1	251	25.9412	5.47803	16.6188	Lipid Metabolism
gi348173950	cysteinyl-tRNA synthetase	3.41	1	411	45.1795	5.10986	16.617	Translation
gi348171137	extracellular solute-binding protein family 5	7.84	1	510	53.5115	5.31299	16.6166	Membrane Transport and other transport
gi348173138	malate dehydrogenase (oxaloacetate-decarboxylating)	6.61	2	484	50.5392	5.14795	16.6097	Carbohydrate Metabolism
gi348171825	hypothetical protein SspiN1_15130	6.68	2	404	43.8503	5.42725	16.6015	Hypothetical protein/Unnamed protein products
gi348172528	hypothetical protein SspiN1_18761	5.84	1	377	41.7234	5.2749	16.5464	Hypothetical protein/Unnamed protein products
gi348171760	30S ribosomal protein S20	23.26	2	86	9.47921	10.9165	16.5305	Translation
gi348171374	RNA polymerase sigma factor SigB	3.13	1	320	35.8768	6.22705	16.4463	Signal Transduction
gi348171384	iron (metal) dependent repressor, DtxR family protein	8.23	3	231	25.5453	5.30029	16.4116	Transcriptional Regulator
gi348174431	aldose-1-epimerase	15.79	2	342	36.7774	6.18896	16.3821	Carbohydrate Metabolism
gi348170682	lipoprotein	7.35	1	204	21.4285	4.80518	16.3456	Cell Division and Cell Cycle
gi346655273	EryR	20.37	1	162	17.6964	7.25439	16.3248	Unknown
gi348171134	oligopeptide ABC transporter ATP-binding protein	6.63	1	332	35.4375	6.84424	16.3197	Membrane Transport and other transport
gi348169223	Lrp/AsnC family transcriptional regulator	37.66	2	77	8.07125	4.71631	16.3091	Transcriptional Regulator
gi348175109	50S ribosomal protein L9	32	2	150	16.1758	9.86182	16.2914	Translation
gi348175306	protein phosphatase	4.03	4	471	50.2034	4.81787	16.2219	Phosphatases
gi348172604	Dyp-type peroxidase family protein	4.88	2	410	43.7277	6.37939	16.2218	Unknown
gi348169563	acyl-CoA thioesterase II	7.37	1	312	34.2204	5.8208	16.169	Lipid Metabolism
gi348175367	rhodanese-like protein	15.89	4	107	11.6587	4.41162	16.1323	Amino Acid Metabolism
gi348172227	aldehyde dehydrogenase	7.77	2	489	51.4497	5.07178	16.0921	Carbohydrate Metabolism
gi348171810	putative esterase	5.5	2	291	31.3967	7.47412	16.0887	Metabolism of Terpenoids and Polyketides
gi348176112	Chitin deacetylase	5.54	2	325	37.052	5.94775	16.0854	Carbohydrate Metabolism
gi348173707	ATPase central domain-containing protein	8.5	1	306	33.1953	5.87158	16.0697	Binding protein/Chaperones
gi348175533	hypothetical protein SspiN1_34184	9.47	2	243	26.9465	6.26514	15.9043	Hypothetical protein/Unnamed protein products
gi348170053	putative methyltransferase	10.83	2	277	30.9156	5.92236	15.8799	Metabolism of Terpenoids and Polyketides
gi348173861	hypothetical protein SspiN1_25564	4.47	2	403	44.9062	6.48096	15.7963	Hypothetical protein/Unnamed protein products
gi348173173	hypothetical protein SspiN1_22040	17.52	2	137	14.5433	4.91943	15.7922	Hypothetical protein/Unnamed protein products
gi348171340	23S rRNA methyltransferase/RumA	4.87	2	411	44.0026	6.41748	15.7891	Amino Acid Metabolism
gi348176514	thymidylate kinase	16.74	1	215	23.7061	5.89697	15.7797	Nucleotide Metabolism
gi348170007	phenylacetate-CoA oxygenase subunit PaaB	46.6	3	103	11.5807	7.69385	15.7758	Amino Acid Metabolism
gi348176748	hypothetical protein SspiN1_40448, partial	3.55	1	620	67.3682	4.37354	15.7242	Hypothetical protein/Unnamed protein products
gi348172880	integral membrane protein	5.57	2	413	43.9017	9.43701	15.6918	Cell wall/Membrane/Septation
gi348174857	pyrroline-5-carboxylate reductase	15.38	3	273	28.2168	4.91943	15.5931	Amino Acid Metabolism
gi348174208	hypothetical protein SspiN1_27339	5.19	1	347	38.6042	8.99756	15.5303	Hypothetical protein/Unnamed protein products
gi348173376	family 1 extracellular solute-binding protein	16.06	3	411	43.4123	6.43018	15.4797	Membrane Transport and other transport
gi348174954	phosphate transport system regulator PhoU-related protein	9.77	2	215	23.709	4.90674	15.4242	Other Regulatory Proteins
gi348174841	ErfK/YbiS/YcfS/YnhG	5.21	1	384	41.5116	5.87158	15.4226	Unknown
gi348170475	putative glycosylase	5.78	2	346	38.2294	7.82568	15.3148	Carbohydrate Metabolism
gi348173427	AMP-dependent synthetase and ligase	4.02	1	522	55.3952	6.60986	15.311	Carbohydrate Metabolism
gi348176763	phosphoribosylglycinamide formyltransferase	9.74	1	195	20.9979	5.60498	15.3086	Metabolism of Cofactors and Vitamins
gi348176458	MCE family protein	10.11	1	376	39.8059	4.88135	15.2543	Unknown
gi348169596	dihydrolipoamide dehydrogenase	4.32	1	486	50.1535	5.97314	15.2385	Carbohydrate Metabolism
gi348171767	hypothetical protein SspiN1_14820	14.39	4	132	14.6504	4.67822	15.2171	Hypothetical protein/Unnamed protein products
gi348169129	methylmalonyl-CoA epimerase	32.43	4	148	15.9353	5.33838	15.1456	Carbohydrate Metabolism
gi348169214	glycerol-3-phosphate dehydrogenase	3.88	1	335	34.8549	5.98584	15.1072	Lipid Metabolism
gi348173439	hypothetical protein SspiN1_23400	4.43	2	429	43.9759	6.53662	15.0998	Hypothetical protein/Unnamed protein products
gi348169138	mannose-6-phosphate isomerase	3.88	2	335	35.5561	5.31299	15.0859	Carbohydrate Metabolism
gi348174507	3-hydroxybutyryl-CoA dehydrogenase	6.13	2	506	54.2754	5.74463	15.069	Amino Acid Metabolism
gi348176182	carbamoyltransferase	3.53	1	709	78.7248	6.0874	15.0544	Metabolism of Cofactors and Vitamins
gi348169199	putative alpha-isopropylmalate/homocitrate synthase family transferase	2.94	1	545	58.2148	5.12256	15.0434	Amino Acid Metabolism
gi348173084	thiamine-phosphate pyrophosphorylase	10	1	220	23.358	5.60498	15.012	Metabolism of Cofactors and Vitamins
gi348171841	hypothetical protein SspiN1_15220	10.78	4	167	17.754	5.37646	14.975	Hypothetical protein/Unnamed protein products
gi348170317	hypothetical protein SspiN1_07315	26.56	2	64	7.44469	4.99561	14.8664	Hypothetical protein/Unnamed protein products
gi348174594	branched-chain alpha-keto acid dehydrogenase subunit E2	4.71	1	446	47.5096	6.72705	14.8626	Carbohydrate Metabolism
gi348172286	hypothetical protein SspiN1_17516	4.65	1	430	45.7903	5.69385	14.8613	Hypothetical protein/Unnamed protein products
gi348172073	hypothetical protein SspiN1_16431	20	1	115	13.2423	4.44971	14.8404	Hypothetical protein/Unnamed protein products
gi348172413	phosphoheptose isomerase	12.14	2	206	21.5622	6.30322	14.7906	Glycan Biosynthesis and Metabolism
gi348175212	putative dihydrolipoamide acyltransferase component	12.24	3	441	45.7993	6.21436	14.7861	Carbohydrate Metabolism
gi348176819	putative glycerate kinase	2.93	1	375	37.5816	4.53857	14.7806	Lipid Metabolism
gi348171402	GTP-binding protein	3.51	1	484	52.5974	5.5542	14.764	Binding protein/Chaperones
gi348169021	alpha-methylacyl-CoA racemase	9.02	1	377	39.5462	5.21143	14.7531	Lipid Metabolism
gi348170249	aldo/keto reductase	4.49	1	334	36.3857	5.2876	14.7206	Metabolism of Terpenoids and Polyketides
gi348176061	putative coenzyme A ligase	3.61	1	499	54.2783	5.69385	14.6689	Lipid Metabolism
gi348173831	universal stress protein	5.65	1	283	29.4686	6.45557	14.6443	Stress protein
gi348173872	hypothetical protein SspiN1_25619	7.98	1	326	34.7043	4.98291	14.6366	Hypothetical protein/Unnamed protein products
gi348169425	hypothetical protein SspiN1_02668	7.14	3	168	18.7987	8.88037	14.6152	Hypothetical protein/Unnamed protein products
gi348170413	hypothetical protein SspiN1_07805	10.2	2	196	22.2661	5.73193	14.5976	Hypothetical protein/Unnamed protein products
gi348170293	sarcosine oxidase gamma subunit	13.13	3	198	21.0486	4.97021	14.566	Amino Acid Metabolism
gi348175068	lipoprotein	9.29	1	323	32.2492	4.77979	14.5473	Cell Division and Cell Cycle
gi348176350	4-hydroxybenzoate transporter-related protein	5.1	2	392	40.8774	10.0229	14.5368	Membrane Transport and other transport
gi348174870	porphobilinogen deaminase	5.77	1	312	32.338	4.84326	14.504	Metabolism of Cofactors and Vitamins
gi348170671	pyrazinamidase / nicotinamidase	7.41	2	189	20.146	4.90674	14.4678	Metabolism of Cofactors and Vitamins
gi348171924	hypothetical protein SspiN1_15635	10.74	1	149	16.5276	6.02393	14.3652	Hypothetical protein/Unnamed protein products
gi348168960	2-amino-3-ketobutyrate coenzyme A ligase	8.86	1	395	42.5808	5.36377	14.3457	Amino Acid Metabolism
gi348171343	Trk system potassium uptake protein TrkA	7.69	2	221	23.7683	6.21436	14.3125	Signal Transduction
gi348176417	30S ribosomal protein S17	11.9	1	84	9.68628	10.1841	14.2555	Translation
gi348174024	beta-lactamase domain-containing protein	9.94	2	312	33.5448	5.45264	14.2538	Biosynthesis of Other Secondary Metabolites
gi348171541	putative bifunctional protein (ribonuclease H/phosphoglycerate mutase)	4.01	2	399	41.8113	5.46533	14.208	Carbohydrate Metabolism
gi348176883	oligopeptide ABC transporter ATP-binding protein	5.41	1	333	37.1346	8.26514	14.1624	Membrane Transport and other transport
gi348175273	putative chromosome partitioning protein	8.28	1	314	33.5294	5.37646	14.1545	Chromosome partitioning proteins
gi348173319	hypothetical protein SspiN1_22790	29	1	100	11.3017	5.50342	14.1487	Hypothetical protein/Unnamed protein products
gi348173993	transcriptional regulator	9.16	1	273	28.5575	6.65381	14.124	Transcriptional Regulator
gi348173038	putative L-2,4-diaminobutyric acid acetyltransferase	19.88	1	166	17.6921	5.13525	14.1094	Amino Acid Metabolism
gi348172894	alpha/beta hydrolase fold-3 protein	5.07	1	355	38.5194	6.3667	14.0535	Unknown
gi348171479	homocysteine methyltransferase	6.69	3	299	31.759	4.80518	13.9989	Amino Acid Metabolism
gi348172587	FAD-dependent oxidoreductase	3.46	1	376	40.0578	7.26904	13.9921	Xenobiotics Biodegradation and Metabolism
gi348171660	hypothetical protein SspiN1_14245	20.71	1	140	14.1765	9.42236	13.9638	Hypothetical protein/Unnamed protein products
gi348172985	hypothetical protein SspiN1_21098	5.88	1	374	40.0398	6.97607	13.9497	Hypothetical protein/Unnamed protein products
gi348171569	putative N-acetylglucosaminylphosphatidylinositol deacetylase	10.36	2	280	30.2968	5.09717	13.9421	Glycan Biosynthesis and Metabolism
gi348174296	acyl-CoA dehydrogenase domain-containing protein	5.63	2	426	44.6583	6.32861	13.8894	Metabolism of Terpenoids and Polyketides
gi348169791	putative integral membrane protein	2.66	1	451	47.7796	9.70068	13.8841	Cell wall/Membrane/Septation
gi348174599	putative acyltransferase	12.94	1	201	19.8996	6.1001	13.8529	Lipid Metabolism
gi348169482	hypothetical protein SspiN1_02953	6.16	2	211	23.6707	5.19873	13.8426	Hypothetical protein/Unnamed protein products
gi348169970	branched-chain amino acid aminotransferase	7.03	2	313	35.035	5.68115	13.6928	Amino Acid Metabolism
gi348169414	dihydrodipicolinate reductase	10.4	1	250	26.0396	5.45264	13.619	Amino Acid Metabolism
gi348174847	osmotically inducible protein C, OsmC	9.79	2	143	14.7824	4.70361	13.6162	Stress protein
gi348175370	hypothetical protein SspiN1_33305	5.06	1	316	34.1846	5.24951	13.5861	Hypothetical protein/Unnamed protein products
gi348172764	two component LuxR family transcriptional regulator	15.84	2	202	21.7796	9.14404	13.4931	Transcriptional Regulator
gi348176423	50S ribosomal protein L2	3.61	1	277	30.3864	11.3267	13.4821	Translation
gi348171493	branched-chain amino acid aminotransferase	5.18	1	367	40.0721	5.75732	13.4793	Amino Acid Metabolism
gi348172028	acetyltransferase	18.56	2	194	21.8581	5.33838	13.4758	Lipid Metabolism
gi348174173	elongation factor P	28.19	2	188	20.4294	5.93506	13.3997	Translation
gi348173980	enoyl-CoA hydratase/isomerase	14.29	1	273	29.0483	5.12256	13.3638	Lipid Metabolism
gi348174656	hypothetical protein SspiN1_29619	10.45	1	268	29.5956	5.77002	13.3398	Hypothetical protein/Unnamed protein products
gi348171144	sortase-like protein	4.71	1	276	29.3862	6.52197	13.2929	Unknown
gi348176325	hypothetical protein SspiN1_38274	20.42	1	142	15.4265	4.24658	13.2841	Hypothetical protein/Unnamed protein products
gi348170899	tryptophanyl tRNA synthetase	11.21	2	321	35.3924	7.45947	13.1821	Translation
gi348175828	hypothetical protein SspiN1_35699	30.83	1	133	13.8309	5.26221	13.1636	Hypothetical protein/Unnamed protein products
gi348171824	hypothetical protein SspiN1_15125	14.22	1	211	23.0299	5.2749	13.0636	Hypothetical protein/Unnamed protein products
gi348169334	mycothione reductase	8.17	2	465	50.4597	5.04639	13.0477	Amino Acid Metabolism
gi348174148	PE-PGRS family protein	4.55	1	418	41.7449	5.14795	12.9786	Unknown
gi348176665	deoxyribose-phosphate aldolase	5.28	1	322	34.6551	7.50342	12.965	Carbohydrate Metabolism
gi348169809	hypothetical protein SspiN1_04678	8.51	1	329	36.0973	5.19873	12.9329	Hypothetical protein/Unnamed protein products
gi348176716	glycosyl hydrolase BNR repeat-containing protein	7.28	1	371	41.23	5.42725	12.81	Carbohydrate Metabolism
gi348171812	ATP-dependent protease ATP-binding subunit ClpX	6.57	1	426	46.8896	5.36377	12.749	Catabolism/Proteases
gi348174193	secreted solute-binding protein,aminodeoxychorismate lyase-like	6.54	1	367	39.264	5.45264	12.7244	Binding protein/Chaperones
gi348171400	SOS-response transcriptional repressor, LexA	8.33	2	240	25.7984	5.18604	12.6589	Replication and Repair
gi348173904	DeoR family transcriptional regulator	7.11	1	253	27.2532	5.19873	12.6404	Transcriptional Regulator
gi348174934	hypothetical protein SspiN1_31055	11.98	2	217	21.8142	7.84033	12.5129	Hypothetical protein/Unnamed protein products
gi348174787	hypothetical protein SspiN1_30304	51.92	3	52	5.54983	4.81787	12.5031	Hypothetical protein/Unnamed protein products
gi348174890	cytochrome c biogenesis membrane protein	4.63	1	540	59.9778	7.82568	12.4776	Cell wall/Membrane/Septation
gi348171329	acetyl-CoA acetyltransferase	8.72	2	413	43.3571	6.30322	12.471	Lipid Metabolism
gi348174214	peptidyl-prolyl cis-trans isomerase (rotamase) - cyclophilin family protein	7.53	4	279	29.8129	7.37158	12.4595	Transcription
gi348174086	type 11 methyltransferase	15.69	1	153	17.0057	6.41748	12.4544	Metabolism of Terpenoids and Polyketides
gi348170861	putative ATP-binding protein involved in chromosome partitioning	4.49	1	379	39.8976	5.46533	12.431	Chromosome partitioning proteins
gi348171917	putative peptide monooxygenase	4.14	1	435	48.8646	5.89697	12.2241	Amino Acid Metabolism
gi348173105	hypothetical protein SspiN1_21700	3.46	1	665	71.8395	5.24951	12.1084	Hypothetical protein/Unnamed protein products
gi348172657	pseudouridylate synthase ribosomal large subunit	5.88	1	255	28.6962	8.76318	12.0953	Nucleotide Metabolism
gi348175012	phosphoribosylaminoimidazole-succinocarboxamide synthase	9.43	1	297	32.3234	4.85596	12.02	Nucleotide Metabolism
gi348176496	NADH dehydrogenase subunit I	11.83	1	186	20.843	5.0083	11.9893	Energy Metabolism
gi348171865	putative DNA-binding protein	8.23	1	401	42.5609	7.44482	11.9449	Binding protein/Chaperones
gi348168998	Helix-turn-helix protein	7.72	1	285	31.2653	5.87158	11.9224	Binding protein/Chaperones
gi348176727	hypothetical protein SspiN1_40328	22.73	2	66	7.27982	8.49951	11.873	Hypothetical protein/Unnamed protein products
gi348175041	YCII-related protein	29	1	100	10.9435	4.79248	11.7667	Unknown
gi348170797	PE-PGRS family protein	9.51	1	452	44.301	4.97021	11.7273	Unknown
gi348169376	precorrin-8X methylmutase CbiC/CobH	9.17	1	218	22.3568	6.55127	11.7143	Metabolism of Cofactors and Vitamins
gi348171719	metal-binding heat shock protein	13.37	2	187	20.199	4.61475	11.7105	Stress protein
gi348169279	ammonium transporter	6.52	1	445	45.694	6.01123	11.6966	Membrane Transport and other transport
gi348168932	phosphoglycerate mutase family protein	13.13	1	198	21.617	6.52197	11.6944	Carbohydrate Metabolism
gi348168939	hypothetical protein SspiN1_00150	10.14	3	138	15.2464	4.98291	11.6822	Hypothetical protein/Unnamed protein products
gi348169207	3-isopropylmalate dehydratase small subunit	6.5	2	200	22.3174	5.43994	11.6677	Amino Acid Metabolism
gi348174670	SimX4-like protein	11.3	1	292	33.4901	6.32861	11.6245	Catabolism/Proteases
gi348172753	putative DNA binding protein	16.78	3	143	15.8119	4.729	11.5755	Binding protein/Chaperones
gi348169411	30S ribosomal protein S15	29.21	3	89	10.3507	10.5063	11.5603	Translation
gi348176858	hypothetical protein SspiN1_41020	7.98	1	351	39.9003	5.32568	11.5505	Hypothetical protein/Unnamed protein products
gi348173021	hypothetical protein SspiN1_21278	10.77	3	195	19.8453	6.3667	11.5245	Hypothetical protein/Unnamed protein products
gi348173027	cysteinyl-tRNA synthetase	3.66	1	464	50.9171	5.88428	11.5191	Translation
gi348169287	30S ribosomal protein S16	25.33	2	150	16.4577	9.24658	11.4349	Translation
gi348170112	antibiotic biosynthesis monooxygenase	33.03	2	109	12.5251	4.81787	11.4009	Metabolism of Terpenoids and Polyketides
gi348172415	phosphoheptose isomerase	7.3	1	233	24.6215	5.60498	11.3669	Glycan Biosynthesis and Metabolism
gi348169922	4-hydroxybenzoate 3-monooxygenase	4.63	1	389	43.0577	6.62451	11.2045	Xenobiotics Biodegradation and Metabolism
gi348170160	putative D-isomer specific 2-hydroxyacid dehydrogenase	7.08	1	325	35.0903	6.22705	11.1449	Binding protein/Chaperones
gi348175648	phytanoyl-CoA dioxygenase	9.96	1	281	31.3195	5.31299	11.101	Lipid Metabolism
gi348171656	restriction nuclease	5.86	1	307	34.3965	4.93213	11.0867	Nucleotide Metabolism
gi348170436	ArsR family transcriptional regulator	7.69	1	260	29.4669	5.23682	11.0499	Transcriptional Regulator
gi348168950	putative ABC transport system substrate binding protein	9.59	1	292	31.241	5.021	10.9442	Membrane Transport and other transport
gi348169093	F0F1 ATP synthase subunit epsilon	31.4	2	121	12.5535	4.81787	10.8302	Energy Metabolism
gi348176599	ErfK/YbiS/YcfS/YnhG	21.33	1	150	15.4377	9.39307	10.8131	Unknown
gi348174908	ubiquinone/menaquinone biosynthesis methyltransferase	8.3	1	229	25.119	9.27588	10.7504	Metabolism of Cofactors and Vitamins
gi348176686	succinate dehydrogenase iron-sulfur subunit	3.76	1	266	29.91	6.55127	10.7227	Carbohydrate Metabolism
gi348176949	hypothetical protein SspiN1_41480	17.17	1	99	10.1512	7.48877	10.7005	Hypothetical protein/Unnamed protein products
gi348170891	N-succinyldiaminopimelate aminotransferase	8.82	1	374	39.2177	6.39209	10.651	Amino Acid Metabolism
gi348176536	mannose-1-phosphate guanyltransferase	7.4	1	365	38.1868	4.94482	10.648	Carbohydrate Metabolism
gi348175905	hypothetical protein SspiN1_36104	6.32	1	348	37.7576	4.7417	10.6414	Hypothetical protein/Unnamed protein products
gi348172815	O-methyltransferase	8.07	3	223	23.7515	4.90674	10.631	Amino Acid Metabolism
gi348169699	putative transcriptional regulator	11.87	1	219	23.5273	11.605	10.4942	Transcriptional Regulator
gi348172471	hypothetical protein SspiN1_18476	39.51	1	81	8.71041	7.45947	10.4641	Hypothetical protein/Unnamed protein products
gi348176638	putative phospho-sugar mutase	3.67	1	545	57.4696	5.14795	10.4395	Carbohydrate Metabolism
gi348176369	IclR family transcriptional regulator	9.34	1	257	27.94	6.41748	10.4348	Transcriptional Regulator
gi348170606	putative S-adenosylmethionine decarboxylase	7.59	1	290	32.3327	4.64014	10.3892	Amino Acid Metabolism
gi348172029	ribosomal protein S6 modification protein	3.93	1	331	36.6356	5.57959	10.3687	Translation
gi348169288	hypothetical protein SspiN1_01965	16.46	1	79	8.5386	8.98291	10.3435	Hypothetical protein/Unnamed protein products
gi348172317	hypothetical protein SspiN1_17696	9.66	2	145	16.1273	7.40088	10.326	Hypothetical protein/Unnamed protein products
gi348169096	UDP-N-acetylglucosamine 1-carboxyvinyltransferase	6.22	1	418	44.2548	6.06201	10.2432	Glycan Biosynthesis and Metabolism
gi348170664	Mov34/MPN/PAD-1 family protein	14.57	2	151	17.0442	4.97021	10.2243	Unknown
gi348172643	DeoR family sugar metabolism transcriptional regulator	12.21	1	262	28.6848	6.44287	10.191	Transcriptional Regulator
gi348170386	6-phosphogluconate dehydrogenase	6.68	2	479	51.1389	5.78271	10.1762	Carbohydrate Metabolism
gi348171642	hypothetical protein SspiN1_14155	11.36	1	273	29.1663	6.62451	10.1702	Hypothetical protein/Unnamed protein products
gi348169600	pyruvate dehydrogenase complex dihydrolipoamide acetyltransferase, partial	20.44	2	318	32.5455	6.84424	10.159	Carbohydrate Metabolism
gi348169908	SUA5/YciO/YrdC/YwlC family protein	12.14	1	206	22.9248	5.99854	10.135	Unknown
gi13162651	probable aminotransferase	9.35	1	385	42.2695	5.75732	10.0932	Amino Acid Metabolism
gi348171443	Pyridoxamine 5'-phosphate oxidase	16.46	1	158	17.6523	9.23193	10.0132	Metabolism of Cofactors and Vitamins
gi348175849	NAD-dependent epimerase/dehydratase	18.96	1	211	22.059	4.93213	9.97229	Binding protein/Chaperones
gi348170369	heat shock protein 15	15.7	1	121	13.6642	11.3267	9.9385	Folding, Sorting and Degradation
gi348176783	LmbE family protein	9.21	2	228	25.1414	5.80811	9.86931	Unknown
gi348172629	isopentenyl-diphosphate delta-isomerase	12.69	2	134	14.6873	4.81787	9.85905	Metabolism of Terpenoids and Polyketides
gi348172389	XRE family transcriptional regulator	9.05	1	210	24.0449	4.98291	9.82848	Transcriptional Regulator
gi348169458	hypothetical protein SspiN1_02833	27.27	1	77	8.32323	5.10986	9.82711	Hypothetical protein/Unnamed protein products
gi348170840	peptidase dimerisation domain-containing protein	5.68	1	405	42.6158	6.1001	9.72388	Catabolism/Proteases
gi348172016	dihydrodipicolinate synthase family protein	8.42	2	297	31.5886	5.03369	9.70597	Amino Acid Metabolism
gi348174216	adenine phosphoribosyltransferase	10.64	3	188	19.5624	4.77979	9.66803	Nucleotide Metabolism
gi348173254	hypothetical protein SspiN1_22465	3.22	1	590	64.005	4.2085	9.65935	Hypothetical protein/Unnamed protein products
gi348172002	fumarylacetoacetate (FAA) hydrolase	6.97	1	287	31.517	4.99561	9.65762	Amino Acid Metabolism
gi348170457	GCN5-like N-acetyltransferase	10.5	1	181	20.3647	6.72705	9.62645	Signal Transduction
gi348175478	50S ribosomal protein L20	11.48	1	122	14.1297	11.2388	9.52899	Translation
gi348175005	phosphoribosylformylglycinamidine synthase I	16	2	225	23.8369	5.08447	9.49521	Nucleotide Metabolism
gi348175289	hypothetical protein SspiN1_32894	11.88	1	261	26.8235	4.94482	9.48823	Hypothetical protein/Unnamed protein products
gi348169542	indole-3-glycerol-phosphate synthase	7.43	1	269	28.2759	5.19873	9.47629	Amino Acid Metabolism
gi348175024	aromatic amino acid beta-eliminating lyase/threonine aldolase	9.15	1	317	33.2383	6.27783	9.35371	Amino Acid Metabolism
gi348174241	aldehyde dehydrogenase, NAD-dependent	7.23	1	484	50.9264	5.2876	9.1898	Xenobiotics Biodegradation and Metabolism
gi348175398	hypothetical protein SspiN1_33445	12.5	1	224	23.4494	6.30322	9.18948	Hypothetical protein/Unnamed protein products
gi348169767	hypothetical protein SspiN1_04448	16.85	1	89	9.23973	4.11963	9.16779	Hypothetical protein/Unnamed protein products
gi348171910	hypothetical protein SspiN1_15565	6.15	1	244	26.5873	5.05908	9.14791	Hypothetical protein/Unnamed protein products
gi348171445	hypothetical protein SspiN1_13134	8.46	1	272	29.8063	5.65576	9.04159	Hypothetical protein/Unnamed protein products
gi348169086	ATP synthase A chain	5.02	1	259	28.1245	9.70068	9.0399	Energy Metabolism
gi348170905	pterin-4-alpha-carbinolamine dehydratase	13.68	2	117	13.0675	5.18604	8.98893	Nucleotide Metabolism
gi348173479	hypothetical protein SspiN1_23620	14.91	2	114	13.2808	6.53662	8.9087	Hypothetical protein/Unnamed protein products
gi348171044	hypothetical protein SspiN1_11109	11.81	1	237	26.1522	9.31982	8.90856	Hypothetical protein/Unnamed protein products
gi348173846	ATP/GTP-binding protein	15.08	1	199	21.7092	4.79248	8.87186	Binding protein/Chaperones
gi348169410	hypothetical protein SspiN1_02593	6.31	1	206	22.738	10.2427	8.74946	Hypothetical protein/Unnamed protein products
gi348173224	hypothetical protein SspiN1_22305	24.14	2	145	15.8079	7.81104	8.74942	Hypothetical protein/Unnamed protein products
gi348172418	hydrogenase expression/formation protein HypE	4.72	1	360	38.0561	5.05908	8.65811	Unknown
gi348174097	ATPase-like protein	6.15	1	488	52.7111	6.26514	8.65727	Binding protein/Chaperones
gi348172134	hypothetical protein SspiN1_16736	9.09	2	77	8.29911	9.80322	8.65479	Hypothetical protein/Unnamed protein products
gi348174980	hypothetical protein SspiN1_31285	20.97	1	62	7.18836	4.88135	8.61103	Hypothetical protein/Unnamed protein products
gi348172584	phosphohistidine phosphatase	24.69	1	162	17.7552	5.88428	8.61002	Phosphatases
gi348172866	hypothetical protein SspiN1_20499	12.5	2	120	13.4125	4.44971	8.56462	Hypothetical protein/Unnamed protein products
gi348168915	hypothetical protein SspiN1_00020	6.44	1	264	27.6258	5.04639	8.47617	Hypothetical protein/Unnamed protein products
gi348175934	hypothetical protein SspiN1_36249	6.4	1	328	35.8478	5.04639	8.43825	Hypothetical protein/Unnamed protein products
gi348174192	shikimate 5-dehydrogenase	10.56	1	284	28.7008	4.95752	8.41336	Amino Acid Metabolism
gi348171993	ABC transporter-like protein	7.38	1	271	28.956	6.87354	8.20744	Membrane Transport and other transport
gi348176413	30S ribosomal protein S14	21.31	1	61	6.95171	11.2681	8.02696	Translation
gi348176774	putative surface layer protein	4.71	1	340	35.7753	5.22412	8.01732	Cell wall/Membrane/Septation
gi13162641	probable O-methyltransferase	9.2	1	250	28.0368	4.97021	8.01633	Metabolism of Terpenoids and Polyketides
gi348176786	putative serine/threonine protein kinase	4.25	1	471	49.2316	5.021	7.9905	Folding, Sorting and Degradation
gi348176591	hypothetical protein SspiN1_39624	19.35	1	124	12.9124	4.51318	7.97781	Hypothetical protein/Unnamed protein products
gi348175236	two-component system response regulator	9.33	1	225	24.2745	5.22412	7.97072	Signal Transduction
gi348174231	CDP-diacylglycerol--glycerol-3-phosphate 3-phosphatidyltransferase, putative	17.41	1	201	21.0915	7.34229	7.87568	Lipid Metabolism
gi348174964	hypothetical protein SspiN1_31205	7.87	1	267	28.1281	5.07178	7.87559	Hypothetical protein/Unnamed protein products
gi348175349	pyridoxamine 5'-phosphate oxidase-related,FMN-binding protein	18.38	1	136	15.2999	6.17627	7.84277	Metabolism of Cofactors and Vitamins
gi348169221	D-alanyl-alanine synthetase A	4.13	1	363	39.4793	4.80518	7.82804	Glycan Biosynthesis and Metabolism
gi348175963	hypothetical protein SspiN1_36394	7.04	2	213	23.3406	6.18896	7.79863	Hypothetical protein/Unnamed protein products
gi348171435	5,10-methylenetetrahydrofolate reductase	6.29	1	302	33.0262	6.04932	7.75971	Metabolism of Cofactors and Vitamins
gi348169075	threonine synthase	8.01	1	362	36.946	5.63037	7.75358	Amino Acid Metabolism
gi348176418	50S ribosomal protein L29	15	2	80	9.13976	5.18604	7.62559	Translation
gi348170234	cytochrome P450	8.82	1	397	43.8123	5.78271	7.57592	Lipid Metabolism
gi348171576	hypothetical protein SspiN1_13815	13.17	1	243	25.4044	5.33838	7.56522	Hypothetical protein/Unnamed protein products
gi348172934	hypothetical protein SspiN1_20839	10.98	1	255	26.4888	4.86865	7.5633	Hypothetical protein/Unnamed protein products
gi348169392	hypothetical protein SspiN1_02503	14.78	1	291	32.1885	5.71924	7.56215	Hypothetical protein/Unnamed protein products
gi348172461	dienelactone hydrolase	18.52	1	189	20.5164	4.75439	7.55719	Unknown
gi348170681	cytochrome c oxidase subunit I	3.09	1	582	64.5824	8.08936	7.54281	Energy Metabolism
gi348176441	hypothetical protein SspiN1_38874	10.45	1	201	22.5119	4.66553	7.52398	Hypothetical protein/Unnamed protein products
gi348175868	PadR family transcriptional regulator	16.67	1	114	12.7796	6.60986	7.47689	Transcriptional Regulator
gi348174039	ribulose-phosphate 3-epimerase	12.83	1	226	23.9562	5.03369	7.45695	Carbohydrate Metabolism
gi348176743	methylenetetrahydrofolate dehydrogenase (NADP+) / methenyltetrahydrofolate cyclohydrolase	4.95	1	283	29.6017	6.03662	7.4046	Metabolism of Cofactors and Vitamins
gi348173668	transcriptional regulator, TetR family protein	18.6	1	172	18.7206	6.02393	7.38265	Transcriptional Regulator
gi348168923	anti-sigma factor	16.36	1	110	12.262	5.32568	7.37699	Unknown
gi348174675	Citrate transporter	7.93	1	429	45.5998	6.72705	7.33528	Signal Transduction
gi348174798	cytochrome c oxidase subunit I	2.62	1	611	67.8062	8.23584	7.28702	Energy Metabolism
gi348176604	hypothetical protein SspiN1_39689	12.96	1	108	12.1762	6.26514	7.23896	Hypothetical protein/Unnamed protein products
gi348170759	hypothetical protein SspiN1_09668	8.26	1	121	14.5322	5.92236	7.1659	Hypothetical protein/Unnamed protein products
gi348174977	glycine cleavage T protein (aminomethyl transferase)	5.07	1	375	40.0647	5.75732	7.08114	Amino Acid Metabolism
gi348176427	30S ribosomal protein S10	11.88	1	101	11.5092	9.5835	7.00954	Translation
gi348175897	alpha/beta hydrolase fold containing protein	10.53	1	304	32.0364	5.60498	7.00052	Metabolism of Cofactors and Vitamins
gi348169786	hypothetical protein SspiN1_04563	9.62	1	239	25.5438	4.58936	6.9712	Hypothetical protein/Unnamed protein products
gi348175094	hypothetical protein SspiN1_31875	12.93	2	147	16.1079	4.43701	6.96716	Hypothetical protein/Unnamed protein products
gi348169839	peptidase M19 renal dipeptidase	5.04	1	397	42.8897	5.33838	6.94473	Catabolism/Proteases
gi348172285	hypothetical protein SspiN1_17511	5.56	1	324	34.3526	4.83057	6.85062	Hypothetical protein/Unnamed protein products
gi348168955	N-formimino-L-glutamate deiminase	4.31	2	441	46.8211	5.59229	6.78831	Unknown
gi348173013	antibiotic biosynthesis monooxygenase	20.2	1	99	10.6823	5.18604	6.77764	Metabolism of Terpenoids and Polyketides
gi348171618	hypothetical protein SspiN1_14035	18.18	1	77	7.99626	11.3853	6.6784	Hypothetical protein/Unnamed protein products
gi13443714	unnamed protein product	9.13	1	241	24.8297	5.021	6.64459	Hypothetical protein/Unnamed protein products
gi348171413	amino acid ABC transporter, permease protein	9.26	1	216	23.2921	9.61279	6.64259	Membrane Transport and other transport
gi348174143	DNA-directed RNA polymerase subunit omega	26.8	2	97	10.5054	4.75439	6.63476	Transcription
gi348169079	50S ribosomal protein L31	27.4	2	73	8.15009	9.84717	6.59883	Translation
gi348169146	thioredoxin	5.92	1	321	34.0183	4.69092	6.54903	Folding, Sorting and Degradation
gi348175344	hypothetical protein SspiN1_33175	4.63	1	454	47.5736	5.0083	6.49611	Hypothetical protein/Unnamed protein products
gi348174854	xylose isomerase-like TIM barrel	6.36	1	283	30.7409	6.37939	6.34673	Carbohydrate Metabolism
gi348170364	hypothetical protein SspiN1_07560	6.23	1	273	29.8189	4.81787	6.30135	Hypothetical protein/Unnamed protein products
gi348176724	hypothetical protein SspiN1_40313	27.55	1	98	10.3899	4.41162	6.279	Hypothetical protein/Unnamed protein products
gi348169249	50S ribosomal protein L32	30	1	60	6.81446	10.9019	6.11722	Translation
gi348175214	pyruvate dehydrogenase (acetyl-transferring) E1 component, alpha subunit	5.68	1	405	44.9941	4.91943	5.85119	Carbohydrate Metabolism
gi41350154	urease beta subunit	14.05	1	185	19.7205	4.61475	5.83697	Nucleotide Metabolism
gi348169802	pyridine nucleotide-disulphide oxidoreductase,class II	6.23	1	305	32.6019	5.07178	5.778	Nucleotide Metabolism
gi348175089	hypothetical protein SspiN1_31850	72.97	1	37	3.97503	10.2866	5.71561	Hypothetical protein/Unnamed protein products
gi348170971	mycothiol conjugate amidase Mca	7.85	1	293	32.896	4.76709	5.42583	Unknown
gi348173227	hypothetical protein SspiN1_22320	10	1	120	12.3873	9.99365	5.42279	Hypothetical protein/Unnamed protein products
gi348171654	hypothetical protein SspiN1_14215	50	1	56	6.39222	5.40186	5.41224	Hypothetical protein/Unnamed protein products
gi348175216	hypothetical protein SspiN1_32519	7.44	1	215	23.0262	9.0708	5.39801	Hypothetical protein/Unnamed protein products
gi348175013	transcriptional regulator, TenA/THI-4 family protein, putative	12.96	1	216	24.7293	5.021	5.36472	Metabolism of Cofactors and Vitamins
gi348170363	Zn-dependent oxidoreductase, NADPH:quinone reductase	8.55	1	304	31.9306	4.85596	5.27315	Energy Metabolism
gi348175823	hypothetical protein SspiN1_35674	14.21	1	190	21.0524	5.26221	5.23978	Hypothetical protein/Unnamed protein products
gi348171784	50S ribosomal protein L21	41.18	1	102	11.1151	9.62744	5.23925	Translation
gi348170819	hypothetical protein SspiN1_09978	8.74	1	206	22.4335	5.8208	5.23065	Hypothetical protein/Unnamed protein products
gi348171031	hypothetical protein SspiN1_11044	15.15	1	132	14.8408	4.81787	5.18003	Hypothetical protein/Unnamed protein products
gi348176862	uracil-DNA glycosylase	7.42	1	256	27.7052	6.52197	5.15171	Replication and Repair
gi348169938	selenide, water dikinase	8.39	1	322	33.0011	5.17334	5.11719	Amino Acid Metabolism
gi348171155	LPXTG-motif cell wall anchor domain-containing protein	5.02	1	458	47.7249	4.80518	5.11194	Cell wall/Membrane/Septation
gi348176917	4-diphosphocytidyl-2-C-methyl-D-erythritol kinase	5.3	1	321	33.2795	6.31592	5.0999	Metabolism of Terpenoids and Polyketides
gi348169873	putative naringenin-chalcone synthase	8.96	1	346	36.4708	5.97314	5.07383	Biosynthesis of Other Secondary Metabolites
gi348170952	secreted trypsin-like serine protease	4.35	1	253	25.7878	4.83057	4.92245	Signal Transduction
gi348170148	hypothetical protein SspiN1_06425	24	1	75	7.95203	6.93213	4.85166	Hypothetical protein/Unnamed protein products
gi348173030	hypothetical protein SspiN1_21323	6.08	1	263	28.8569	8.93896	4.80476	Hypothetical protein/Unnamed protein products
gi348169101	NUDIX hydrolase	12.87	1	171	19.2077	4.99561	4.7917	Metabolism of Cofactors and Vitamins
gi348170585	amino acid permease-associated region	3.73	1	483	51.4007	8.54346	4.68967	Membrane Transport and other transport
gi348171106	ABC-2 type transporter	3.1	1	677	71.2103	5.40186	4.66592	Membrane Transport and other transport
gi348169995	stress-inducible protein	11.11	1	144	15.4836	5.88428	4.60494	Stress protein
gi348173212	hypothetical protein SspiN1_22245	10.47	1	86	8.90538	4.51318	4.58548	Hypothetical protein/Unnamed protein products
gi348174126	DNA breaking-rejoining enzyme	4.28	1	397	44.2011	9.77393	4.39559	Replication and Repair
gi348175891	IclR family transcriptional regulator	6.84	1	263	28.1018	8.20654	4.34807	Transcriptional Regulator
gi348171529	hypothetical protein SspiN1_13580	16.41	1	128	14.3702	6.52197	4.05414	Hypothetical protein/Unnamed protein products
gi348169952	hypothetical protein SspiN1_05415	27.91	1	129	14.0961	5.46533	4.01484	Hypothetical protein/Unnamed protein products
gi348171397	ribonucleotide reductase regulator NrdR-like protein	15.24	1	164	18.4144	6.58057	3.04411	Other Regulatory Proteins
gi348172826	hypothetical protein SspiN1_20281	7.39	1	176	17.9181	4.84326	2.97658	Hypothetical protein/Unnamed protein products
gi300640019	unnamed protein product	8.08	1	260	26.5108	4.80518	2.65213	Hypothetical protein/Unnamed protein products
gi348169717	glycoside hydrolase	3.47	1	317	34.5833	8.60205	2.6239	Carbohydrate Metabolism
a Protein identification according to NCBI protein knowledgebase (NCBI, update May 12, 2012; http://www.ncbi.nlm.nih.gov/)
b Number of peptides identified by 2D LC-MS/MS analysis
c Proteins were classified into different functional categories according to the KEGG pathway (http://www.genome.jp/kegg/) and Gene Ontology (http://www.geneontology.org/) databases
The categories shown are primary metabolism (carbohydrate metabolism; energy metabolism; nucleotide metabolism; amino acid metabolism; glycan biosynthesis and metabolism), secondary metabolism (biodegradation
and metabolism of xenobiotics; metabolism of cofactors and vitamins; metabolism of terpenoids and polyketides; biosynthesis of other secondary metabolites; lipid metabolism), genetic information processing (transcription;
translation; folding; sorting and degradation; replication and repair), environmental information processing (resistance; membrane transport and other forms of transport; signal transduction), cellular processes (cell
communication; catabolism or proteases; cell division and cell cycle; peroxisomes; binding proteins or chaperones; cell wall or cell membrane and septation proteins, chromosome-partitioning proteins; transcription
factors), regulatory proteins (stress proteins; kinases; phosphatases; transcriptional regulators and other regulatory proteins).

## Sheet: proteins in T3
Identification of S. spinosa proteins at T3 phase by 2D-LC-MS/MS
NCBI Accession	Description a	Sequence Coverage(%)	Peptides b	AAs	MW [kDa]	calc. pI	Score	Main metabolic pathway/ Cellular function(category) c
gi348176726	hypothetical protein SspiN1_40323	60.71	190	168	17.6919	5.90967	1160.27	Hypothetical protein/unnamed protein products
gi348174322	hypothetical protein SspiN1_27929	69.81	174	361	38.5056	5.42725	981.632	Hypothetical protein/unnamed protein products
gi348174826	membrane spanning protein	34.45	146	209	22.5117	6.62451	873.452	Cell wall/Membrane/Septation
gi348175327	hypothetical protein SspiN1_33090	32.17	152	230	23.5947	4.95752	861.205	Hypothetical protein/unnamed protein products
gi348173178	superoxide dismutase [Fe-Zn] 1 (FeSOD I)	63.16	150	209	23.2847	5.68115	856.573	Peroxisome
gi348174902	metallopeptidase	32.46	125	499	53.9616	5.0083	688.242	Catabolism/Proteases
gi348174074	polysaccharide deacetylase	69.23	114	325	35.9189	5.38916	677.54	Carbohydrate Metabolism
gi348173102	chaperonin GroEL	57.38	111	542	57.2082	4.93213	677.464	Folding, Sorting and Degradation
gi348171511	glutamine synthetase	47.47	103	474	53.4564	5.23682	613.788	Amino Acid Metabolism
gi348170321	5-methyltetrahydropteroyltriglutamate--homocysteine S-methyltransferase	34.17	93	758	82.7579	5.16064	591.458	Amino Acid Metabolism
gi348176428	elongation factor Tu	49.87	79	397	43.8566	5.22412	498.305	Translation
gi41350153	urease alpha subunit	19.78	72	642	68.9835	6.22705	391.855	Nucleotide Metabolism
gi348171614	pyruvate dehydrogenase subunit E1	17.79	63	922	102.671	6.46826	387.268	Carbohydrate Metabolism
gi348176887	oligopeptide binding protein of ABC transporter	49.36	62	543	59.1015	5.14795	377.663	Membrane Transport and other transport
gi348174687	cyclic nucleotide-binding domain-containing protein	47.08	53	463	51.0124	5.64307	352.647	Binding protein/Chaperones
gi348170064	choloylglycine hydrolase	50.17	52	301	32.9565	4.95752	276.674	Lipid Metabolism
gi348175373	ferritin family protein	44.62	33	186	21.3747	4.89404	272.01	Membrane Transport and other transport
gi348170208	hydrolase	34.29	46	280	31.6346	5.37646	266.359	Amino Acid Metabolism
gi348174563	cyclic nucleotide-binding domain-containing protein	27.94	41	562	60.6269	5.88428	250.798	Binding protein/Chaperones
gi348176852	hypothetical protein SspiN1_40990	63.11	46	103	11.0284	4.51318	245.246	Hypothetical protein/unnamed protein products
gi348174564	cyclic nucleotide-binding domain-containing protein	26.76	29	562	60.6269	5.88428	214.665	Binding protein/Chaperones
gi348171500	dihydrolipoamide dehydrogenase	7.24	37	456	47.6669	5.88428	213.657	Carbohydrate Metabolism
gi348176208	luciferase-like protein	25.07	38	351	39.303	4.86865	203.647	Unknown
gi348171102	30S ribosomal protein S1	25.45	26	499	55.2371	4.76709	201.401	Translation
gi348170197	aconitate hydratase	17.48	22	938	101.384	5.0083	188.854	Carbohydrate Metabolism
gi348171412	putative glutamate binding protein	41.84	31	294	32.1083	5.61768	187.644	Membrane Transport and other transport
gi348174810	hypothetical protein SspiN1_30419	33.33	29	129	14.512	5.21143	186.709	Hypothetical protein/unnamed protein products
gi348174999	lysozyme M1 precursor	32.24	28	245	27.0967	6.18896	183.073	Catabolism/Proteases
gi348175295	hypothetical protein SspiN1_32924	34.55	33	191	20.6831	10.7993	179.392	Hypothetical protein/unnamed protein products
gi348173305	aldo/keto reductase	28.4	28	324	34.6762	5.46533	168.302	Metabolism of Terpenoids and Polyketides
gi348176452	DNA-directed RNA polymerase subunit beta	9.28	14	1164	128.662	5.04639	167.881	Transcription
gi348173307	NmrA family protein	41.16	29	294	30.6089	5.14795	165.071	Transcriptional regulator
gi348171262	NAD/factor-dependent formaldehyde dehydrogenase	35.56	22	374	39.1759	5.19873	161.936	Binding protein/Chaperones
gi348173083	serine protease precursor	25	28	380	38.882	4.85596	159.839	Signal Transduction
gi348171177	heat shock protein Hsp20	44.85	31	136	15.641	5.2749	157.312	Folding, Sorting and Degradation
gi348176443	hypothetical protein SspiN1_38884	29.61	25	152	16.3423	4.89404	150.069	Hypothetical protein/unnamed protein products
gi348173691	cold shock protein CspA	65.67	29	67	7.16853	5.23682	141.72	Transcription factors
gi348171558	hypothetical protein SspiN1_13725	40.94	27	127	12.8636	8.20654	141.395	Hypothetical protein/unnamed protein products
gi348169092	F0F1 ATP synthase subunit beta	22.9	17	476	52.0045	4.94482	139.62	Energy Metabolism
gi348172896	starvation-response DNA binding protein	31.52	21	165	18.3305	5.79541	138.804	Chromosome partitioning proteins
gi41350159	ObsC	1.42	6	7488	781.358	4.98291	136.311	Binding protein/Chaperones
gi348171298	stress-like protein	10.24	22	205	21.4619	5.17334	133.079	Stress protein
gi348172775	beta-glucosidase	15.96	22	470	51.6966	5.021	128.592	Carbohydrate Metabolism
gi348176597	glycerol kinase	20.2	17	500	54.4243	5.19873	124.304	Lipid Metabolism
gi348176851	hypothetical protein SspiN1_40985	45.83	18	96	10.2589	4.4624	122.841	Hypothetical protein/unnamed protein products
gi348175423	PS1 protein	22.3	17	426	45.5653	5.14795	121.362	Translation
gi348171433	hypothetical protein SspiN1_13074	24.56	16	566	62.7852	5.10986	119.16	Hypothetical protein/unnamed protein products
gi348169090	F0F1 ATP synthase subunit alpha	18.07	13	548	58.7302	5.03369	114.955	Energy Metabolism
gi348169412	polynucleotide phosphorylase/polyadenylase	11.95	18	745	79.268	5.07178	113.172	Folding, Sorting and Degradation
gi348168964	alpha-ketoglutarate decarboxylase	11.35	17	1225	134.625	6.354	110.748	Carbohydrate Metabolism
gi348170939	hypothetical protein SspiN1_10584	10.68	16	843	90.5558	7.6792	108.692	Hypothetical protein/unnamed protein products
gi348176808	chaperonin GroEL	18.59	14	538	56.5319	5.19873	108.112	Folding, Sorting and Degradation
gi348174073	fatty-acid--CoA ligase	25.93	20	513	55.5566	5.60498	104.295	Lipid Metabolism
gi348174688	terpene synthase, metal-binding protein	46.46	21	353	39.3327	5.99854	104.263	Metabolism of Terpenoids and Polyketides
gi348176475	aspartate aminotransferase	26.89	16	409	43.2994	5.36377	103.858	Amino Acid Metabolism
gi348169208	histone-like DNA binding protein	17.48	16	206	21.414	12.0298	102.325	Binding protein/Chaperones
gi348176088	amino acid adenylation	1.02	3	2166	236.266	5.12256	101.214	Binding protein/Chaperones
gi348176831	malate synthase	18.68	15	530	58.9711	5.36377	99.997	Carbohydrate Metabolism
gi348171450	6-phosphofructokinase	30.5	15	341	36.3041	6.06201	99.5457	Carbohydrate Metabolism
gi348172470	hypothetical protein SspiN1_18471	27.63	21	152	16.2066	4.58936	99.4215	Hypothetical protein/unnamed protein products
gi348172151	glutamate-1-semialdehyde-2,1-aminomutase	4.94	1	385	40.3672	5.50342	98.4365	Metabolism of Cofactors and Vitamins
gi348174411	aldehyde dehydrogenase	20.11	13	527	55.7442	5.0083	94.7014	Carbohydrate Metabolism
gi348171813	ATP-dependent Clp protease proteolytic subunit	12.86	16	210	23.476	4.99561	94.0252	Catabolism/Proteases
gi348174864	hypothetical protein SspiN1_30689	27.74	18	137	14.7268	4.62744	94.0247	Hypothetical protein/unnamed protein products
gi348175422	PS1 protein	35.28	14	428	45.556	4.85596	93.935	Translation
gi348175040	fructose-bisphosphate aldolase	52.91	16	344	36.8887	5.14795	92.8586	Carbohydrate Metabolism
gi348174397	cold-shock DNA-binding domain-containing protein	65.67	16	67	7.29965	5.2876	92.3652	Transcription factors
gi348172298	catalase/hydroperoxidase HPI(I)	13.63	12	741	80.4771	4.83057	90.7665	Energy Metabolism
gi348173043	CutA1 divalent ion tolerance protein	35.16	17	91	9.94218	5.35107	89.3522	Resistance protein
gi348173953	glycine betaine transport system permease protein	30.1	16	299	32.8318	5.90967	88.7626	Membrane Transport and other transport
gi348174072	enoyl-CoA hydratase	22.61	13	283	30.4744	5.63037	87.4023	Amino Acid Metabolism
gi348176895	phosphopyruvate hydratase	21.03	14	428	45.0306	4.52588	87.1534	Carbohydrate Metabolism
gi348174019	glyceraldehyde 3-phosphate dehydrogenase	35.12	16	336	35.7006	5.57959	85.9867	Carbohydrate Metabolism
gi348170394	hypothetical protein SspiN1_07710	16.77	1	167	18.3735	5.42725	84.6596	Hypothetical protein/unnamed protein products
gi348169544	tryptophan synthase alpha chain	7.6	1	263	27.4158	4.86865	83.9465	Amino Acid Metabolism
gi348176700	FAD-dependent pyridine nucleotide-disulfide oxidoreductase	17.52	14	411	44.4488	4.69092	83.2676	Lipid Metabolism
gi348169997	protease	20.2	9	401	41.2466	5.04639	82.7733	Catabolism/Proteases
gi348172929	NUDIX hydrolase	10.59	1	236	25.1631	5.19873	82.6116	Metabolism of Cofactors and Vitamins
gi348170206	phenylhydantoinase	14.16	13	466	50.5143	5.75732	80.903	Nucleotide Metabolism
gi348171821	hypothetical protein SspiN1_15110	16.55	10	568	62.6257	5.33838	80.151	Hypothetical protein/unnamed protein products
gi348173379	hypothetical protein SspiN1_23090	6.23	11	594	65.21	9.11475	79.9985	Hypothetical protein/unnamed protein products
gi348170217	alcohol dehydrogenase	17.37	12	334	35.653	5.88428	78.4819	Carbohydrate Metabolism
gi348169779	secreted tripeptidylaminopeptidase	13.88	9	490	53.5136	5.30029	78.4161	Catabolism/Proteases
gi348172972	alcohol dehydrogenase zinc-binding domain-containing protein	23.7	13	308	31.1252	5.32568	78.3915	Carbohydrate Metabolism
gi348175259	poly(A) polymerase	5.23	3	497	55.4618	6.34131	77.522	Folding, Sorting and Degradation
gi348175500	hypothetical protein SspiN1_34009	11.71	12	598	65.6	5.42725	76.208	Hypothetical protein/unnamed protein products
gi348169918	cold-shock DNA-binding domain-containing protein	61.19	13	67	7.30357	5.0083	75.627	Transcription factors
gi348170794	peptidase M16-like protein	6.37	12	455	48.8827	5.47803	75.089	Catabolism/Proteases
gi348170176	enoyl-(acyl carrier protein) reductase	22.75	15	255	26.6037	5.42725	74.7808	Lipid Metabolism
gi348176508	preprotein translocase subunit SecA	4.04	4	965	107.367	5.49072	73.6512	Folding, Sorting and Degradation
gi348171501	dihydrolipoamide acetyltransferase	9.52	9	557	57.0177	4.77979	71.8794	Amino Acid Metabolism
gi348170335	zinc binding alcohol dehydrogenase	15.99	10	369	38.7108	5.33838	71.8573	Carbohydrate Metabolism
gi348176468	50S ribosomal protein L7/L12	28.35	9	127	13.3851	4.65283	70.9138	Translation
gi348175390	DoxX	14.12	8	170	18.0041	10.5356	70.5789	Unknown
gi348170205	N5,N10-methylene-tetrahydromethanopterin reductase	25.9	14	332	36.3811	5.90967	69.2443	Unknown
gi348169301	30S ribosomal protein S2	29.04	12	272	29.9265	6.7124	68.9658	Translation
gi348171154	LPXTG-motif cell wall anchor domain-containing protein	18.52	14	189	19.8562	9.71533	68.4631	Cell wall/Membrane/Septation
gi348173006	putative ATP-dependent Clp protease	6.35	4	850	94.3726	5.63037	67.1264	Catabolism/Proteases
gi348175862	hypothetical protein SspiN1_35879	6.85	5	584	62.5388	6.26514	65.8754	Hypothetical protein/unnamed protein products
gi348172504	luciferase-like protein	20.26	8	385	42.1304	6.20166	65.1385	Unknown
gi348172783	hypothetical protein SspiN1_20066	10.42	14	192	18.3879	6.65381	62.6592	Hypothetical protein/unnamed protein products
gi348176202	betaine-aldehyde dehydrogenase	7.96	7	490	51.7406	5.87158	62.4565	Carbohydrate Metabolism
gi348169576	serine hydroxymethyltransferase	16.2	7	426	45.7684	5.94775	62.4025	Carbohydrate Metabolism
gi348169183	hypothetical protein SspiN1_01430	33.85	11	65	6.80679	10.272	62.3664	Hypothetical protein/unnamed protein products
gi348171757	glyoxalase/bleomycin resistance protein/dioxygenase	15.87	5	126	14.4267	6.58057	60.4024	Resistance protein
gi348175715	polyketide biosynthesis enoyl-CoA hydratase	20.87	5	254	27.5512	6.3667	59.8219	Metabolism of Terpenoids and Polyketides
gi348168994	protease inhibitor protein	23.7	7	135	14.027	8.6167	59.8118	Catabolism/Proteases
gi348171859	glutamate dehydrogenase	1.09	1	1657	183.137	5.22412	58.0895	Energy Metabolism
gi348176725	hypothetical protein SspiN1_40318	29.29	11	99	10.4481	5.78271	57.5142	Hypothetical protein/unnamed protein products
gi348172925	Crp/Fnr family transcriptional regulator	25.45	8	224	24.7071	9.17334	57.1739	Transcriptional regulator
gi348175187	secreted hydrolase	18.22	9	269	28.208	5.22412	56.1316	Catabolism/Proteases
gi348174443	glycosyl transferase	14.05	4	370	40.4842	8.60205	55.4095	Glycan Biosynthesis and Metabolism
gi348171742	methylmalonate-semialdehyde dehydrogenase (acylating)	23.05	11	499	53.3311	5.26221	55.2403	Carbohydrate Metabolism
gi348174207	aspartyl-tRNA synthetase	6.44	7	606	66.9597	5.23682	54.92	Translation
gi348176451	DNA-directed RNA polymerase subunit beta'	5.3	4	1303	144.712	6.55127	54.2062	Transcription
gi348171293	ornithine--oxo-acid transaminase	10.19	6	412	43.9175	5.47803	54.0162	Amino Acid Metabolism
gi348173981	transcriptional regulator	14.49	10	69	7.45813	11.0483	53.8466	Transcriptional regulator
gi348172037	WD40 domain-containing protein beta Propeller	10.88	5	1029	109.956	7.2251	53.6568	Unknown
gi348173393	beta-ketoacyl synthase, partial	1.67	1	1315	138.702	5.49072	53.5141	Lipid Metabolism
gi348170936	L-fucose isomerase	16.14	6	471	51.7658	5.68115	52.5884	Carbohydrate Metabolism
gi348171928	TenA family transcription regulator	9.32	8	236	26.0379	4.75439	52.4615	Metabolism of Cofactors and Vitamins
gi348176396	DNA-directed RNA polymerase subunit alpha	25.91	6	359	38.7059	4.64014	52.4256	Transcription
gi348176429	putative translation elongation factor G	10	5	700	77.0993	5.10986	51.351	Translation
gi348174297	hypothetical peptidase	12.93	6	294	32.3124	5.71924	51.2464	Catabolism/Proteases
gi348171612	AhpC/TSA family protein	15.58	6	154	17.0084	4.62744	51.2435	Metabolism of Terpenoids and Polyketides
gi348176397	30S ribosomal protein S4	16.92	3	201	23.1685	10.3745	50.7121	Translation
gi348174018	phosphoglycerate kinase	24.75	9	400	41.4989	5.09717	50.5377	Carbohydrate Metabolism
gi348176649	glutathione-independent formaldehyde dehydrogenase	18.04	6	377	40.2311	5.57959	50.1268	Energy Metabolism
gi348174004	putative quinone oxidoreductase	16.77	5	322	33.8195	5.22412	50.108	Energy Metabolism
gi348172406	hydrogen:quinone oxidoreductase	19.52	8	589	66.5384	5.57959	49.8867	Xenobiotics Biodegradation and Metabolism
gi348176722	hypothetical protein SspiN1_40303	21.32	8	136	13.7623	9.83252	48.9566	Hypothetical protein/unnamed protein products
gi348173035	ectoine hydroxylase	28.33	6	300	33.5774	5.16064	48.2833	Amino Acid Metabolism
gi348170348	56kDa selenium binding protein	14.16	8	473	51.5982	5.19873	47.6118	Binding protein/Chaperones
gi348169243	ATP-dependent helicase	3.94	1	686	75.8954	5.66846	47.4751	Binding protein/Chaperones
gi348170940	binding protein/LacI transcriptional regulator	6.89	1	334	35.5061	5.38916	47.1353	Membrane Transport and other transport
gi348169928	hypothetical protein SspiN1_05293	48.82	11	170	18.4852	4.55127	47.068	Hypothetical protein/unnamed protein products
gi348169669	alpha/beta hydrolase	24.73	7	275	30.241	5.14795	46.8869	Metabolism of Cofactors and Vitamins
gi348176729	isocitrate dehydrogenase	17.73	6	406	45.1506	5.5415	46.622	Carbohydrate Metabolism
gi348170168	hypothetical protein SspiN1_06525	52.31	6	130	13.7928	4.90674	46.5844	Hypothetical protein/unnamed protein products
gi348170005	bifunctional aldehyde dehydrogenase/enoyl-CoA hydratase	10.74	9	680	71.9649	6.07471	46.1866	Amino Acid Metabolism
gi348170688	succinate dehydrogenase flavoprotein subunit	2.06	1	632	69.9291	5.89697	45.9115	Carbohydrate Metabolism
gi348170152	lysozyme M1 precursor	33.85	8	257	27.9903	6.88818	45.8637	Catabolism/Proteases
gi348171791	ribonuclease	7.33	5	955	102.863	5.68115	45.5237	Nucleotide Metabolism
gi348176426	50S ribosomal protein L3	38.43	8	216	22.63	10.3013	45.4323	Translation
gi348176493	NADH:ubiquinone oxidoreductase subunit L	2.83	1	672	70.7884	8.77783	45.3397	Energy Metabolism
gi348172319	cold-shock DNA-binding domain-containing protein	80.6	10	67	7.20047	4.88135	45.1614	Transcription factors
gi348174635	argininosuccinate synthase	7.66	2	483	52.4532	5.08447	45.1395	Amino Acid Metabolism
gi348176412	30S ribosomal protein S8	28.79	10	132	14.3746	9.70068	44.603	Translation
gi348171446	PE-PGRS family protein	5.7	4	491	48.5346	5.14795	44.0773	Unknown
gi348169302	elongation factor Ts	29.52	6	271	28.7821	5.08447	44.054	Translation
gi348170589	FAD linked oxidase-like protein	22.45	8	441	50.3116	7.04932	43.8818	Nucleotide Metabolism
gi348174946	superoxide dismutase, copper/zinc binding protein	15.79	8	209	21.8725	6.65381	43.8417	Peroxisome
gi348175191	putative ABC transporter substrate-binding protein	21.37	4	262	27.9248	4.84326	43.7313	Membrane Transport and other transport
gi348169304	ribosome recycling factor	16.22	6	185	20.6058	5.2876	43.6833	Translation
gi348174892	hypothetical protein SspiN1_30829	7.58	7	528	54.8942	6.41748	43.6302	Hypothetical protein/unnamed protein products
gi348172766	hypothetical protein SspiN1_19981	1.62	2	1231	133.941	5.2876	43.6215	Hypothetical protein/unnamed protein products
gi348176411	50S ribosomal protein L6	44.13	7	179	19.4927	9.78857	43.2944	Translation
gi348172772	putative sugar binding secreted protein	17.88	5	425	45.9319	5.99854	43.2052	Membrane Transport and other transport
gi348169040	putative 3-hydroxyacyl-CoA dehydrogenase	10.43	6	738	79.148	5.45264	42.8678	Lipid Metabolism
gi348172212	hypothetical protein SspiN1_17136	15.68	6	421	46.4222	5.56689	42.4813	Hypothetical protein/unnamed protein products
gi348174800	propionyl-CoA carboxylase, beta subunit	3.54	1	537	57.9385	6.53662	42.3832	Lipid Metabolism
gi348174565	dimethylallyltranstransferase / geranyltranstransferase / geranylgeranyl pyrophosphate synthetase	8.65	3	347	36.9359	7.09326	42.1779	Metabolism of Terpenoids and Polyketides
gi348173921	hypothetical protein SspiN1_25864	15.27	7	452	51.2523	6.85889	42.1147	Hypothetical protein/unnamed protein products
gi348172449	acetyl/propionyl-CoA carboxylase alpha subunit	1.2	2	1834	197.522	5.5415	41.6303	Lipid Metabolism
gi348172216	butyryl-CoA dehydrogenase	8.92	6	370	40.4808	5.85889	41.432	Lipid Metabolism
gi348176884	oligopeptide ABC transporter ATP-binding protein	10.51	8	333	36.5949	6.94678	41.4236	Membrane Transport and other transport
gi348171261	hydroxyacylglutathione hydrolase	20.57	4	209	22.5013	5.0083	41.4098	Carbohydrate Metabolism
gi348171275	3-hydroxybutyryl-CoA dehydrogenase	18.12	4	287	30.7472	5.92236	40.9017	Amino Acid Metabolism
gi348169342	secreted trypsin-like serine protease	9.7	6	268	27.4167	5.60498	40.865	Signal Transduction
gi348172905	peptide hydrolase	2.62	5	611	66.4619	4.84326	39.9736	Catabolism/Proteases
gi348171447	hypothetical protein SspiN1_13144	15.11	7	139	14.8712	4.7417	39.8269	Hypothetical protein/unnamed protein products
gi348176933	L-lysine aminotransferase	9.67	4	455	49.5475	5.98584	39.5453	Amino Acid Metabolism
gi348175407	LGFP	12.54	6	351	37.3808	7.06396	39.395	Catabolism/Proteases
gi348176850	50S ribosomal protein L13	39.19	7	148	16.5208	9.94971	38.8289	Translation
gi348170244	homogentisate 1,2-dioxygenase	7.02	2	399	44.636	5.94775	38.3325	Amino Acid Metabolism
gi348170216	TetR family transcriptional regulator	9.84	1	254	27.629	6.11279	38.2293	Transcriptional regulator
gi348173002	iron-regulated LSR2 protein precursor	22.22	7	117	12.5133	7.26904	38.1193	Other regulatory proteins
gi348173931	proteasome subunit beta	8.54	4	281	29.2819	4.84326	38.1128	Folding, Sorting and Degradation
gi348176430	30S ribosomal protein S7	32.05	5	156	17.4794	10.3306	37.4451	Translation
gi348175493	mycothiol-dependent maleylpyruvate isomerase	12.36	2	259	28.1372	5.09717	37.4431	Binding protein/Chaperones
gi348175213	pyruvate dehydrogenase E1 component beta subunit	22.49	7	338	36.5509	5.12256	37.4304	Carbohydrate Metabolism
gi348171388	x-prolyl-dipeptidyl aminopeptidase	2.19	5	593	64.4744	5.09717	37.0743	Catabolism/Proteases
gi348168991	OsmC family protein	15.11	2	139	14.1713	5.0083	36.9799	Stress protein
gi348169562	pyruvate kinase	4.02	4	473	50.7315	5.98584	36.8193	Carbohydrate Metabolism
gi348173198	acyl-CoA dehydrogenase domain-containing protein	6.04	7	381	40.5355	5.18604	36.5853	Metabolism of Terpenoids and Polyketides
gi348175473	D-amino-acid dehydrogenase small subunit	11.99	3	417	45.2098	8.71924	36.3084	Amino Acid Metabolism
gi348169159	enoyl-CoA hydratase-isomerase	4.23	1	260	27.4922	5.12256	36.2412	Metabolism of Terpenoids and Polyketides
gi348174871	uroporphyrin-III C-methyltransferase HemD	4.71	2	510	53.619	6.11279	35.9691	Metabolism of Cofactors and Vitamins
gi348171788	para-nitrobenzyl esterase	5.82	5	498	53.0847	5.07178	35.9449	Metabolism of Terpenoids and Polyketides
gi348174071	AMP-dependent synthetase and ligase	3.61	1	527	57.7887	5.69385	35.9357	Carbohydrate Metabolism
gi348170524	hypothetical protein SspiN1_08400	32.67	7	101	10.6854	8.57275	35.8346	Hypothetical protein/unnamed protein products
gi348169336	hypothetical protein SspiN1_02205	28.18	4	181	19.4404	5.021	35.6227	Hypothetical protein/unnamed protein products
gi348170647	pyruvate dehydrogenase	11.27	4	577	61.8226	6.06201	35.5567	Carbohydrate Metabolism
gi348176267	NAD-dependent aldehyde dehydrogenase	9.68	4	496	53.0429	5.14795	35.539	Carbohydrate Metabolism
gi348176863	peptidase S10, serine carboxypeptidase	11.25	3	489	54.106	5.40186	35.4902	Biosynthesis of Other Secondary Metabolites
gi348175318	hypothetical protein SspiN1_33039	1.42	1	1126	123.384	7.6792	35.4664	Hypothetical protein/unnamed protein products
gi13443690	unnamed protein product	13.42	5	395	43.3981	5.87158	35.4541	Hypothetical protein/unnamed protein products
gi348170178	D-lactate dehydrogenase (cytochrome)	1.97	1	963	103.951	7.6499	35.4161	Carbohydrate Metabolism
gi348175334	short-chain dehydrogenase/reductase SDR	19.84	3	252	25.8916	5.64307	35.3476	Metabolism of Cofactors and Vitamins
gi348177025	hypothetical protein SspiN1_41868	1.95	1	1696	183.137	5.05908	35.1941	Hypothetical protein/unnamed protein products
gi348176409	30S ribosomal protein S5	17.73	6	203	21.1154	10.3892	35.1122	Translation
gi348172687	secreted tripeptidyl aminopeptidase	10.77	6	455	50.7802	4.95752	34.9211	Catabolism/Proteases
gi348173300	caffeoyl-CoA O-methyltransferase	15.22	4	230	25.1242	5.97314	34.8491	Biosynthesis of Other Secondary Metabolites
gi348170177	3-oxoacyl-[acyl-carrier-protein] reductase	24.36	2	234	24.1155	6.354	34.5606	Lipid Metabolism
gi348172545	glutamine synthetase (glutamate--ammonia ligase)	5.68	4	458	48.4567	5.14795	34.4864	Amino Acid Metabolism
gi348174853	hypothetical protein SspiN1_30634	13.73	5	255	26.9696	4.18311	34.4225	Hypothetical protein/unnamed protein products
gi348171814	ATP-dependent Clp protease proteolytic subunit 1	10.63	8	207	22.3451	5.56689	34.4183	Catabolism/Proteases
gi348171256	putative phosphoketolase	2.85	2	806	90.9424	6.16357	34.3774	Carbohydrate Metabolism
gi348169089	ATP synthase delta chain	16.91	4	272	29.4479	5.38916	34.3194	Energy Metabolism
gi348170186	cell wall-associated hydrolase	6.82	4	469	49.9356	8.95361	34.2468	Cell wall/Membrane/Septation
gi348175360	signal peptide peptidase	8.31	4	301	32.584	8.04541	34.0866	Catabolism/Proteases
gi348172073	hypothetical protein SspiN1_16431	33.04	5	115	13.2423	4.44971	33.7715	Hypothetical protein/unnamed protein products
gi348174401	terpene synthase metal-binding domain-containing protein	2.3	2	738	84.2037	5.12256	33.6493	Metabolism of Terpenoids and Polyketides
gi348175852	bifunctional D-altronate/D-mannonate dehydratase	4.73	1	402	44.8039	6.11279	33.4739	Catabolism/Proteases
gi348176682	ABC transporter substrate-binding protein	7.66	3	418	42.8198	6.41748	33.3841	Membrane Transport and other transport
gi348170063	transposase Tn3 family protein	3.25	1	1045	116.83	8.52881	33.3562	Other regulatory proteins
gi348176809	10 kD chaperonin cpn10	13.54	2	96	10.2384	4.88135	33.2974	Folding, Sorting and Degradation
gi348173933	putative proteasome component	7.62	2	499	54.7938	5.52881	33.1122	Folding, Sorting and Degradation
gi348172851	lactoylglutathione lyase, GloA	13.1	6	145	15.8671	5.17334	32.7203	Carbohydrate Metabolism
gi348169583	hypothetical protein SspiN1_03488	30.34	5	145	16.1169	5.33838	32.6936	Hypothetical protein/unnamed protein products
gi348176471	50S ribosomal protein L1	22.46	5	236	25.0254	9.70068	32.6327	Translation
gi348175716	enoyl-CoA hydratase/isomerase family protein	22.98	5	248	26.2068	6.22705	32.5185	Lipid Metabolism
gi348169536	imidazoleglycerol-phosphate synthase cyclase	8.37	2	251	26.4466	5.17334	32.4994	Amino Acid Metabolism
gi348176674	adenosine deaminase	23.48	4	362	39.7481	5.38916	32.1592	Nucleotide Metabolism
gi348173115	carbon monoxide dehydrogenase subunit G	6.84	2	263	27.2425	8.08936	32.0651	Energy Metabolism
gi348175112	30S ribosomal protein S6	56.9	5	116	13.1681	9.12939	32.029	Translation
gi348171767	hypothetical protein SspiN1_14820	14.39	4	132	14.6504	4.67822	31.9306	Hypothetical protein/unnamed protein products
gi348169427	metallo-beta-lactamase family hydrolase	6.1	4	574	61.0919	5.52881	31.8047	Folding, Sorting and Degradation
gi348176425	50S ribosomal protein L4	19.38	4	227	24.2658	10.0815	31.5408	Translation
gi348176694	secreted subtilisin-like protease	16.35	4	477	49.3945	5.08447	31.4755	Catabolism/Proteases
gi348169196	3-isopropylmalate dehydrogenase	9.22	3	347	36.6642	5.51611	31.3845	Carbohydrate Metabolism
gi348170695	putative transferase protein	29.02	7	224	24.2421	5.10986	31.1733	Unknown
gi348174014	YCII-like protein	19.29	2	140	15.5379	4.90674	31.0801	Unknown
gi348174967	thiosulfate sulfurtransferase	10.89	3	248	27.6577	5.09717	31.0794	Folding, Sorting and Degradation
gi348169906	acyl-CoA dehydrogenase	5.66	3	636	69.6962	7.34229	30.8389	Metabolism of Terpenoids and Polyketides
gi348173538	2-methylcitrate dehydratase	10.14	4	493	53.1572	6.22705	30.7038	Carbohydrate Metabolism
gi348171466	ubiquinol-cytochrome c reductase iron-sulfur subunit	6.15	3	374	41.7389	6.39209	30.6772	Energy Metabolism
gi348174008	secreted protein	15.33	6	398	44.2281	6.72705	30.603	Membrane Transport and other transport
gi348176801	inosine-5'-monophosphate dehydrogenase	3.78	3	503	52.5643	5.59229	30.6013	Nucleotide Metabolism
gi348175175	phosphoenolpyruvate carboxykinase	3.97	2	604	67.225	4.97021	30.5836	Carbohydrate Metabolism
gi348173304	cytochrome P450-like enzyme	6.5	4	400	44.5512	5.56689	30.4512	Metabolism of Terpenoids and Polyketides
gi348176399	30S ribosomal protein S13	22.22	3	126	14.3719	10.4771	30.2326	Translation
gi348174445	dimethylaniline monooxygenase (N-oxide forming)	10.32	5	407	44.4456	7.15186	30.2046	Energy Metabolism
gi348176419	50S ribosomal protein L16	23.02	6	139	15.6404	10.8579	30.0947	Translation
gi348169077	transcription termination factor Rho	2.18	1	597	66.1464	9.26123	30.0438	Folding, Sorting and Degradation
gi348171330	fatty acid oxidation complex alpha subunit	8.94	3	716	76.5967	5.14795	29.9915	Lipid Metabolism
gi348174862	Clp protease ATP binding subunit	1.78	1	843	92.329	5.33838	29.9134	Catabolism/Proteases
gi348173084	thiamine-phosphate pyrophosphorylase	10	4	220	23.358	5.60498	29.8808	Metabolism of Cofactors and Vitamins
gi348175476	phenylalanyl-tRNA synthetase subunit alpha	12.18	4	353	38.9223	5.0083	29.5823	Translation
gi348176685	succinate dehydrogenase flavoprotein subunit	3.86	2	596	65.597	6.0874	29.5081	Carbohydrate Metabolism
gi348169763	FHA domain-containing protein	9.15	7	164	17.3176	4.79248	29.401	Unknown
gi348174325	hypothetical protein SspiN1_27944	21.4	4	257	27.5559	4.97021	29.3089	Hypothetical protein/unnamed protein products
gi348171530	NADPH-dependent F420 reductase	9.95	2	221	23.1603	6.53662	29.1996	Binding protein/Chaperones
gi348174252	3-demethylubiquinone-9 3-methyltransferase	8.13	2	160	17.7308	4.61475	29.1946	Metabolism of Cofactors and Vitamins
gi348176420	30S ribosomal protein S3	5.67	2	282	31.2944	10.3159	28.9709	Translation
gi348173522	acetolactate synthase, large subunit, biosynthetic type	3.49	1	545	56.9791	5.64307	28.7581	Metabolism of Cofactors and Vitamins
gi348169193	ketol-acid reductoisomerase	12.69	4	331	35.4652	5.12256	28.5039	Amino Acid Metabolism
gi348175863	hypothetical protein SspiN1_35884	5.17	5	503	52.9563	5.78271	28.3819	Hypothetical protein/unnamed protein products
gi348169764	hypothetical protein SspiN1_04433	20.63	4	160	17.7051	4.55127	28.2886	Hypothetical protein/unnamed protein products
gi348171497	leucyl aminopeptidase	2.21	1	497	50.7762	5.23682	28.2772	Amino Acid Metabolism
gi348174848	phosphoglyceromutase	5.67	1	247	27.195	5.51611	28.1812	Carbohydrate Metabolism
gi348172667	recombination and DNA repair protein	3.38	1	622	65.5805	5.35107	28.1341	Replication and Repair
gi348169283	signal recognition particle protein	4.86	2	514	54.7645	8.30908	27.7584	Folding, Sorting and Degradation
gi348176046	cytochrome p450 superfamily protein	6.4	1	406	44.8264	6.07471	27.6764	Metabolism of Terpenoids and Polyketides
gi13162642	probable O-methyltransferase	5.57	3	395	43.3862	5.97314	27.6179	Metabolism of Terpenoids and Polyketides
gi348169797	CBS domain-containing protein	22.3	3	139	15.3966	5.96045	27.5805	Transcriptional regulator
gi348174230	elongation factor G	2.41	2	704	74.8502	5.07178	27.5802	Translation
gi348171838	DsbA oxidoreductase	16.18	3	204	22.4692	5.0083	27.3408	Metabolism of Terpenoids and Polyketides
gi348169164	electron transfer flavoprotein, alpha subunit	12.03	3	316	31.8538	4.91943	27.2036	Energy Metabolism
gi348173189	phosphoserine aminotransferase	13.95	4	380	40.5814	4.85596	27.1926	Energy Metabolism
gi348172906	metallophosphoesterase	9.38	2	320	34.9801	8.80713	27.0925	Unknown
gi348170982	acetyl-CoA acetyltransferase	3.2	1	406	42.7927	5.05908	26.9334	Lipid Metabolism
gi348171505	alkanesulfonate monooxygenase	12.05	3	365	39.7575	5.73193	26.8305	Metabolism of Terpenoids and Polyketides
gi348173072	dihydrodipicolinate synthase	7.44	4	309	32.4758	5.12256	26.7327	Amino Acid Metabolism
gi348175505	molecular chaperone DnaK	4.43	3	542	58.3879	4.90674	26.5887	Folding, Sorting and Degradation
gi348175674	beta keto-acyl synthase	0.8	1	1996	208.048	5.36377	26.5645	Lipid Metabolism
gi348172933	acetyl-CoA synthetase	2.73	3	660	71.7369	5.24951	26.4569	Carbohydrate Metabolism
gi348171181	lyase	22.79	3	136	14.9695	4.83057	26.4389	Unknown
gi348173036	L-ectoine synthase	14.29	5	126	14.2771	5.07178	26.3619	Amino Acid Metabolism
gi348169429	secreted peptidase	3.04	4	526	56.5709	5.37646	26.328	Catabolism/Proteases
gi348174689	methyltransferase	12.28	4	285	31.7605	5.89697	26.2826	Metabolism of Terpenoids and Polyketides
gi348170525	hypothetical protein SspiN1_08405	11.7	7	94	10.2318	4.83057	26.2355	Hypothetical protein/unnamed protein products
gi348173194	pyridoxamine 5'-phosphate oxidase	8.29	3	217	24.3794	8.1626	26.0652	Metabolism of Cofactors and Vitamins
gi348176646	transcriptional regulatory protein	15.58	2	231	25.4261	4.729	26.0563	Transcriptional regulator
gi348174241	aldehyde dehydrogenase, NAD-dependent	7.23	2	484	50.9264	5.2876	25.8462	Xenobiotics Biodegradation and Metabolism
gi348175308	FHA domain-containing protein	7.11	5	394	42.2879	5.07178	25.7024	Unknown
gi348169908	SUA5/YciO/YrdC/YwlC family protein	17.48	1	206	22.9248	5.99854	25.6555	Unknown
gi348175578	LPXTG-motif cell wall anchor domain-containing protein	12.14	4	412	43.493	7.28369	25.6224	Cell wall/Membrane/Septation
gi348173306	histidine ammonia-lyase	2.78	2	504	53.5785	6.7124	25.5936	Amino Acid Metabolism
gi348171442	phospho-2-dehydro-3-deoxyheptonate aldolase	3.02	2	463	50.7265	5.75732	25.5888	Amino Acid Metabolism
gi348173225	putative FAD-binding dehydrogenase	3.81	2	551	59.3369	8.45557	25.3513	Nucleotide Metabolism
gi348176414	50S ribosomal protein L5	20.32	3	187	21.2772	9.81787	25.1916	Translation
gi348176146	L-lactate dehydrogenase (FMN-dependent)-like alpha-hydroxy acid dehydrogenases	3.92	1	408	44.3082	9.36377	24.9847	Carbohydrate Metabolism
gi348172959	integrase (recombinase), partial	2.61	1	689	76.4493	9.26123	24.9657	Replication and Repair
gi348172686	pyridoxamine 5'-phosphate oxidase-related,FMN-binding protein	21.37	3	131	14.6955	6.37939	24.9634	Metabolism of Cofactors and Vitamins
gi348176762	bifunctional phosphoribosylaminoimidazolecarboxamide formyltransferase/IMP cyclohydrolase	8.25	4	521	54.7089	5.69385	24.8863	Metabolism of Cofactors and Vitamins
gi348174196	hypothetical protein SspiN1_27269	15.53	3	103	10.9947	11.2095	24.881	Hypothetical protein/unnamed protein products
gi348169968	hypothetical protein SspiN1_05495	10.8	1	213	24.104	6.31592	24.72	Hypothetical protein/unnamed protein products
gi348170090	malate dehydrogenase	12.2	4	328	34.5679	5.021	24.5868	Carbohydrate Metabolism
gi348173673	NB-ARC domain-containing protein	1.88	1	1012	112.241	6.46826	24.4681	Resistance protein
gi348175283	6-phosphogluconate dehydrogenase-like protein	14.92	3	295	31.6739	4.95752	24.3478	Carbohydrate Metabolism
gi348175296	putative peptidyl-prolyl cis-trans isomerase	13.74	2	182	19.5157	5.17334	24.3207	Transcription
gi348169236	pyruvate carboxylase	1.51	1	1125	121.353	5.50342	24.2263	Carbohydrate Metabolism
gi348174959	PstS component of phosphate uptake	12.4	3	371	38.4194	6.30322	24.1963	Membrane Transport and other transport
gi348176748	hypothetical protein SspiN1_40448, partial	6.45	3	620	67.3682	4.37354	24.1776	Hypothetical protein/unnamed protein products
gi348175586	threonine dehydrogenase	8.11	1	333	35.0371	5.5415	23.9537	Amino Acid Metabolism
gi348171164	phosphoenolpyruvate carboxykinase	4.4	2	614	67.6245	5.37646	23.9362	Carbohydrate Metabolism
gi348176671	hypothetical protein SspiN1_40048	13.79	5	406	44.5117	4.08154	23.9346	Hypothetical protein/unnamed protein products
gi348173013	antibiotic biosynthesis monooxygenase	20.2	4	99	10.6823	5.18604	23.9107	Metabolism of Terpenoids and Polyketides
gi348176766	succinyl-CoA synthetase subunit alpha	13.27	2	294	30.1586	5.66846	23.8898	Carbohydrate Metabolism
gi348172112	heat shock protein 90	2.35	1	639	72.4838	5.10986	23.7403	Folding, Sorting and Degradation
gi348170906	D-amino acid oxidase	14.51	2	324	34.5435	5.09717	23.7294	Amino Acid Metabolism
gi348169308	glyoxalase/bleomycin resistance protein/dioxygenase	14.17	4	254	27.7727	4.60205	23.7147	Resistance protein
gi348171760	30S ribosomal protein S20	23.26	4	86	9.47921	10.9165	23.6957	Translation
gi348173310	luciferase-like protein	18.55	2	275	29.9673	5.93506	23.6829	Unknown
gi348172955	DNA topoisomerase I subunit omega	2.11	2	900	99.2033	8.17725	23.634	Replication and Repair
gi348175025	HAD family hydrolase	6.03	2	199	22.2922	4.84326	23.5922	Unknown
gi348172983	putative inorganic pyrophosphatase	18.52	5	162	18.6612	5.05908	23.4927	Energy Metabolism
gi348172386	hypothetical protein SspiN1_18041	6.09	1	279	30.7166	6.96143	23.4008	Hypothetical protein/unnamed protein products
gi348174459	putative pyridine nucleotide-disulphide oxidoreductase	9.89	3	455	48.099	5.14795	23.3806	Lipid Metabolism
gi348171488	HesB/YadR/YfhF	15.7	3	121	12.8662	4.7417	23.3019	Unknown
gi348176769	metalloendopeptidase-like membrane protein	25.65	3	230	23.6857	6.41748	22.9381	Cell wall/Membrane/Septation
gi348169606	aldo/keto reductase family oxidoreductase	11.33	3	300	32.2647	5.10986	22.9198	Metabolism of Terpenoids and Polyketides
gi348170889	2,3,4,5-tetrahydropyridine-2,6-dicarboxylate N-succinyltransferase	10.98	1	328	33.7621	5.50342	22.8459	Amino Acid Metabolism
gi348175713	modular polyketide synthase	3.27	1	612	65.8742	6.03662	22.807	Metabolism of Terpenoids and Polyketides
gi348173105	hypothetical protein SspiN1_21700	10.23	3	665	71.8395	5.24951	22.7454	Hypothetical protein/unnamed protein products
gi348169091	ATP synthase gamma chain	7.79	2	308	33.9546	6.03662	22.7371	Energy Metabolism
gi348172143	urease subunit gamma	13.27	4	98	10.8735	5.16064	22.7277	Nucleotide Metabolism
gi348170779	PadR family transcriptional regulator	6.67	1	165	17.6844	9.70068	22.6932	Transcriptional regulator
gi348172882	aspartate kinase	12.84	4	257	27.4799	4.80518	22.6614	Amino Acid Metabolism
gi348171861	putative ABC transporter ATP-binding protein	2.69	1	558	62.2329	5.18604	22.6179	Membrane Transport and other transport
gi348170434	putative sporulation-control protein	15.9	3	327	35.5487	5.8335	22.4454	Cell wall/Membrane/Septation
gi348172451	aldehyde oxidase and xanthine dehydrogenase molybdopterin binding protein	2.03	2	789	83.8588	5.05908	22.4336	Amino Acid Metabolism
gi348176767	succinyl-CoA synthetase subunit beta	5.41	3	388	40.362	4.71631	22.3893	Carbohydrate Metabolism
gi348170155	succinate-semialdehyde dehydrogenase (NAD(P)+)	2.84	1	493	52.6109	5.21143	22.3826	Amino Acid Metabolism
gi348176398	30S ribosomal protein S11	20.15	2	134	14.2636	11.2681	22.3789	Translation
gi348176473	putative transcription antitermination regulator	6.47	2	278	29.7647	4.34814	22.3162	Other regulatory proteins
gi348174017	triosephosphate isomerase	14.94	3	261	27.5363	6.16357	22.2725	Carbohydrate Metabolism
gi348170087	glyoxalase/bleomycin resistance protein/dioxygenase	28.13	5	128	13.6299	4.86865	22.2334	Resistance protein
gi348174715	glutamine synthetase	4.22	4	474	53.3095	5.22412	22.1454	Amino Acid Metabolism
gi348172910	penicillin binding protein (class A)	1.77	2	790	82.8222	6.81494	22.13	Glycan Biosynthesis and Metabolism
gi348170709	catalase	9.65	3	487	55.1693	6.49365	22.0959	Energy Metabolism
gi348169633	putative universal stress protein	11.68	4	137	14.6548	8.25049	22.063	Stress protein
gi348171519	Snf2/Rad54 family helicase	2.11	1	996	108.02	6.63916	21.8574	Binding protein/Chaperones
gi348170151	putative ATPase of the ABC class	2.21	2	542	58.5725	7.32764	21.7714	Unknown
gi348176422	30S ribosomal protein S19	15.05	4	93	10.6818	10.6089	21.6977	Translation
gi348176499	NADH dehydrogenase I chain F	7.99	3	438	47.5108	5.99854	21.5731	Energy Metabolism
gi348174442	NAD-dependent epimerase/dehydratase	5.03	2	338	36.6881	6.02393	21.558	Binding protein/Chaperones
gi348176407	50S ribosomal protein L15	20.81	4	149	15.9608	10.4478	21.4253	Translation
gi290543607	S-adenosylmethionine synthetase	8.66	2	231	24.7289	5.50342	21.3777	Amino Acid Metabolism
gi348175615	hypothetical protein SspiN1_34594	6.67	4	510	55.351	5.69385	21.377	Hypothetical protein/unnamed protein products
gi348169396	transcription elongation factor NusA	8.43	2	356	38.0147	5.61768	21.311	Folding, Sorting and Degradation
gi348176609	mandelate racemase/muconate lactonizing enzyme	4.06	1	443	48.2678	5.30029	21.2444	Xenobiotics Biodegradation and Metabolism
gi348174070	short-chain dehydrogenase/reductase SDR	10.48	2	248	25.5684	5.66846	21.196	Metabolism of Cofactors and Vitamins
gi348175218	M20/M25/M40 family peptidase	5.52	2	471	49.9189	4.88135	21.1954	Catabolism/Proteases
gi348170280	carboxymethylenebutenolidase	18.37	3	245	25.7851	6.87354	21.1664	Xenobiotics Biodegradation and Metabolism
gi348174006	transketolase	3.87	1	698	74.1994	5.09717	21.0877	Metabolism of Terpenoids and Polyketides
gi348171623	3-oxoacyl-(acyl carrier protein) synthase II	4.59	1	414	42.5699	5.57959	21.0271	Lipid Metabolism
gi348172844	dipeptide ABC transporter substrate-binding protein	6.95	4	547	59.7101	4.91943	20.7062	Membrane Transport and other transport
gi348173435	malate/L-lactate dehydrogenase	8.58	1	373	38.9125	5.49072	20.6778	Unknown
gi348171702	glycyl-tRNA synthetase	2.82	3	461	52.9031	5.52881	20.6084	Translation
gi348171376	fumarate hydratase	3.09	1	550	60.0175	5.46533	20.5385	Carbohydrate Metabolism
gi348174044	methionyl-tRNA formyltransferase	6.13	1	310	32.6883	5.60498	20.4859	Translation
gi348170818	hypothetical protein SspiN1_09973	17.33	1	75	7.83019	4.84326	20.4761	Hypothetical protein/unnamed protein products
gi348175942	hypothetical protein SspiN1_36289	3.82	2	288	32.7649	4.99561	20.4495	Hypothetical protein/unnamed protein products
gi348174424	S-adenosyl-L-homocysteine hydrolase	7.41	2	486	52.6227	5.18604	20.376	Amino Acid Metabolism
gi348174850	winged helix family two component transcriptional regulator	11.06	2	226	25.1283	5.21143	20.0901	Signal Transduction
gi348170580	delta-1-pyrroline-5-carboxylate dehydrogenase	8.86	2	542	58.3864	5.88428	20.0719	Amino Acid Metabolism
gi348171474	cytochrome c oxidase, subunit II	10.9	3	312	34.7306	7.38623	20.0672	Energy Metabolism
gi348175498	hypothetical protein SspiN1_33999	13.1	1	168	17.8692	5.05908	20.0159	Hypothetical protein/unnamed protein products
gi348170633	putative 2-hydroxyhepta-2,4-diene-1,7-dioate isomerase	6.81	2	279	29.7709	4.81787	20.0035	Amino Acid Metabolism
gi348171942	dihydroxy-acid dehydratase	4.59	2	566	59.3151	5.14795	19.9628	Amino Acid Metabolism
gi348171266	glutaryl-CoA dehydrogenase	3.27	1	397	42.8368	6.30322	19.9564	Lipid Metabolism
gi348173114	carbon monoxide dehydrogenase medium subunit	5.28	1	284	29.6414	5.59229	19.9211	Energy Metabolism
gi348174974	hypothetical protein SspiN1_31255	12.35	2	170	19.0998	5.75732	19.6031	Hypothetical protein/unnamed protein products
gi348171411	putative glutamate ABC transporter ATP-binding protein	6.2	3	242	26.5159	7.04932	19.5709	Membrane Transport and other transport
gi348174190	PTS system, N-acetylglucosamine-specific IIBC subunit	14.52	3	420	44.4875	8.104	19.4978	Membrane Transport and other transport
gi348176415	50S ribosomal protein L24	10.58	2	104	11.3152	10.4478	19.3533	Translation
gi348171825	hypothetical protein SspiN1_15130	10.15	4	404	43.8503	5.42725	19.3522	Hypothetical protein/unnamed protein products
gi348176395	50S ribosomal protein L17	8.24	4	182	19.8974	8.79248	19.3487	Translation
gi348174960	acetyltransferase	5.33	2	319	35.5271	5.96045	19.3478	Lipid Metabolism
gi348174601	3-oxoacid CoA-transferase subunit A	17.3	2	237	25.2093	5.99854	19.3349	Lipid Metabolism
gi348172317	hypothetical protein SspiN1_17696	9.66	5	145	16.1273	7.40088	19.3236	Hypothetical protein/unnamed protein products
gi348171972	siderophore 2,3-dihydroxybenzoate-glycine-threonine trimeric ester bacillibactin synthetase	1.3	1	1764	189.465	6.80029	19.1531	Metabolism of Terpenoids and Polyketides
gi348173142	secreted protein	12.86	2	210	22.1523	9.64209	19.1329	Membrane Transport and other transport
gi348169210	polyphosphate kinase	2.62	1	762	85.0141	6.45557	18.9581	Energy Metabolism
gi348169341	cobaltochelatase subunit CobN	1.06	1	1226	131.301	4.91943	18.9521	Metabolism of Cofactors and Vitamins
gi348173129	ABC-type nitrate/sulfonate/bicarbonate transport systems-like protein	3.54	1	339	35.4365	7.34229	18.8814	Membrane Transport and other transport
gi348176883	oligopeptide ABC transporter ATP-binding protein	5.41	2	333	37.1346	8.26514	18.8041	Membrane Transport and other transport
gi348175859	cell surface polysaccharide biosynthesis / chain length determinant protein	7	1	500	52.2576	5.85889	18.7412	Cell wall/Membrane/Septation
gi348172420	hydrogenase nickel incorporation protein HypB	13.72	2	226	24.115	5.05908	18.7303	Binding protein/Chaperones
gi348175399	hypothetical protein SspiN1_33450	8.23	3	389	43.8587	4.70361	18.7047	Hypothetical protein/unnamed protein products
gi348174234	threonyl-tRNA synthetase	1.64	1	671	75.2582	5.71924	18.6686	Translation
gi348175410	galactofuranosyl transferase	2.45	2	653	72.6045	6.94678	18.604	Unknown
gi348173468	alcohol dehydrogenase GroES domain-containing protein	6.12	1	343	36.6504	5.30029	18.558	Carbohydrate Metabolism
gi348175784	acetyl-CoA carboxylase, biotin carboxylase	4.45	1	449	48.1549	5.2749	18.532	Lipid Metabolism
gi348175409	UDP-galactopyranose mutase	5.3	2	396	45.7115	5.21143	18.5279	Glycan Biosynthesis and Metabolism
gi348169048	penicillin-binding protein 1	2.01	1	696	73.1527	7.1665	18.3496	Glycan Biosynthesis and Metabolism
gi348175822	Activator of Hsp90 ATPase 1 family protein	19.01	2	121	13.7956	4.86865	18.3078	Stress protein
gi348175720	polyketide beta-ketoacyl:acyl carrier protein synthase	7.63	1	393	40.7456	6.0874	18.1562	Metabolism of Terpenoids and Polyketides
gi348175811	manganese catalase	5.05	4	317	34.8553	5.07178	18.1221	Binding protein/Chaperones
gi348176909	ribose-phosphate pyrophosphokinase	7.98	1	326	35.2962	6.3667	17.9458	Carbohydrate Metabolism
gi348173410	type 11 methyltransferase	13.82	2	246	27.3097	5.2749	17.9393	Metabolism of Terpenoids and Polyketides
gi348172782	hypothetical protein SspiN1_20061	30.4	3	250	25.7783	6.41748	17.8398	Hypothetical protein/unnamed protein products
gi348173156	cold-shock DNA-binding domain-containing protein	10.77	1	130	14.4446	9.34912	17.8275	Transcription factors
gi348175480	translation initiation factor IF3 protein	13.58	2	162	18.4868	9.75928	17.8258	Translation
gi348173309	cytochrome P450 family protein	8.95	1	380	42.3438	5.63037	17.7896	Metabolism of Terpenoids and Polyketides
gi348174024	beta-lactamase domain-containing protein	9.94	1	312	33.5448	5.45264	17.7595	Biosynthesis of Other Secondary Metabolites
gi348173118	ATP-dependent DNA helicase	3.44	1	553	61.507	5.71924	17.75	Replication and Repair
gi348171651	hypothetical protein SspiN1_14200	22.94	3	170	18.9094	4.70361	17.7297	Hypothetical protein/unnamed protein products
gi348172329	amino acid adenylation domain-containing protein	1.29	1	1314	142.405	6.1001	17.6745	Binding protein/Chaperones
gi348174599	putative acyltransferase	24.38	3	201	19.8996	6.1001	17.5769	Lipid Metabolism
gi348176002	glucose-6-phosphate 1-dehydrogenase	5.61	3	481	52.978	5.75732	17.5195	Carbohydrate Metabolism
gi348170898	hypothetical protein SspiN1_10379	16	5	100	11.1528	6.68311	17.4898	Hypothetical protein/unnamed protein products
gi348170226	putative ABC transporter ATP-binding protein	3.56	2	618	67.7556	8.39697	17.483	Membrane Transport and other transport
gi348173100	cold shock protein	58.21	3	67	7.3136	7.25439	17.4359	Transcription factors
gi348169011	putative long chain fatty acid CoA ligase	5.8	1	448	48.6633	8.17725	17.3399	Metabolism of Terpenoids and Polyketides
gi348177056	hypothetical protein SspiN1_42033	10.69	1	159	17.669	9.96436	17.2463	Hypothetical protein/unnamed protein products
gi348175105	mandelate racemase/muconate lactonizing protein	3.54	2	367	39.3089	6.43018	17.2109	Xenobiotics Biodegradation and Metabolism
gi348173935	vesicle-fusing ATPase	2.79	1	609	67.3155	4.97021	17.1875	Folding, Sorting and Degradation
gi348170246	hypothetical protein SspiN1_06950	14.7	4	347	36.0365	5.32568	17.1596	Hypothetical protein/unnamed protein products
gi348174739	modular polyketide synthase	1.86	1	591	62.6515	5.69385	17.1469	Metabolism of Terpenoids and Polyketides
gi348173113	carbon monoxide dehydrogenase large subunit	4.57	2	810	86.2803	5.021	17.1321	Energy Metabolism
gi348176594	glycerol-3-phosphate dehydrogenase	11.29	2	611	66.6898	7.81104	17.1067	Lipid Metabolism
gi348171815	trigger factor	5.73	1	454	50.0101	4.42432	17.0506	Folding, Sorting and Degradation
gi348169314	4-aminobutyrate aminotransferase, PLP-dependent	5.37	2	447	47.4884	5.59229	16.963	Amino Acid Metabolism
gi348169072	arginyl-tRNA synthetase	5.61	3	553	59.7636	5.14795	16.9237	Translation
gi348173801	type IV secretory pathway VirB4 components-like protein	3.26	1	613	65.7822	5.94775	16.808	Membrane Transport and other transport
gi348173990	putative ABC transporter ATP-binding protein	3.89	2	257	27.6132	5.51611	16.8049	Membrane Transport and other transport
gi348169042	hypothetical protein SspiN1_00665	6.69	1	269	27.5284	6.53662	16.7545	Hypothetical protein/unnamed protein products
gi348174035	riboflavin synthase beta chain	17.58	1	165	17.62	5.21143	16.7027	Metabolism of Cofactors and Vitamins
gi348176522	phosphomannomutase/phosphoglucomutase	4.68	2	449	47.6311	4.93213	16.4943	Carbohydrate Metabolism
gi348171631	N5,N10- methylenetetrahydromethanopterin reductase-related protein	10.95	1	274	29.9833	5.31299	16.481	Unknown
gi348172557	Clp protease ATP binding subunit	1.93	1	829	89.8923	5.18604	16.4144	Catabolism/Proteases
gi348175049	short-chain dehydrogenase/reductase SDR	7	1	257	27.5525	9.29053	16.4113	Metabolism of Cofactors and Vitamins
gi348171528	putative glutathione S-transferase	9.23	2	325	36.5785	5.94775	16.2974	Amino Acid Metabolism
gi348172076	hypothetical protein SspiN1_16446	8.96	2	201	20.493	5.05908	16.1544	Hypothetical protein/unnamed protein products
gi348172422	universal stress protein	4.75	1	295	31.9238	5.45264	16.0773	Stress protein
gi347438908	lipase 154	8.79	2	273	30.7064	6.37939	15.9721	Lipid Metabolism
gi348177096	hypothetical protein SspiN1_42233	10.11	3	188	19.9451	5.16064	15.965	Hypothetical protein/unnamed protein products
gi348170945	hypothetical protein SspiN1_10614	15.67	3	217	24.4398	10.1108	15.9616	Hypothetical protein/unnamed protein products
gi348173201	citrate synthase	3.92	1	434	48.3388	5.74463	15.7904	Carbohydrate Metabolism
gi348170414	transcription elongation factor GreA	5.77	1	156	16.8053	4.89404	15.757	Folding, Sorting and Degradation
gi348175475	phenylalanyl-tRNA synthetase subunit beta	1.81	1	830	89.0213	5.09717	15.7238	Translation
gi348169478	short chain dehydrogenase	5.9	1	305	33.4519	5.37646	15.69	Metabolism of Cofactors and Vitamins
gi348171067	hypothetical protein SspiN1_11224	36.16	2	177	20.0036	4.91943	15.6264	Hypothetical protein/unnamed protein products
gi348169398	translation initiation factor IF-2, partial	11.21	3	223	22.7171	10.9165	15.6208	Translation
gi348169484	cell division initiation protein	6.86	2	277	30.2691	5.09717	15.583	Cell Division and Cell Cycle
gi348171402	GTP-binding protein	3.51	1	484	52.5974	5.5542	15.4616	Binding protein/Chaperones
gi348169195	D-3-phosphoglycerate dehydrogenase	4.33	2	531	55.0144	5.09717	15.3501	Energy Metabolism
gi348170207	aminotransferase class-III	3.47	2	432	45.9165	5.38916	15.2729	Amino Acid Metabolism
gi348172516	transketolase	4.71	1	616	65.6414	5.41455	15.1992	Metabolism of Terpenoids and Polyketides
gi348173449	peptidase	5.5	1	382	40.0033	6.04932	15.1267	Catabolism/Proteases
gi348173941	glyoxalase/bleomycin resistance protein/dioxygenase	8.54	2	281	31.0662	4.62744	15.0764	Resistance protein
gi348173515	enolase	9.37	1	427	45.3075	4.95752	15.0751	Carbohydrate Metabolism
gi348169931	ribonuclease Z	5.25	1	305	33.9803	6.80029	15.023	Translation
gi348170905	pterin-4-alpha-carbinolamine dehydratase	14.53	1	117	13.0675	5.18604	14.9491	Nucleotide Metabolism
gi348170100	MFS transporter methylenomycin A resistance protein	5.74	1	470	47.191	11.7222	14.9058	Membrane Transport and other transport
gi348172790	hypothetical protein SspiN1_20101	6.91	2	217	24.3315	5.05908	14.8523	Hypothetical protein/unnamed protein products
gi348175721	cytochrome P450	8.79	1	398	44.3571	5.59229	14.8405	Lipid Metabolism
gi348169559	ComA	5.21	1	288	31.4032	5.12256	14.7771	Energy Metabolism
gi348175306	protein phosphatase	4.03	2	471	50.2034	4.81787	14.6657	Phosphatases
gi348173400	putative oxidoreductase	3.7	3	513	55.8513	6.58057	14.6487	Metabolism of Terpenoids and Polyketides
gi348173963	hypothetical protein SspiN1_26074	4	1	350	39.0491	10.2134	14.6318	Hypothetical protein/unnamed protein products
gi348172454	UspA domain-containing protein	13.29	1	143	15.1056	5.42725	14.6137	Stress protein
gi348174860	UDP-glucose 4-epimerase	3.49	1	344	37.6879	10.0815	14.6101	Carbohydrate Metabolism
gi348172883	aspartate-semialdehyde dehydrogenase	6.76	1	355	37.6465	5.21143	14.5969	Amino Acid Metabolism
gi348169816	hypothetical protein SspiN1_04713	34.29	2	70	7.64703	9.5249	14.5882	Hypothetical protein/unnamed protein products
gi348172528	hypothetical protein SspiN1_18761	9.02	1	377	41.7234	5.2749	14.579	Hypothetical protein/unnamed protein products
gi348168955	N-formimino-L-glutamate deiminase	4.31	1	441	46.8211	5.59229	14.5686	Unknown
gi348170466	hypothetical protein SspiN1_08080	25.2	1	123	12.5925	8.60205	14.5362	Hypothetical protein/unnamed protein products
gi348170134	carbonic anhydrase	7.95	2	176	17.7332	5.73193	14.5353	Energy Metabolism
gi348174188	protein-N(pi)-phosphohistidine--sugar phosphotransferase	64.1	3	78	8.01005	4.36084	14.473	Carbohydrate Metabolism
gi348171624	carboxyl transferase	7.11	1	478	49.8579	7.00537	14.4493	Lipid Metabolism
gi348169513	putative substrate-binding transport protein	10.78	2	529	56.7855	5.35107	14.4474	Membrane Transport and other transport
gi348175336	aldo/keto reductase family oxidoreductase	5.94	1	320	34.4545	6.43018	14.441	Metabolism of Terpenoids and Polyketides
gi348170365	glycosyl hydrolase	4.96	1	605	67.6729	5.90967	14.4314	Carbohydrate Metabolism
gi348175009	beta-lactamase-like protein	8.53	2	211	22.6267	5.23682	14.3371	Biosynthesis of Other Secondary Metabolites
gi348171327	hypothetical protein SspiN1_12534	8.24	1	182	20.089	4.80518	14.2053	Hypothetical protein/unnamed protein products
gi348169509	nitrilase/cyanide hydratase and apolipoprotein N-acyltransferase	10.65	1	263	27.6291	4.89404	14.2	Energy Metabolism
gi348169174	methionine synthase, vitamin-B12 independent	8.45	2	343	35.5605	5.23682	14.1971	Amino Acid Metabolism
gi348172281	hypothetical protein SspiN1_17481	11.73	1	196	21.4619	7.86963	14.0558	Hypothetical protein/unnamed protein products
gi348171739	3-hydroxyisobutyrate dehydrogenase	7.77	1	296	30.4241	5.13525	14.0124	Amino Acid Metabolism
gi348176421	50S ribosomal protein L22	9.76	1	123	13.5255	11.6489	13.9194	Translation
gi348176721	hypothetical protein SspiN1_40298	23.47	1	98	9.20035	5.70654	13.9093	Hypothetical protein/unnamed protein products
gi348176732	hypothetical protein SspiN1_40353	34.85	2	66	7.17455	5.36377	13.8649	Hypothetical protein/unnamed protein products
gi348172907	GatB/YqeY	8.28	1	169	18.1785	5.80811	13.8534	Unknown
gi348173991	FeS assembly protein	5.84	1	394	42.006	5.07178	13.7659	Binding protein/Chaperones
gi348173573	phospholipase/carboxylesterase	12.95	2	224	24.4023	7.81104	13.7488	Carbohydrate Metabolism
gi348169235	monooxygenase P450	4.93	1	446	48.7243	5.2749	13.728	Metabolism of Terpenoids and Polyketides
gi348169425	hypothetical protein SspiN1_02668	12.5	3	168	18.7987	8.88037	13.6632	Hypothetical protein/unnamed protein products
gi348172941	beta-N-acetylglucosaminidase (putative secreted protein)	3.95	2	608	64.9829	6.56592	13.6611	Carbohydrate Metabolism
gi348172327	hypothetical protein SspiN1_17746	12.88	1	163	16.8699	5.16064	13.6299	Hypothetical protein/unnamed protein products
gi348175444	hypothetical protein SspiN1_33697	26.12	2	134	14.0217	4.32275	13.6292	Hypothetical protein/unnamed protein products
gi348172227	aldehyde dehydrogenase	3.48	1	489	51.4497	5.07178	13.6169	Carbohydrate Metabolism
gi348175648	phytanoyl-CoA dioxygenase	6.05	1	281	31.3195	5.31299	13.5481	Lipid Metabolism
gi348171620	[acyl-carrier protein] S-malonyltransferase	4.47	2	291	30.0407	4.91943	13.5092	Lipid Metabolism
gi348174790	2,5-diketo-D-gluconic acid reductase	6.38	2	282	30.9538	4.79248	13.5048	Unknown
gi348170209	hypothetical protein SspiN1_06745	8.16	2	147	15.8942	8.646	13.4837	Hypothetical protein/unnamed protein products
gi348173027	cysteinyl-tRNA synthetase	3.66	1	464	50.9171	5.88428	13.4075	Translation
gi348171162	hypothetical protein SspiN1_11699	8.12	1	197	22.5502	5.09717	13.4043	Hypothetical protein/unnamed protein products
gi348169788	hypothetical protein SspiN1_04573	28.57	2	112	12.1163	9.05615	13.3252	Hypothetical protein/unnamed protein products
gi348171407	hypothetical protein SspiN1_12944	4.31	1	441	49.4552	6.18896	13.2685	Hypothetical protein/unnamed protein products
gi348171134	oligopeptide ABC transporter ATP-binding protein	6.63	1	332	35.4375	6.84424	13.2205	Membrane Transport and other transport
gi348175344	hypothetical protein SspiN1_33175	4.63	1	454	47.5736	5.0083	13.2143	Hypothetical protein/unnamed protein products
gi348171693	DNA primase	1.43	1	630	69.8426	6.17627	13.2101	Replication and Repair
gi348170590	cyclopropane-fatty-acyl-phospholipid synthase	4.65	1	409	45.8022	7.02002	13.1918	Lipid Metabolism
gi348176666	betaine-aldehyde dehydrogenase	4.59	2	479	51.3093	5.38916	13.187	Carbohydrate Metabolism
gi348172993	MerR family transcriptional regulator	7.74	1	310	35.3441	5.5415	13.1665	Transcriptional regulator
gi348175787	Allophanate hydrolase subunit 1	5.33	1	300	34.0525	5.16064	13.1373	Folding, Sorting and Degradation
gi348171340	23S rRNA methyltransferase/RumA	4.87	2	411	44.0026	6.41748	13.1367	Amino Acid Metabolism
gi348171938	ABC Fe(3+) transporter, substrate binding component	17.89	3	313	33.4856	5.79541	13.014	Membrane Transport and other transport
gi348170334	protease I	14.29	2	182	19.781	5.08447	12.9984	Catabolism/Proteases
gi348169543	tryptophan synthase subunit beta	4.5	2	422	45.121	6.03662	12.9872	Amino Acid Metabolism
gi348176424	50S ribosomal protein L23	17.17	2	99	10.984	10.0522	12.9823	Translation
gi348172942	HAD family hydrolase	5.36	2	261	28.5685	6.354	12.9147	Unknown
gi348171131	heroin esterase	6.56	1	320	33.8524	4.71631	12.8739	Unknown
gi348176568	cell wall surface anchor family protein	2.94	1	817	83.4777	5.04639	12.8184	Cell wall/Membrane/Septation
gi348175460	bifunctional ornithine acetyltransferase/N-acetylglutamate synthase protein	3.11	1	386	39.498	4.79248	12.7431	Amino Acid Metabolism
gi348173172	hypothetical protein SspiN1_22035	16.15	2	192	20.3501	5.12256	12.7397	Hypothetical protein/unnamed protein products
gi348170871	hypothetical protein SspiN1_10238	20	3	55	5.70792	4.95752	12.7215	Hypothetical protein/unnamed protein products
gi348169303	uridylate kinase	9.24	1	249	26.5854	5.22412	12.6154	Nucleotide Metabolism
gi348173217	lysozyme M1 precursor	12.21	2	262	27.741	5.56689	12.6071	Catabolism/Proteases
gi348174975	amino acid aminotransferase	7.09	1	282	30.6176	5.07178	12.5762	Metabolism of Cofactors and Vitamins
gi348175301	para-aminobenzoate synthase component II	10.8	2	213	23.0347	6.0874	12.5602	Metabolism of Cofactors and Vitamins
gi348176112	Chitin deacetylase	5.54	1	325	37.052	5.94775	12.5487	Carbohydrate Metabolism
gi348176027	short-chain dehydrogenase/reductase SDR	9.03	1	277	29.0431	5.46533	12.5429	Metabolism of Cofactors and Vitamins
gi348173128	ABC-type nitrate/sulfonate/bicarbonate transport systems-like protein	3.77	1	318	33.3421	5.74463	12.4165	Membrane Transport and other transport
gi348174007	transaldolase	5.16	1	368	39.6113	4.85596	12.3709	Carbohydrate Metabolism
gi348169079	50S ribosomal protein L31	58.9	3	73	8.15009	9.84717	12.2044	Translation
gi348173513	hypothetical protein SspiN1_23792	20.13	1	159	17.6004	6.66846	12.1085	Hypothetical protein/unnamed protein products
gi348176495	NADH:ubiquinone oxidoreductase subunit J	10.13	1	316	32.7441	5.57959	12.1023	Energy Metabolism
gi348173950	cysteinyl-tRNA synthetase	6.08	1	411	45.1795	5.10986	12.0985	Translation
gi348170112	antibiotic biosynthesis monooxygenase	19.27	2	109	12.5251	4.81787	12.0467	Metabolism of Terpenoids and Polyketides
gi348175828	hypothetical protein SspiN1_35699	30.83	1	133	13.8309	5.26221	12.0432	Hypothetical protein/unnamed protein products
gi348171885	hypothetical protein SspiN1_15440	18.27	3	104	11.0912	8.48486	12.0414	Hypothetical protein/unnamed protein products
gi348172030	AMP-binding protein	4.83	2	559	59.9307	5.24951	12.0413	Lipid Metabolism
gi348174555	ATP/GTP-binding protein	11.92	2	151	17.0456	6.34131	11.8758	Binding protein/Chaperones
gi348175367	rhodanese-like protein	15.89	1	107	11.6587	4.41162	11.8302	Amino Acid Metabolism
gi348176092	N-methyltryptophan oxidase	6.27	1	383	41.5112	6.66846	11.7862	Amino Acid Metabolism
gi348174766	hypothetical protein SspiN1_30189	9.02	1	244	25.5372	5.04639	11.7326	Hypothetical protein/unnamed protein products
gi348170870	leucyl aminopeptidase	4.14	1	532	55.3437	4.89404	11.6483	Amino Acid Metabolism
gi348169129	methylmalonyl-CoA epimerase	20.27	1	148	15.9353	5.33838	11.5956	Carbohydrate Metabolism
gi348176410	50S ribosomal protein L18	19.26	1	135	14.626	10.6528	11.5567	Translation
gi348170627	metal-dependent amidase/aminoacylase/carboxypeptidase	4.78	2	418	44.4965	5.10986	11.5096	Amino Acid Metabolism
gi348175436	aminopeptidase	3.17	1	504	51.6988	4.83057	11.4939	Amino Acid Metabolism
gi348174174	Xaa-Pro dipeptidase	8.94	1	369	39.5573	5.35107	11.4584	Catabolism/Proteases
gi348168932	phosphoglycerate mutase family protein	13.13	2	198	21.617	6.52197	11.4243	Carbohydrate Metabolism
gi348170935	carbohydrate kinase, FGGY	6.41	1	499	53.4161	5.43994	11.3227	Carbohydrate Metabolism
gi348169423	FAD-dependent thymidylate synthase	16.4	2	250	27.8522	6.354	11.2219	Metabolism of Cofactors and Vitamins
gi348173994	hypothetical protein SspiN1_26229	7.28	1	522	55.4101	10.4917	11.1821	Hypothetical protein/unnamed protein products
gi348171973	amino acid adenylation domain-containing protein	1.85	1	1570	167.115	6.40479	11.18	Binding protein/Chaperones
gi348172867	ECF subfamily RNA polymerase sigma-70 subunit	6.86	1	408	44.2421	5.71924	11.1245	Transcription
gi348173648	alpha/beta hydrolase fold protein	7.12	1	281	31.7058	5.93506	11.0475	Metabolism of Cofactors and Vitamins
gi348173918	transcriptional regulator-like protein	4.95	1	323	35.5735	5.42725	10.9292	Transcriptional regulator
gi348174441	peptidoglycan hydrolase	3.98	1	402	44.6305	6.354	10.9174	Catabolism/Proteases
gi348175962	hypothetical protein SspiN1_36389	12.73	3	110	11.5532	9.5249	10.8774	Hypothetical protein/unnamed protein products
gi348175043	transcriptional regulator	6.84	1	307	31.0162	6.23975	10.8353	Transcriptional regulator
gi348171923	myosin	5.63	1	320	37.0437	5.07178	10.8252	Stress protein
gi348173816	hypothetical protein SspiN1_25337	2.74	1	474	53.2911	7.45947	10.799	Hypothetical protein/unnamed protein products
gi348174886	glutamate-1-semialdehyde 2,1-aminomutase	2.23	2	449	46.4793	5.65576	10.7208	Metabolism of Cofactors and Vitamins
gi348170671	pyrazinamidase / nicotinamidase	7.41	1	189	20.146	4.90674	10.7024	Metabolism of Cofactors and Vitamins
gi348170623	XRE family transcriptional regulator	4.95	2	404	44.1936	7.06396	10.6963	Transcriptional regulator
gi348172988	putative cell division protein	3.04	1	790	85.7697	5.98584	10.5685	Cell Division and Cell Cycle
gi13162644	probable O-methyltransferase	5.79	1	397	43.4371	5.19873	10.5654	Metabolism of Terpenoids and Polyketides
gi348172059	hypothetical protein SspiN1_16361	11.82	1	203	22.8858	6.81494	10.5597	Hypothetical protein/unnamed protein products
gi348175047	tRNA/rRNA methyltransferase (SpoU)	6.54	1	214	24.1571	6.52197	10.3077	Other regulatory proteins
gi348169328	methionine aminopeptidase	6.67	1	285	31.1017	5.49072	10.2841	Catabolism/Proteases
gi348169086	ATP synthase A chain	17.76	2	259	28.1245	9.70068	10.2735	Energy Metabolism
gi348173021	hypothetical protein SspiN1_21278	10.77	2	195	19.8453	6.3667	10.1747	Hypothetical protein/unnamed protein products
gi348170973	transcription elongation factor G	11.11	1	162	17.7349	4.67822	10.1723	Folding, Sorting and Degradation
gi348175180	ROK family transcriptional regulator	5.93	1	405	42.2392	8.6167	10.1481	Transcriptional regulator
gi348170386	6-phosphogluconate dehydrogenase	6.68	1	479	51.1389	5.78271	10.058	Carbohydrate Metabolism
gi348171458	cyclase/dehydrase	24.49	2	147	16.1783	4.95752	10.0106	Cell Division and Cell Cycle
gi348175212	putative dihydrolipoamide acyltransferase component	2.72	2	441	45.7993	6.21436	9.98408	Carbohydrate Metabolism
gi348173478	dolichyl-phosphate beta-D-mannosyltransferase	6.51	1	261	28.4896	5.87158	9.96828	Membrane Transport and other transport
gi348171389	ATP-dependent protease Clp, ATPase	21.21	1	99	9.74932	11.8979	9.87777	Catabolism/Proteases
gi348175013	transcriptional regulator, TenA/THI-4 family protein, putative	12.96	1	216	24.7293	5.021	9.79868	Metabolism of Cofactors and Vitamins
gi348175433	hypothetical protein SspiN1_33642	16.48	1	176	19.3398	4.81787	9.76185	Hypothetical protein/unnamed protein products
gi348174033	peptidylprolyl isomerase	10.48	2	124	13.1208	6.30322	9.74845	Folding, Sorting and Degradation
gi348172463	CsbD-like protein	19.35	2	62	6.79446	5.57959	9.74209	Resistance protein
gi348168986	hypothetical protein SspiN1_00385	2.2	1	636	69.6051	7.47412	9.71149	Hypothetical protein/unnamed protein products
gi348175267	thioredoxin reductase	19.27	1	109	12.1253	4.94482	9.69109	Nucleotide Metabolism
gi348174232	hypothetical protein SspiN1_27459	14.94	2	174	18.3372	4.80518	9.66071	Hypothetical protein/unnamed protein products
gi348174145	putative integration host factor	19.81	2	106	11.5883	9.86182	9.55589	Replication and Repair
gi348175326	copper resistance protein	18.75	1	176	17.8624	7.41553	9.51004	Resistance protein
gi348171459	metallophosphoesterase	7.14	1	266	29.3	5.90967	9.43439	Unknown
gi348173184	hypothetical protein SspiN1_22105	4.46	1	516	57.7763	5.64307	9.43374	Hypothetical protein/unnamed protein products
gi348175697	non-ribosomal peptide synthetase	3.67	1	572	61.6529	5.47803	9.43081	Binding protein/Chaperones
gi348173849	two-component system sensor kinase	1.83	1	818	89.1857	5.47803	9.27632	Signal Transduction
gi348172730	hypothetical protein SspiN1_19791	9.04	2	343	37.3217	4.4624	9.25067	Hypothetical protein/unnamed protein products
gi348174581	FAD-binding molybdopterin dehydrogenase	5.79	1	328	35.097	5.8208	9.194	Nucleotide Metabolism
gi348175338	gamma-glutamyltransferase	3.57	1	589	62.2185	5.35107	9.16607	Amino Acid Metabolism
gi348172915	endoribonuclease L-PSP	24.34	1	152	15.3882	4.66553	9.13979	Unknown
gi348171570	hypothetical protein SspiN1_13785	7.43	1	296	32.5595	6.81494	9.07882	Hypothetical protein/unnamed protein products
gi348173870	hypothetical protein SspiN1_25609	13.75	1	269	29.6422	5.2749	8.94948	Hypothetical protein/unnamed protein products
gi348173394	beta-ketoacyl synthase, partial	4.33	1	277	29.1313	4.85596	8.93993	Lipid Metabolism
gi348169202	glutamyl-tRNA synthetase	4.02	1	498	54.8363	5.40186	8.89259	Metabolism of Cofactors and Vitamins
gi348174521	aliphatic sulfonates family ABC transporter periplasmic ligand-binding protein	5.04	1	357	36.9416	7.43018	8.8529	Membrane Transport and other transport
gi348170813	molybdopterin biosynthesis-like protein MoeZ	10.26	1	390	42.3198	5.19873	8.85034	Folding, Sorting and Degradation
gi348172491	monooxygenase	9.52	1	378	39.468	5.10986	8.81238	Metabolism of Terpenoids and Polyketides
gi348170153	LytR family transcriptional regulator	7.29	1	329	34.8998	5.31299	8.80023	Transcriptional regulator
gi348173037	diaminobutyrate--2-oxoglutarate aminotransferase	8.19	1	415	45.1797	5.2749	8.78204	Amino Acid Metabolism
gi348172914	hypothetical protein SspiN1_20739	32.69	1	52	5.93111	5.17334	8.75205	Hypothetical protein/unnamed protein products
gi41350151	urease accessory protein, UreG family	9.62	1	208	22.1795	5.46533	8.74103	Nucleotide Metabolism
gi348171762	threonine synthase	3.55	1	422	45.1745	5.18604	8.65417	Amino Acid Metabolism
gi348176915	long-chain-fatty-acid--CoA ligase	4.21	1	546	57.7128	5.21143	8.63836	Lipid Metabolism
gi348173476	alpha/beta hydrolase	7.91	1	253	27.2125	4.80518	8.62339	Metabolism of Cofactors and Vitamins
gi348169496	cytochrome P450-like enzyme	5.42	2	406	45.1631	5.19873	8.59062	Metabolism of Terpenoids and Polyketides
gi348171343	Trk system potassium uptake protein TrkA	7.69	1	221	23.7683	6.21436	8.5364	Signal Transduction
gi348168984	FAD-binding protein	3.9	1	539	58.9806	8.67529	8.53471	Binding protein/Chaperones
gi348171755	GTP-binding protein LepA	2.76	1	616	68.2812	5.5542	8.45733	Binding protein/Chaperones
gi348171654	hypothetical protein SspiN1_14215	50	2	56	6.39222	5.40186	8.45323	Hypothetical protein/unnamed protein products
gi348175425	short chain dehydrogenase/reductase family oxidoreductase	5.14	1	253	27.2084	9.11475	8.40185	Metabolism of Cofactors and Vitamins
gi348175952	hypothetical protein SspiN1_36339	26.36	2	129	13.1071	11.2095	8.11245	Hypothetical protein/unnamed protein products
gi348173989	cysteine desulfurase / selenocysteine lyase	6.21	1	435	47.0389	5.92236	8.09138	Metabolism of Cofactors and Vitamins
gi348169347	secreted trypsin-like serine protease	8	1	275	28.5361	6.21436	8.08513	Signal Transduction
gi348173341	methylase of polypeptide chain release factors-like protein	7.86	1	229	25.2339	7.47412	7.99161	Unknown
gi348170773	hypothetical protein SspiN1_09738	29.63	1	108	11.2119	4.88135	7.7995	Hypothetical protein/unnamed protein products
gi348171554	hypothetical protein SspiN1_13705	21.68	1	143	16.3002	8.104	7.75397	Hypothetical protein/unnamed protein products
gi348170980	cystathionine beta-synthase	5.93	1	455	47.8391	4.91943	7.74329	Amino Acid Metabolism
gi348176514	thymidylate kinase	16.74	1	215	23.7061	5.89697	7.73283	Nucleotide Metabolism
gi348171383	rhodanese-related sulfurtransferase	13.55	2	273	28.6201	5.04639	7.7249	Amino Acid Metabolism
gi348170364	hypothetical protein SspiN1_07560	6.23	1	273	29.8189	4.81787	7.67504	Hypothetical protein/unnamed protein products
gi348175533	hypothetical protein SspiN1_34184	9.47	1	243	26.9465	6.26514	7.62068	Hypothetical protein/unnamed protein products
gi348169287	30S ribosomal protein S16	7.33	1	150	16.4577	9.24658	7.58318	Translation
gi348169855	dimethylallyltranstransferase / geranyltranstransferase / geranylgeranyl pyrophosphate synthetase	11.14	1	332	35.3721	5.45264	7.58235	Metabolism of Terpenoids and Polyketides
gi348172033	bifunctional anthranilate synthase component I/ II	4.6	1	696	75.6307	5.50342	7.52267	Metabolism of Cofactors and Vitamins
gi348169435	secreted protein	10.05	1	189	20.7302	6.53662	7.4005	Membrane Transport and other transport
gi348174075	fis family transcriptional regulator	4.5	1	400	44.6869	7.38623	7.38846	Transcriptional regulator
gi348175714	malonyl-CoA-ACP transacylase	5.41	1	296	32.1899	6.34131	7.37941	Lipid Metabolism
gi348173112	carbon monoxide dehydrogenase small chain	12.95	2	193	20.783	5.69385	7.35873	Energy Metabolism
gi348171384	iron (metal) dependent repressor, DtxR family protein	8.23	1	231	25.5453	5.30029	7.33726	Transcriptional regulator
gi348176774	putative surface layer protein	5.88	1	340	35.7753	5.22412	7.23959	Cell wall/Membrane/Septation
gi348175788	hypothetical protein SspiN1_35489	6.64	1	256	26.7517	5.61768	7.23467	Hypothetical protein/unnamed protein products
gi348173376	family 1 extracellular solute-binding protein	2.92	1	411	43.4123	6.43018	7.17635	Membrane Transport and other transport
gi348169274	Na+/proline symporter	4.78	1	502	53.7617	8.82178	7.14669	Signal Transduction
gi348169144	hypothetical protein SspiN1_01215	28	2	100	10.6454	5.77002	7.14294	Hypothetical protein/unnamed protein products
gi348170436	ArsR family transcriptional regulator	7.69	1	260	29.4669	5.23682	7.13583	Transcriptional regulator
gi348174539	twin arginine translocase protein A	28.4	2	81	8.84763	8.49951	7.13203	Membrane Transport and other transport
gi348173831	universal stress protein	4.59	1	283	29.4686	6.45557	7.02445	Stress protein
gi348173014	ABC-2 type transporter	3.25	1	646	68.9922	6.1001	7.02141	Membrane Transport and other transport
gi348175938	hypothetical protein SspiN1_36269, partial	6.46	1	542	57.7896	5.19873	6.99543	Hypothetical protein/unnamed protein products
gi348169862	carbonic anhydrase	8.61	1	209	21.7382	5.74463	6.95348	Energy Metabolism
gi348170413	hypothetical protein SspiN1_07805	10.2	2	196	22.2661	5.73193	6.80887	Hypothetical protein/unnamed protein products
gi348176862	uracil-DNA glycosylase	7.42	2	256	27.7052	6.52197	6.73397	Replication and Repair
gi348175690	alcohol dehydrogenase zinc-binding domain-containing protein	4.06	1	345	36.0372	6.91748	6.72798	Carbohydrate Metabolism
gi348175111	single-strand binding protein	11.25	1	160	16.8884	5.36377	6.71582	Binding protein/Chaperones
gi348170861	putative ATP-binding protein involved in chromosome partitioning	4.49	1	379	39.8976	5.46533	6.58791	Chromosome partitioning proteins
gi348169493	NAD(P) transhydrogenase subunit alpha	7.92	1	366	37.6577	5.42725	6.58208	Metabolism of Cofactors and Vitamins
gi348176951	serine protease, C-terminal	9.12	1	318	31.8854	5.47803	6.50414	Signal Transduction
gi348175122	hypothetical protein SspiN1_32029	15.18	1	112	12.2791	5.45264	6.43491	Hypothetical protein/unnamed protein products
gi348171470	putative two-component system response regulator	22.22	1	135	14.4486	5.79541	6.36261	Signal Transduction
gi348174934	hypothetical protein SspiN1_31055	11.98	1	217	21.8142	7.84033	6.08056	Hypothetical protein/unnamed protein products
gi348171829	ribose-5-phosphate isomerase B	19.23	1	156	16.8105	5.51611	6.01845	Carbohydrate Metabolism
gi348175271	D-alanine--D-alanine ligase	7.12	1	309	32.0927	5.07178	5.97335	Glycan Biosynthesis and Metabolism
gi348176388	putative serine protease	6.17	1	470	48.2666	6.11279	5.9484	Signal Transduction
gi348171325	LuxR family transcriptional regulator	7.14	1	238	24.7931	6.94678	5.94344	Transcriptional regulator
gi348173224	hypothetical protein SspiN1_22305	24.14	1	145	15.8079	7.81104	5.84375	Hypothetical protein/unnamed protein products
gi348172815	O-methyltransferase	14.8	1	223	23.7515	4.90674	5.75868	Amino Acid Metabolism
gi348176924	hypothetical protein SspiN1_41355	9.32	2	118	12.6134	10.8872	5.73756	Hypothetical protein/unnamed protein products
gi348174428	glycine sarcosine N-methyltransferase	2.12	1	567	64.6257	5.04639	5.7336	Metabolism of Terpenoids and Polyketides
gi348171479	homocysteine methyltransferase	6.69	1	299	31.759	4.80518	5.59147	Amino Acid Metabolism
gi348174857	pyrroline-5-carboxylate reductase	15.38	1	273	28.2168	4.91943	5.55294	Amino Acid Metabolism
gi348171326	ribonuclease D	5.3	1	415	45.3335	5.42725	5.54295	Nucleotide Metabolism
gi348169138	mannose-6-phosphate isomerase	3.88	1	335	35.5561	5.31299	5.48453	Carbohydrate Metabolism
gi348169384	glyoxalase/bleomycin resistance protein/dioxygenase	18.02	1	111	12.107	4.88135	5.44909	Resistance protein
gi348171999	hypothetical protein SspiN1_16020	9.92	1	262	28.9663	5.03369	5.42599	Hypothetical protein/unnamed protein products
gi348171369	hypothetical protein SspiN1_12754	10.88	1	193	20.9898	6.37939	5.26346	Hypothetical protein/unnamed protein products
gi348173966	carboxylpeptidase	5.1	1	314	33.8842	6.01123	5.24837	Catabolism/Proteases
gi348171341	amino acid permease-associated region	3.91	1	691	75.2274	10.0962	5.22876	Membrane Transport and other transport
gi348176763	phosphoribosylglycinamide formyltransferase	9.74	1	195	20.9979	5.60498	5.07056	Metabolism of Cofactors and Vitamins
gi348176350	4-hydroxybenzoate transporter-related protein	5.1	1	392	40.8774	10.0229	5.06605	Membrane Transport and other transport
gi348174495	hypothetical protein SspiN1_28804	8.75	1	343	36.9142	5.88428	4.98231	Hypothetical protein/unnamed protein products
gi348175945	hypothetical protein SspiN1_36304	10.81	1	148	16.4143	5.35107	4.97074	Hypothetical protein/unnamed protein products
gi13162646	SpnM	5.63	1	320	34.1035	5.60498	4.83631	Metabolism of Terpenoids and Polyketides
gi348170892	4Fe-4S ferredoxin, iron-sulfur binding protein	16.04	1	106	11.5713	4.11963	4.79555	Carbohydrate Metabolism
gi348170477	ErfK/YbiS/YcfS/YnhG	2.64	1	379	40.9544	6.13818	4.69654	Unknown
gi348174787	hypothetical protein SspiN1_30304	51.92	1	52	5.54983	4.81787	4.51613	Hypothetical protein/unnamed protein products
gi348170085	YCII-like protein	17.76	1	107	11.6688	4.60205	4.44715	Unknown
gi348176823	hypothetical protein SspiN1_40835	24.71	1	85	8.88347	4.2085	4.42275	Hypothetical protein/unnamed protein products
gi348174832	formyltetrahydrofolate deformylase	5.52	1	290	32.2017	6.96143	4.36185	Carbohydrate Metabolism
gi348174995	extracellular alkaline serine protease	6.41	1	390	39.1826	4.70361	4.34868	Signal Transduction
gi348171071	putative 3-oxoacyl-[acyl-carrier protein] reductase	5.98	1	251	25.9412	5.47803	4.34286	Lipid Metabolism
gi348169787	hypothetical protein SspiN1_04568	4.33	1	323	36.2319	5.08447	4.00473	Hypothetical protein/unnamed protein products
gi348175963	hypothetical protein SspiN1_36394	7.04	1	213	23.3406	6.18896	3.92056	Hypothetical protein/unnamed protein products
gi348173864	hypothetical protein SspiN1_25579	20.43	1	93	10.2202	6.30322	3.73021	Hypothetical protein/unnamed protein products
gi348176591	hypothetical protein SspiN1_39624	19.35	1	124	12.9124	4.51318	3.7119	Hypothetical protein/unnamed protein products
gi348174493	hypothetical protein SspiN1_28794	17.16	1	134	14.6242	4.85596	3.59468	Hypothetical protein/unnamed protein products
gi348172657	pseudouridylate synthase ribosomal large subunit	5.88	1	255	28.6962	8.76318	3.38135	Nucleotide Metabolism
gi348173943	phosphoribosyl-ATP pyrophosphatase	24.14	1	87	9.77098	4.66553	3.29572	Amino Acid Metabolism
gi348171329	acetyl-CoA acetyltransferase	5.81	1	413	43.3571	6.30322	3.24567	Lipid Metabolism
gi348168916	hypothetical protein SspiN1_00025	6.29	1	286	30.2066	6.81494	3.21288	Hypothetical protein/unnamed protein products
gi348172629	isopentenyl-diphosphate delta-isomerase	8.96	1	134	14.6873	4.81787	3.18917	Metabolism of Terpenoids and Polyketides
gi348175248	hypothetical protein SspiN1_32689	5.82	1	275	28.3827	4.7417	3.1403	Hypothetical protein/unnamed protein products
gi348171155	LPXTG-motif cell wall anchor domain-containing protein	5.02	1	458	47.7249	4.80518	3.01172	Cell wall/Membrane/Septation
gi348175275	single-stranded nucleic acid binding R3H	10.22	1	186	20.3613	4.51318	2.99469	Binding protein/Chaperones
gi348170129	hypothetical protein SspiN1_06330	12.79	1	86	9.33408	5.92236	2.88505	Hypothetical protein/unnamed protein products
gi348175208	hypothetical protein SspiN1_32479	5.19	1	212	21.5294	8.14795	2.75994	Hypothetical protein/unnamed protein products
gi348170449	cytochrome C biogenesis protein CycH	8.33	1	276	29.5635	5.75732	2.65739	Unknown
gi348175481	hypothetical protein SspiN1_33894	18.05	1	133	14.0079	4.56396	2.60625	Hypothetical protein/unnamed protein products
a Protein identification according to NCBI protein knowledgebase (NCBI, update May 12, 2012; http://www.ncbi.nlm.nih.gov/)
b Number of peptides identified by 2D LC-MS/MS analysis
c Proteins were classified into different functional categories according to the KEGG pathway (http://www.genome.jp/kegg/) and Gene Ontology (http://www.geneontology.org/) databases
The categories shown are primary metabolism (carbohydrate metabolism; energy metabolism; nucleotide metabolism; amino acid metabolism; glycan biosynthesis and metabolism), secondary metabolism (biodegradation
and metabolism of xenobiotics; metabolism of cofactors and vitamins; metabolism of terpenoids and polyketides; biosynthesis of other secondary metabolites; lipid metabolism), genetic information processing (transcription;
translation; folding; sorting and degradation; replication and repair), environmental information processing (resistance; membrane transport and other forms of transport; signal transduction), cellular processes (cell
communication; catabolism or proteases; cell division and cell cycle; peroxisomes; binding proteins or chaperones; cell wall or cell membrane and septation proteins, chromosome-partitioning proteins; transcription
factors), regulatory proteins (stress proteins; kinases; phosphatases; transcriptional regulators and other regulatory proteins).

## Sheet: proteins in T4
Identification of S. spinosa proteins at T4 phase by 2D-LC-MS/MS
NCBI Accession	Description a	Sequence Coverage(%)	Peptides b	AAs	MW [kDa]	calc. pI	Score	Main metabolic pathway/ Cellular function(category) c
gi348173178	superoxide dismutase [Fe-Zn] 1 (FeSOD I)	48.33	228	209	23.2847	5.68115	1237	Peroxisome
gi348174322	hypothetical protein SspiN1_27929	72.58	167	361	38.5056	5.42725	1179.84	Hypothetical protein/unnamed protein products
gi348174826	membrane spanning protein	34.45	145	209	22.5117	6.62451	1040.07	Cell wall/membrane/septation
gi348175327	hypothetical protein SspiN1_33090	16.09	153	230	23.5947	4.95752	943.053	Hypothetical protein/unnamed protein products
gi348176726	hypothetical protein SspiN1_40323	60.71	71	168	17.6919	5.90967	680.934	Hypothetical protein/unnamed protein products
gi348174810	hypothetical protein SspiN1_30419	61.24	107	129	14.512	5.21143	629.129	Hypothetical protein/unnamed protein products
gi348175373	ferritin family protein	43.55	65	186	21.3747	4.89404	515.935	Membrane Transport and other transport
gi348170321	5-methyltetrahydropteroyltriglutamate--homocysteine S-methyltransferase	28.5	67	758	82.7579	5.16064	501.335	Amino Acid Metabolism
gi348171511	glutamine synthetase	43.88	74	474	53.4564	5.23682	458.2	Amino Acid Metabolism
gi348174074	polysaccharide deacetylase	63.08	66	325	35.9189	5.38916	453.749	Carbohydrate Metabolism
gi348173102	chaperonin GroEL	24.35	55	542	57.2082	4.93213	364.474	Folding, Sorting and Degradation
gi41350153	urease alpha subunit	3.12	64	642	68.9835	6.22705	352.128	Nucleotide Metabolism
gi348170208	hydrolase	34.29	36	280	31.6346	5.37646	324.942	Amino Acid Metabolism
gi348171614	pyruvate dehydrogenase subunit E1	13.88	35	922	102.671	6.46826	316.382	Carbohydrate Metabolism
gi348176428	elongation factor Tu	32.75	52	397	43.8566	5.22412	300.17	Translation
gi348170064	choloylglycine hydrolase	52.82	46	301	32.9565	4.95752	299.557	Lipid Metabolism
gi348176887	oligopeptide binding protein of ABC transporter	31.12	31	543	59.1015	5.14795	276.395	Membrane Transport and other transport
gi348171177	heat shock protein Hsp20	44.85	36	136	15.641	5.2749	226.568	Folding, Sorting and Degradation
gi348171500	dihydrolipoamide dehydrogenase	14.04	37	456	47.6669	5.88428	225.846	Carbohydrate Metabolism
gi348171433	hypothetical protein SspiN1_13074	11.66	21	566	62.7852	5.10986	214.745	Hypothetical protein/unnamed protein products
gi348174902	metallopeptidase	11.82	39	499	53.9616	5.0083	207.098	Catabolism/Proteases
gi348170939	hypothetical protein SspiN1_10584	12.34	27	843	90.5558	7.6792	197.37	Hypothetical protein/unnamed protein products
gi348170217	alcohol dehydrogenase	25.15	23	334	35.653	5.88428	192.843	Carbohydrate Metabolism
gi348176208	luciferase-like protein	20.8	33	351	39.303	4.86865	191.412	Unknown
gi348171298	stress-like protein	20.98	32	205	21.4619	5.17334	180.487	Stress protein
gi348176452	DNA-directed RNA polymerase subunit beta	5.67	9	1164	128.662	5.04639	176.744	Transcription
gi348176852	hypothetical protein SspiN1_40990	60.19	16	103	11.0284	4.51318	172.017	Hypothetical protein/unnamed protein products
gi348170197	aconitate hydratase	17.38	12	938	101.384	5.0083	162.108	Carbohydrate Metabolism
gi348171412	putative glutamate binding protein	30.95	23	294	32.1083	5.61768	155.683	Membrane Transport and other transport
gi348176443	hypothetical protein SspiN1_38884	30.26	19	152	16.3423	4.89404	153.749	Hypothetical protein/unnamed protein products
gi348171262	NAD/factor-dependent formaldehyde dehydrogenase	29.68	20	374	39.1759	5.19873	150.487	Binding protein/Chaperones
gi348176088	amino acid adenylation	1.02	1	2166	236.266	5.12256	149.722	Binding protein/Chaperones
gi348171497	leucyl aminopeptidase	13.48	20	497	50.7762	5.23682	149.086	Amino Acid Metabolism
gi348169092	F0F1 ATP synthase subunit beta	26.68	20	476	52.0045	4.94482	142.621	Energy Metabolism
gi348169544	tryptophan synthase alpha chain	7.6	2	263	27.4158	4.86865	139.827	Amino Acid Metabolism
gi348172896	starvation-response DNA binding protein	27.27	13	165	18.3305	5.79541	125.774	Chromosome partitioning proteins
gi348175295	hypothetical protein SspiN1_32924	24.61	19	191	20.6831	10.7993	121.436	Hypothetical protein/unnamed protein products
gi348176831	malate synthase	16.79	11	530	58.9711	5.36377	112.037	Carbohydrate Metabolism
gi348173083	serine protease precursor	24.21	16	380	38.882	4.85596	107.686	Signal Transduction
gi348169090	F0F1 ATP synthase subunit alpha	14.6	11	548	58.7302	5.03369	107.123	Energy Metabolism
gi348174411	aldehyde dehydrogenase	22.39	14	527	55.7442	5.0083	105.246	Carbohydrate Metabolism
gi348176700	FAD-dependent pyridine nucleotide-disulfide oxidoreductase	17.76	15	411	44.4488	4.69092	102.724	Lipid Metabolism
gi348170205	N5,N10-methylene-tetrahydromethanopterin reductase	14.76	14	332	36.3811	5.90967	101.822	Unknown
gi348169669	alpha/beta hydrolase	6.18	19	275	30.241	5.14795	98.7938	Metabolism of Cofactors and Vitamins
gi348170206	phenylhydantoinase	16.52	9	466	50.5143	5.75732	97.9054	Nucleotide Metabolism
gi348171813	ATP-dependent Clp protease proteolytic subunit	12.86	16	210	23.476	4.99561	96.5784	Cell Division and Cell Cycle
gi348175852	bifunctional D-altronate/D-mannonate dehydratase	4.73	1	402	44.8039	6.11279	95.4582	Catabolism/Proteases
gi348173379	hypothetical protein SspiN1_23090	14.98	13	594	65.21	9.11475	93.9444	Hypothetical protein/unnamed protein products
gi348175500	hypothetical protein SspiN1_34009	21.24	10	598	65.6	5.42725	93.8807	Hypothetical protein/unnamed protein products
gi348171821	hypothetical protein SspiN1_15110	6.16	5	568	62.6257	5.33838	92.2411	Hypothetical protein/unnamed protein products
gi348173953	glycine betaine transport system permease protein	27.09	11	299	32.8318	5.90967	92.0507	Membrane Transport and other transport
gi348171102	30S ribosomal protein S1	9.82	9	499	55.2371	4.76709	91.3546	Translation
gi348176597	glycerol kinase	12.2	8	500	54.4243	5.19873	90.9976	Lipid Metabolism
gi348175423	PS1 protein	7.98	11	426	45.5653	5.14795	88.4147	Translation
gi348174687	cyclic nucleotide-binding domain-containing protein	17.06	8	463	51.0124	5.64307	87.1479	Binding protein/Chaperones
gi348174999	lysozyme M1 precursor	27.76	11	245	27.0967	6.18896	85.2832	Catabolism/Proteases
gi348169208	histone-like DNA binding protein	12.62	13	206	21.414	12.0298	82.0029	Binding protein/Chaperones
gi348176649	glutathione-independent formaldehyde dehydrogenase	16.71	10	377	40.2311	5.57959	77.3526	Energy Metabolism
gi348173691	cold shock protein CspA	40.3	9	67	7.16853	5.23682	76.6042	Transcription factors
gi348176046	cytochrome p450 superfamily protein	6.4	1	406	44.8264	6.07471	76.475	Metabolism of Terpenoids and Polyketides
gi348176863	peptidase S10, serine carboxypeptidase	8.59	3	489	54.106	5.40186	75.9708	Biosynthesis of Other Secondary Metabolites
gi348176339	hypothetical protein SspiN1_38344	7.56	3	225	23.4521	5.09717	74.6837	Hypothetical protein/unnamed protein products
gi348175422	PS1 protein	28.74	8	428	45.556	4.85596	74.3106	Translation
gi348174019	glyceraldehyde 3-phosphate dehydrogenase	22.02	12	336	35.7006	5.57959	73.3905	Carbohydrate Metabolism
gi348172406	hydrogen:quinone oxidoreductase	12.39	7	589	66.5384	5.57959	72.3072	Xenobiotics Biodegradation and Metabolism
gi348174563	cyclic nucleotide-binding domain-containing protein	12.1	7	562	60.6269	5.88428	72.2864	Binding protein/Chaperones
gi348176202	betaine-aldehyde dehydrogenase	15.1	4	490	51.7406	5.87158	71.1661	Carbohydrate Metabolism
gi348169576	serine hydroxymethyltransferase	7.28	6	426	45.7684	5.94775	69.9042	Carbohydrate Metabolism
gi348168964	alpha-ketoglutarate decarboxylase	8.98	8	1225	134.625	6.354	69.8916	Carbohydrate Metabolism
gi348176725	hypothetical protein SspiN1_40318	29.29	13	99	10.4481	5.78271	69.4835	Hypothetical protein/unnamed protein products
gi348169308	glyoxalase/bleomycin resistance protein/dioxygenase	14.17	7	254	27.7727	4.60205	68.6622	Resistance protein
gi348176457	putative secreted protein	5.95	3	370	39.7523	5.24951	68.3275	Membrane Transport and other transport
gi348175390	DoxX	19.41	6	170	18.0041	10.5356	68.1586	Unknown
gi348175505	molecular chaperone DnaK	8.3	3	542	58.3879	4.90674	65.9667	Folding, Sorting and Degradation
gi348169928	hypothetical protein SspiN1_05293	48.82	9	170	18.4852	4.55127	65.0532	Hypothetical protein/unnamed protein products
gi348169918	cold-shock DNA-binding domain-containing protein	25.37	10	67	7.30357	5.0083	64.3417	Transcription factors
gi348170471	formamidase	16.63	9	415	45.0042	4.98291	62.7619	Carbohydrate Metabolism
gi348171261	hydroxyacylglutathione hydrolase	14.35	7	209	22.5013	5.0083	62.1286	Carbohydrate Metabolism
gi348175040	fructose-bisphosphate aldolase	33.72	9	344	36.8887	5.14795	62.0005	Carbohydrate Metabolism
gi348172037	WD40 domain-containing protein beta Propeller	9.62	4	1029	109.956	7.2251	58.9023	Unknown
gi348172972	alcohol dehydrogenase zinc-binding domain-containing protein	27.92	8	308	31.1252	5.32568	58.9005	Carbohydrate Metabolism
gi348171788	para-nitrobenzyl esterase	5.82	8	498	53.0847	5.07178	58.6131	Metabolism of Terpenoids and Polyketides
gi348170168	hypothetical protein SspiN1_06525	36.92	4	130	13.7928	4.90674	58.0517	Hypothetical protein/unnamed protein products
gi348171256	putative phosphoketolase	2.85	2	806	90.9424	6.16357	54.4746	Carbohydrate Metabolism
gi348176475	aspartate aminotransferase	26.65	8	409	43.2994	5.36377	53.5847	Amino Acid Metabolism
gi348169040	putative 3-hydroxyacyl-CoA dehydrogenase	3.12	1	738	79.148	5.45264	53.4083	Lipid Metabolism
gi348171558	hypothetical protein SspiN1_13725	40.16	9	127	12.8636	8.20654	53.1925	Hypothetical protein/unnamed protein products
gi348171181	lyase	22.79	4	136	14.9695	4.83057	52.2786	Unknown
gi348173043	CutA1 divalent ion tolerance protein	35.16	4	91	9.94218	5.35107	52.1356	Resistance protein
gi348169412	polynucleotide phosphorylase/polyadenylase	5.64	7	745	79.268	5.07178	52.0732	Folding, Sorting and Degradation
gi348176766	succinyl-CoA synthetase subunit alpha	13.27	8	294	30.1586	5.66846	51.535	Carbohydrate Metabolism
gi348176508	preprotein translocase subunit SecA	1.97	1	965	107.367	5.49072	51.3467	Folding, Sorting and Degradation
gi348175822	Activator of Hsp90 ATPase 1 family protein	19.01	6	121	13.7956	4.86865	50.5643	Stress protein
gi348172449	acetyl/propionyl-CoA carboxylase alpha subunit	2.29	3	1834	197.522	5.5415	50.3255	Lipid Metabolism
gi348176729	isocitrate dehydrogenase	16.26	6	406	45.1506	5.5415	50.0063	Carbohydrate Metabolism
gi348171293	ornithine--oxo-acid transaminase	7.52	3	412	43.9175	5.47803	49.9659	Amino Acid Metabolism
gi348173305	aldo/keto reductase	6.48	3	324	34.6762	5.46533	49.7531	Metabolism of Terpenoids and Polyketides
gi348171928	TenA family transcription regulator	9.32	8	236	26.0379	4.75439	49.7268	Metabolism of Cofactors and Vitamins
gi348171810	putative esterase	5.5	1	291	31.3967	7.47412	49.1089	Metabolism of Terpenoids and Polyketides
gi348171501	dihydrolipoamide acetyltransferase	10.95	5	557	57.0177	4.77979	48.2449	Amino Acid Metabolism
gi348176468	50S ribosomal protein L7/L12	24.41	5	127	13.3851	4.65283	47.941	Translation
gi348170244	homogentisate 1,2-dioxygenase	14.04	6	399	44.636	5.94775	47.3914	Amino Acid Metabolism
gi348169997	protease	16.21	3	401	41.2466	5.04639	47.3399	Catabolism/Proteases
gi348176851	hypothetical protein SspiN1_40985	27.08	5	96	10.2589	4.4624	46.5134	Hypothetical protein/unnamed protein products
gi348176762	bifunctional phosphoribosylaminoimidazolecarboxamide formyltransferase/IMP cyclohydrolase	12.48	5	521	54.7089	5.69385	46.4924	Metabolism of Cofactors and Vitamins
gi348168984	FAD-binding protein	7.98	6	539	58.9806	8.67529	46.196	Binding protein/Chaperones
gi348173722	hypothetical protein SspiN1_24867	1.9	1	1794	197.056	5.68115	45.9776	Hypothetical protein/unnamed protein products
gi348176850	50S ribosomal protein L13	39.19	8	148	16.5208	9.94971	45.656	Translation
gi348171072	acyl-CoA dehydrogenase	5.17	5	406	44.8651	6.16357	45.2721	Metabolism of Terpenoids and Polyketides
gi348174688	terpene synthase, metal-binding protein	11.05	2	353	39.3327	5.99854	44.849	Metabolism of Terpenoids and Polyketides
gi348170176	enoyl-(acyl carrier protein) reductase	12.16	4	255	26.6037	5.42725	44.8107	Lipid Metabolism
gi348174864	hypothetical protein SspiN1_30689	27.74	9	137	14.7268	4.62744	44.8029	Hypothetical protein/unnamed protein products
gi348170647	pyruvate dehydrogenase	9.36	2	577	61.8226	6.06201	44.7561	Carbohydrate Metabolism
gi348170936	L-fucose isomerase	9.34	4	471	51.7658	5.68115	44.1715	Carbohydrate Metabolism
gi348174072	enoyl-CoA hydratase	7.77	4	283	30.4744	5.63037	43.9747	Amino Acid Metabolism
gi348176674	adenosine deaminase	15.19	3	362	39.7481	5.38916	43.3397	Nucleotide Metabolism
gi348170151	putative ATPase of the ABC class	2.21	2	542	58.5725	7.32764	43.1919	Unknown
gi348176682	ABC transporter substrate-binding protein	15.31	8	418	42.8198	6.41748	43.1625	Membrane Transport and other transport
gi348174459	putative pyridine nucleotide-disulphide oxidoreductase	9.01	2	455	48.099	5.14795	43.1513	Lipid Metabolism
gi348175318	hypothetical protein SspiN1_33039	1.42	1	1126	123.384	7.6792	42.7147	Hypothetical protein/unnamed protein products
gi348173390	beta-ketoacyl synthase	1.11	1	1885	197.882	5.16064	41.5588	Lipid Metabolism
gi348171450	6-phosphofructokinase	4.69	4	341	36.3041	6.06201	41.47	Carbohydrate Metabolism
gi348174071	AMP-dependent synthetase and ligase	1.9	4	527	57.7887	5.69385	41.2099	Carbohydrate Metabolism
gi348168994	protease inhibitor protein	23.7	5	135	14.027	8.6167	40.6887	Catabolism/Proteases
gi348174230	elongation factor G	6.25	3	704	74.8502	5.07178	40.5887	Translation
gi348174564	cyclic nucleotide-binding domain-containing protein	6.81	2	562	60.6269	5.88428	40.5484	Binding protein/Chaperones
gi348174207	aspartyl-tRNA synthetase	3.96	2	606	66.9597	5.23682	40.2546	Translation
gi348170589	FAD linked oxidase-like protein	26.08	7	441	50.3116	7.04932	40.0669	Nucleotide Metabolism
gi348176396	DNA-directed RNA polymerase subunit alpha	10.58	5	359	38.7059	4.64014	39.8883	Transcription
gi348169089	ATP synthase delta chain	13.24	3	272	29.4479	5.38916	39.8519	Energy Metabolism
gi348175334	short-chain dehydrogenase/reductase SDR	10.71	4	252	25.8916	5.64307	39.8159	Metabolism of Cofactors and Vitamins
gi348172955	DNA topoisomerase I subunit omega	2.11	2	900	99.2033	8.17725	39.0807	Replication and Repair
gi348172925	Crp/Fnr family transcriptional regulator	17.41	5	224	24.7071	9.17334	38.7525	Transcriptional regulator
gi348169193	ketol-acid reductoisomerase	4.53	7	331	35.4652	5.12256	38.6147	Amino Acid Metabolism
gi348176808	chaperonin GroEL	12.08	5	538	56.5319	5.19873	38.5317	Folding, Sorting and Degradation
gi348176002	glucose-6-phosphate 1-dehydrogenase	5.61	2	481	52.978	5.75732	38.53	Carbohydrate Metabolism
gi348175473	D-amino-acid dehydrogenase small subunit	11.99	3	417	45.2098	8.71924	38.4719	Amino Acid Metabolism
gi348177040	beta-ketoacyl synthase	1.43	1	1883	196.722	4.86865	38.4126	Lipid Metabolism
gi348169797	CBS domain-containing protein	31.65	3	139	15.3966	5.96045	38.1635	Transcriptional regulator
gi348170155	succinate-semialdehyde dehydrogenase (NAD(P)+)	2.84	4	493	52.6109	5.21143	38.0335	Amino Acid Metabolism
gi348174862	Clp protease ATP binding subunit	4.63	4	843	92.329	5.33838	37.9048	Cell Division and Cell Cycle
gi348168932	phosphoglycerate mutase family protein	13.13	4	198	21.617	6.52197	37.1451	Carbohydrate Metabolism
gi348173115	carbon monoxide dehydrogenase subunit G	13.31	2	263	27.2425	8.08936	36.9102	Energy Metabolism
gi348172298	catalase/hydroperoxidase HPI(I)	10.53	5	741	80.4771	4.83057	36.8094	Energy Metabolism
gi348172905	peptide hydrolase	2.62	5	611	66.4619	4.84326	36.7769	Catabolism/Proteases
gi348175493	mycothiol-dependent maleylpyruvate isomerase	12.36	3	259	28.1372	5.09717	36.5697	Binding protein/Chaperones
gi348169583	hypothetical protein SspiN1_03488	33.79	5	145	16.1169	5.33838	36.1901	Hypothetical protein/unnamed protein products
gi348174014	YCII-like protein	7.14	1	140	15.5379	4.90674	36.0878	Unknown
gi348173072	dihydrodipicolinate synthase	7.44	2	309	32.4758	5.12256	36.0816	Amino Acid Metabolism
gi348170005	bifunctional aldehyde dehydrogenase/enoyl-CoA hydratase	7.35	3	680	71.9649	6.07471	35.8406	Amino Acid Metabolism
gi348173105	hypothetical protein SspiN1_21700	8.42	5	665	71.8395	5.24951	35.7664	Hypothetical protein/unnamed protein products
gi348171651	hypothetical protein SspiN1_14200	65.88	6	170	18.9094	4.70361	35.7376	Hypothetical protein/unnamed protein products
gi348175498	hypothetical protein SspiN1_33999	24.4	2	168	17.8692	5.05908	35.646	Hypothetical protein/unnamed protein products
gi348169236	pyruvate carboxylase	4.53	3	1125	121.353	5.50342	35.5682	Carbohydrate Metabolism
gi348176685	succinate dehydrogenase flavoprotein subunit	7.89	3	596	65.597	6.0874	35.2949	Carbohydrate Metabolism
gi348174946	superoxide dismutase, copper/zinc binding protein	15.79	7	209	21.8725	6.65381	35.2673	Peroxisome
gi348172686	pyridoxamine 5'-phosphate oxidase-related,FMN-binding protein	11.45	6	131	14.6955	6.37939	35.2319	Metabolism of Cofactors and Vitamins
gi348176451	DNA-directed RNA polymerase subunit beta'	1.69	1	1303	144.712	6.55127	35.2069	Transcription
gi348170695	putative transferase protein	14.29	6	224	24.2421	5.10986	35.1863	Unknown
gi348173304	cytochrome P450-like enzyme	6.5	1	400	44.5512	5.56689	35.0757	Metabolism of Terpenoids and Polyketides
gi348173912	putative ATP-dependent RNA helicase	1.51	1	925	102.128	7.50342	35.0685	Transcription
gi348176471	50S ribosomal protein L1	13.56	4	236	25.0254	9.70068	34.8593	Translation
gi348173084	thiamine-phosphate pyrophosphorylase	10	7	220	23.358	5.60498	34.8372	Metabolism of Cofactors and Vitamins
gi348170177	3-oxoacyl-[acyl-carrier-protein] reductase	19.23	3	234	24.1155	6.354	34.3287	Lipid Metabolism
gi348171814	ATP-dependent Clp protease proteolytic subunit 1	18.36	7	207	22.3451	5.56689	34.086	Cell Division and Cell Cycle
gi348175410	galactofuranosyl transferase	10.72	3	653	72.6045	6.94678	34.0782	Unknown
gi348174800	propionyl-CoA carboxylase, beta subunit	3.54	1	537	57.9385	6.53662	34.0766	Lipid Metabolism
gi348173225	putative FAD-binding dehydrogenase	3.81	2	551	59.3369	8.45557	33.8269	Nucleotide Metabolism
gi348174974	hypothetical protein SspiN1_31255	11.76	4	170	19.0998	5.75732	33.7437	Hypothetical protein/unnamed protein products
gi348175267	thioredoxin reductase	19.27	4	109	12.1253	4.94482	33.6655	Nucleotide Metabolism
gi348174635	argininosuccinate synthase	10.14	4	483	52.4532	5.08447	33.4804	Amino Acid Metabolism
gi13162642	probable O-methyltransferase	13.42	3	395	43.3862	5.97314	33.335	Metabolism of Terpenoids and Polyketides
gi348174397	cold-shock DNA-binding domain-containing protein	25.37	2	67	7.29965	5.2876	32.9682	Transcription factors
gi348170680	phosphoserine phosphatase	9.56	4	408	42.9326	4.729	32.9392	Energy Metabolism
gi348171446	PE-PGRS family protein	5.7	1	491	48.5346	5.14795	32.8503	Unknown
gi348171942	dihydroxy-acid dehydratase	10.25	5	566	59.3151	5.14795	32.824	Amino Acid Metabolism
gi348170348	56kDa selenium binding protein	10.57	2	473	51.5982	5.19873	32.8023	Binding protein/Chaperones
gi348173006	putative ATP-dependent Clp protease	2.47	1	850	94.3726	5.63037	32.5422	Cell Division and Cell Cycle
gi348176933	L-lysine aminotransferase	5.49	4	455	49.5475	5.98584	32.3017	Amino Acid Metabolism
gi348176411	50S ribosomal protein L6	13.41	3	179	19.4927	9.78857	32.0538	Translation
gi348169427	metallo-beta-lactamase family hydrolase	7.67	2	574	61.0919	5.52881	31.9995	Folding, Sorting and Degradation
gi348174018	phosphoglycerate kinase	14.75	4	400	41.4989	5.09717	31.8072	Carbohydrate Metabolism
gi348175322	regulator	5.5	3	436	47.9385	8.26514	31.7142	Other regulatory proteins
gi348175288	DNA gyrase subunit A	1.56	1	831	92.542	6.23975	31.6155	Replication and Repair
gi348172687	secreted tripeptidyl aminopeptidase	5.71	4	455	50.7802	4.95752	31.5619	Catabolism/Proteases
gi348174004	putative quinone oxidoreductase	14.91	3	322	33.8195	5.22412	31.344	Energy Metabolism
gi348173035	ectoine hydroxylase	5.67	4	300	33.5774	5.16064	31.3043	Amino Acid Metabolism
gi348173400	putative oxidoreductase	3.7	1	513	55.8513	6.58057	31.2612	Metabolism of Terpenoids and Polyketides
gi348170280	carboxymethylenebutenolidase	4.9	1	245	25.7851	6.87354	31.0953	Xenobiotics Biodegradation and Metabolism
gi348172135	modular polyketide synthase, partial	1.74	1	2070	215.846	5.021	31.0595	Metabolism of Terpenoids and Polyketides
gi348170154	4-aminobutyrate transaminase	17.22	6	418	44.0358	6.16357	30.9212	Amino Acid Metabolism
gi348173307	NmrA family protein	19.39	6	294	30.6089	5.14795	30.8795	Transcriptional regulator
gi348169196	3-isopropylmalate dehydrogenase	10.37	3	347	36.6642	5.51611	30.8002	Carbohydrate Metabolism
gi348172906	metallophosphoesterase	9.38	4	320	34.9801	8.80713	30.7436	Unknown
gi348172941	beta-N-acetylglucosaminidase (putative secreted protein)	3.95	1	608	64.9829	6.56592	30.7156	Carbohydrate Metabolism
gi348169399	translation initiation factor IF-2, partial	6.15	1	650	70.4223	5.2876	30.6873	Translation
gi348170164	betaine-aldehyde dehydrogenase	9.81	2	479	51.344	5.37646	30.165	Carbohydrate Metabolism
gi348173981	transcriptional regulator	14.49	1	69	7.45813	11.0483	30.1172	Transcriptional regulator
gi348172772	putative sugar binding secreted protein	18.82	3	425	45.9319	5.99854	30.0719	Membrane Transport and other transport
gi348175740	hypothetical protein SspiN1_35249	4.12	1	437	47.1557	5.73193	30.006	Hypothetical protein/unnamed protein products
gi348169816	hypothetical protein SspiN1_04713	34.29	5	70	7.64703	9.5249	29.8312	Hypothetical protein/unnamed protein products
gi348175191	putative ABC transporter substrate-binding protein	34.73	5	262	27.9248	4.84326	29.7498	Membrane Transport and other transport
gi348174252	3-demethylubiquinone-9 3-methyltransferase	7.5	2	160	17.7308	4.61475	29.5951	Metabolism of Cofactors and Vitamins
gi348171791	ribonuclease	1.99	3	955	102.863	5.68115	29.5235	Nucleotide Metabolism
gi348170080	ATP-dependent DNA helicase	1.63	2	1045	114.57	6.15088	29.4637	Replication and Repair
gi348169429	secreted peptidase	3.04	5	526	56.5709	5.37646	29.4324	Catabolism/Proteases
gi348170252	hypothetical protein SspiN1_06980	7.11	2	239	26.2726	5.16064	29.3718	Hypothetical protein/unnamed protein products
gi348175788	hypothetical protein SspiN1_35489	6.64	1	256	26.7517	5.61768	29.3069	Hypothetical protein/unnamed protein products
gi348171505	alkanesulfonate monooxygenase	14.52	4	365	39.7575	5.73193	29.2869	Metabolism of Terpenoids and Polyketides
gi348170087	glyoxalase/bleomycin resistance protein/dioxygenase	17.97	3	128	13.6299	4.86865	29.2232	Resistance protein
gi348171825	hypothetical protein SspiN1_15130	10.15	4	404	43.8503	5.42725	28.9559	Hypothetical protein/unnamed protein products
gi348174580	xanthine dehydrogenase molybdopterin binding subunit	3.61	1	693	74.0674	5.79541	28.9477	Nucleotide Metabolism
gi348172327	hypothetical protein SspiN1_17746	19.63	2	163	16.8699	5.16064	28.4449	Hypothetical protein/unnamed protein products
gi348169496	cytochrome P450-like enzyme	5.42	4	406	45.1631	5.19873	28.3009	Metabolism of Terpenoids and Polyketides
gi348175585	alpha/beta hydrolase fold protein	17.06	3	293	32.8136	6.93213	28.1935	Metabolism of Cofactors and Vitamins
gi348169302	elongation factor Ts	4.43	1	271	28.7821	5.08447	28.1477	Translation
gi348176801	inosine-5'-monophosphate dehydrogenase	3.78	3	503	52.5643	5.59229	28.1154	Nucleotide Metabolism
gi348175218	M20/M25/M40 family peptidase	5.52	2	471	49.9189	4.88135	28.1112	Catabolism/Proteases
gi348171326	ribonuclease D	5.3	2	415	45.3335	5.42725	27.9839	Nucleotide Metabolism
gi348176665	deoxyribose-phosphate aldolase	5.28	4	322	34.6551	7.50342	27.8991	Carbohydrate Metabolism
gi348175615	hypothetical protein SspiN1_34594	6.67	5	510	55.351	5.69385	27.8512	Hypothetical protein/unnamed protein products
gi348169202	glutamyl-tRNA synthetase	4.02	2	498	54.8363	5.40186	27.7612	Metabolism of Cofactors and Vitamins
gi348169159	enoyl-CoA hydratase-isomerase	4.23	1	260	27.4922	5.12256	27.7366	Metabolism of Terpenoids and Polyketides
gi348169341	cobaltochelatase subunit CobN	1.06	2	1226	131.301	4.91943	27.6988	Metabolism of Cofactors and Vitamins
gi348170335	zinc binding alcohol dehydrogenase	8.4	4	369	38.7108	5.33838	27.6858	Carbohydrate Metabolism
gi348173013	antibiotic biosynthesis monooxygenase	20.2	2	99	10.6823	5.18604	27.6757	Metabolism of Terpenoids and Polyketides
gi348170555	peptidase, s9b (dipeptidyl peptidase iv) subfamily protein	3.64	1	742	81.7052	5.69385	27.5648	Catabolism/Proteases
gi348176895	phosphopyruvate hydratase	6.31	3	428	45.0306	4.52588	27.3729	Carbohydrate Metabolism
gi348169314	4-aminobutyrate aminotransferase, PLP-dependent	5.37	1	447	47.4884	5.59229	27.3672	Amino Acid Metabolism
gi348170466	hypothetical protein SspiN1_08080	25.2	5	123	12.5925	8.60205	27.1203	Hypothetical protein/unnamed protein products
gi348171528	putative glutathione S-transferase	9.23	2	325	36.5785	5.94775	27.0986	Amino Acid Metabolism
gi348176429	putative translation elongation factor G	1.43	2	700	77.0993	5.10986	27.0639	Translation
gi348170783	hypothetical protein SspiN1_09798	5.33	1	469	49.9678	4.7417	27.0462	Hypothetical protein/unnamed protein products
gi348169454	S-adenosyl-methyltransferase MraW	17.99	3	328	35.3384	5.99854	26.9392	Metabolism of Terpenoids and Polyketides
gi348176395	50S ribosomal protein L17	8.24	3	182	19.8974	8.79248	26.9306	Translation
gi348171275	3-hydroxybutyryl-CoA dehydrogenase	5.57	1	287	30.7472	5.92236	26.7805	Amino Acid Metabolism
gi348172212	hypothetical protein SspiN1_17136	6.41	2	421	46.4222	5.56689	26.2485	Hypothetical protein/unnamed protein products
gi348171938	ABC Fe(3+) transporter, substrate binding component	8.63	3	313	33.4856	5.79541	26.2456	Membrane Transport and other transport
gi348169342	secreted trypsin-like serine protease	9.33	5	268	27.4167	5.60498	26.1553	Signal Transduction
gi348169562	pyruvate kinase	4.02	2	473	50.7315	5.98584	26.074	Carbohydrate Metabolism
gi348170186	cell wall-associated hydrolase	4.26	3	469	49.9356	8.95361	26.0202	Cell wall/membrane/septation
gi348170392	lyase	4.49	2	267	29.5079	7.84033	25.8795	Unknown
gi348172775	beta-glucosidase	9.36	3	470	51.6966	5.021	25.8007	Carbohydrate Metabolism
gi348169091	ATP synthase gamma chain	7.79	1	308	33.9546	6.03662	25.7952	Energy Metabolism
gi348173002	iron-regulated LSR2 protein precursor	27.35	4	117	12.5133	7.26904	25.7467	Other regulatory proteins
gi348169478	short chain dehydrogenase	5.9	1	305	33.4519	5.37646	25.7146	Metabolism of Cofactors and Vitamins
gi348172783	hypothetical protein SspiN1_20066	10.42	7	192	18.3879	6.65381	25.5978	Hypothetical protein/unnamed protein products
gi348174325	hypothetical protein SspiN1_27944	12.84	2	257	27.5559	4.97021	25.4837	Hypothetical protein/unnamed protein products
gi348169794	hypothetical protein SspiN1_04603	24.34	3	189	20.7434	8.52881	25.473	Hypothetical protein/unnamed protein products
gi348171493	branched-chain amino acid aminotransferase	4.36	1	367	40.0721	5.75732	25.4558	Amino Acid Metabolism
gi348172894	alpha/beta hydrolase fold-3 protein	5.07	1	355	38.5194	6.3667	25.4472	Unknown
gi348172073	hypothetical protein SspiN1_16431	13.04	2	115	13.2423	4.44971	25.3266	Hypothetical protein/unnamed protein products
gi348172504	luciferase-like protein	9.61	3	385	42.1304	6.20166	25.2329	Unknown
gi348172545	glutamine synthetase (glutamate--ammonia ligase)	6.99	2	458	48.4567	5.14795	25.1505	Amino Acid Metabolism
gi348171162	hypothetical protein SspiN1_11699	8.63	1	197	22.5502	5.09717	25.1483	Hypothetical protein/unnamed protein products
gi348176267	NAD-dependent aldehyde dehydrogenase	5.65	3	496	53.0429	5.14795	25.141	Carbohydrate Metabolism
gi348172451	aldehyde oxidase and xanthine dehydrogenase molybdopterin binding protein	2.03	1	789	83.8588	5.05908	24.4261	Amino Acid Metabolism
gi348172422	universal stress protein	7.12	1	295	31.9238	5.45264	24.2732	Stress protein
gi348171458	cyclase/dehydrase	24.49	2	147	16.1783	4.95752	24.2672	Cell Division and Cell Cycle
gi348171164	phosphoenolpyruvate carboxykinase	6.51	3	614	67.6245	5.37646	24.1434	Carbohydrate Metabolism
gi41350173	GMC oxidoreductase	5.33	1	544	59.1583	5.80811	24.0733	Metabolism of Terpenoids and Polyketides
gi348170524	hypothetical protein SspiN1_08400	34.65	4	101	10.6854	8.57275	24.0289	Hypothetical protein/unnamed protein products
gi348172683	glycine betaine aldehyde dehydrogenase	4.43	4	497	53.07	5.14795	23.9979	Amino Acid Metabolism
gi348173201	citrate synthase	8.53	1	434	48.3388	5.74463	23.9453	Carbohydrate Metabolism
gi348172227	aldehyde dehydrogenase	3.48	1	489	51.4497	5.07178	23.8119	Carbohydrate Metabolism
gi348171656	restriction nuclease	5.21	2	307	34.3965	4.93213	23.7191	Nucleotide Metabolism
gi348169336	hypothetical protein SspiN1_02205	28.18	3	181	19.4404	5.021	23.6665	Hypothetical protein/unnamed protein products
gi348174871	uroporphyrin-III C-methyltransferase HemD	4.71	2	510	53.619	6.11279	23.4543	Metabolism of Cofactors and Vitamins
gi348171067	hypothetical protein SspiN1_11224	21.47	2	177	20.0036	4.91943	23.3073	Hypothetical protein/unnamed protein products
gi348176732	hypothetical protein SspiN1_40353	71.21	4	66	7.17455	5.36377	23.2821	Hypothetical protein/unnamed protein products
gi348176972	cell division FtsK/SpoIIIE	2.69	1	744	80.0645	6.40479	23.2716	Cell Division and Cell Cycle
gi348174442	NAD-dependent epimerase/dehydratase	5.03	1	338	36.6881	6.02393	23.1476	Binding protein/Chaperones
gi348173989	cysteine desulfurase / selenocysteine lyase	6.21	2	435	47.0389	5.92236	22.9219	Metabolism of Cofactors and Vitamins
gi348175013	transcriptional regulator, TenA/THI-4 family protein, putative	36.57	4	216	24.7293	5.021	22.7905	Metabolism of Cofactors and Vitamins
gi348173118	ATP-dependent DNA helicase	6.87	1	553	61.507	5.71924	22.7272	Replication and Repair
gi348174555	ATP/GTP-binding protein	11.92	1	151	17.0456	6.34131	22.6406	Binding protein/Chaperones
gi348170169	SPFH domain-containing protein/band 7 family protein	5.76	1	382	41.753	5.35107	22.5409	Cell wall/membrane/septation
gi348175360	signal peptide peptidase	3.65	3	301	32.584	8.04541	22.4769	Catabolism/Proteases
gi348175495	metallo-beta-lactamase superfamily protein	9.33	1	225	24.4982	5.31299	22.1817	Binding protein/Chaperones
gi348172730	hypothetical protein SspiN1_19791	9.04	3	343	37.3217	4.4624	22.1735	Hypothetical protein/unnamed protein products
gi348175944	hypothetical protein SspiN1_36299	3.61	1	527	56.9752	5.47803	22.0532	Hypothetical protein/unnamed protein products
gi348171805	valyl-tRNA synthetase	1.78	2	901	100.192	5.36377	21.8782	Translation
gi348168954	allantoate amidohydrolase	6.75	2	400	42.4254	5.13525	21.768	Catabolism/Proteases
gi348176520	hypothetical protein SspiN1_39269	7.46	2	362	36.7412	5.03369	21.6326	Hypothetical protein/unnamed protein products
gi348169174	methionine synthase, vitamin-B12 independent	8.45	2	343	35.5605	5.23682	21.5956	Amino Acid Metabolism
gi348175301	para-aminobenzoate synthase component II	10.8	3	213	23.0347	6.0874	21.5035	Metabolism of Cofactors and Vitamins
gi348171407	hypothetical protein SspiN1_12944	4.31	3	441	49.4552	6.18896	21.2198	Hypothetical protein/unnamed protein products
gi348169396	transcription elongation factor NusA	8.43	1	356	38.0147	5.61768	21.2075	Folding, Sorting and Degradation
gi348170889	2,3,4,5-tetrahydropyridine-2,6-dicarboxylate N-succinyltransferase	10.98	1	328	33.7621	5.50342	21.0669	Amino Acid Metabolism
gi348170935	carbohydrate kinase, FGGY	6.41	2	499	53.4161	5.43994	21.0425	Carbohydrate Metabolism
gi348176883	oligopeptide ABC transporter ATP-binding protein	5.41	3	333	37.1346	8.26514	21.0364	Membrane Transport and other transport
gi348171411	putative glutamate ABC transporter ATP-binding protein	8.68	2	242	26.5159	7.04932	21.0108	Membrane Transport and other transport
gi348175720	polyketide beta-ketoacyl:acyl carrier protein synthase	7.63	2	393	40.7456	6.0874	20.9601	Metabolism of Terpenoids and Polyketides
gi348174599	putative acyltransferase	16.92	2	201	19.8996	6.1001	20.9037	Lipid Metabolism
gi348170436	ArsR family transcriptional regulator	7.69	1	260	29.4669	5.23682	20.7878	Transcriptional regulator
gi348172940	hypothetical protein SspiN1_20869	8.72	1	413	44.4054	5.38916	20.4437	Hypothetical protein/unnamed protein products
gi348173198	acyl-CoA dehydrogenase domain-containing protein	6.04	1	381	40.5355	5.18604	20.1619	Metabolism of Terpenoids and Polyketides
gi348175283	6-phosphogluconate dehydrogenase-like protein	14.92	3	295	31.6739	4.95752	20.1578	Carbohydrate Metabolism
gi348170905	pterin-4-alpha-carbinolamine dehydratase	14.53	2	117	13.0675	5.18604	20.0823	Nucleotide Metabolism
gi348171530	NADPH-dependent F420 reductase	11.31	1	221	23.1603	6.53662	20.0435	Binding protein/Chaperones
gi348176763	phosphoribosylglycinamide formyltransferase	19.49	2	195	20.9979	5.60498	20.0245	Metabolism of Cofactors and Vitamins
gi348172595	carboxymethylenebutenolidase	15.35	3	228	24.389	5.84619	20.0125	Xenobiotics Biodegradation and Metabolism
gi348170870	leucyl aminopeptidase	6.95	1	532	55.3437	4.89404	19.838	Amino Acid Metabolism
gi348174581	FAD-binding molybdopterin dehydrogenase	5.79	1	328	35.097	5.8208	19.8257	Nucleotide Metabolism
gi348169759	AMP-dependent synthetase and ligase	3.83	1	626	67.9737	5.42725	19.7602	Carbohydrate Metabolism
gi348171442	phospho-2-dehydro-3-deoxyheptonate aldolase	3.02	1	463	50.7265	5.75732	19.7044	Amino Acid Metabolism
gi348170226	putative ABC transporter ATP-binding protein	3.72	3	618	67.7556	8.39697	19.5836	Membrane Transport and other transport
gi348174426	adenosine kinase	4.63	1	324	35.2457	5.04639	19.5397	Nucleotide Metabolism
gi348172844	dipeptide ABC transporter substrate-binding protein	3.84	1	547	59.7101	4.91943	19.5016	Membrane Transport and other transport
gi348171742	methylmalonate-semialdehyde dehydrogenase (acylating)	6.21	1	499	53.3311	5.26221	19.339	Carbohydrate Metabolism
gi348175971	Rieske (2Fe-2S) iron-sulfur domain-containing protein	12.36	1	267	29.3342	9.14404	19.3296	Energy Metabolism
gi348174848	phosphoglyceromutase	6.07	1	247	27.195	5.51611	19.3149	Carbohydrate Metabolism
gi348170152	lysozyme M1 precursor	8.95	1	257	27.9903	6.88818	19.2689	Catabolism/Proteases
gi348176414	50S ribosomal protein L5	6.42	1	187	21.2772	9.81787	18.9343	Translation
gi348171815	trigger factor	5.95	1	454	50.0101	4.42432	18.9182	Folding, Sorting and Degradation
gi348173113	carbon monoxide dehydrogenase large subunit	3.09	1	810	86.2803	5.021	18.9087	Energy Metabolism
gi348173831	universal stress protein	7.42	1	283	29.4686	6.45557	18.8561	Stress protein
gi348174188	protein-N(pi)-phosphohistidine--sugar phosphotransferase	21.79	1	78	8.01005	4.36084	18.8243	Carbohydrate Metabolism
gi348173538	2-methylcitrate dehydratase	5.27	2	493	53.1572	6.22705	18.8073	Carbohydrate Metabolism
gi348173573	phospholipase/carboxylesterase	8.93	3	224	24.4023	7.81104	18.732	Carbohydrate Metabolism
gi348171716	GTPase Era	7.28	4	302	33.3969	6.96143	18.5989	Catabolism/Proteases
gi348174168	aspartate carbamoyltransferase	5.81	1	310	33.1094	7.00537	18.4894	Amino Acid Metabolism
gi348173961	magnesium chelatase subunit ChlI	6.65	1	466	50.4489	5.57959	18.3608	Metabolism of Cofactors and Vitamins
gi348169633	putative universal stress protein	11.68	1	137	14.6548	8.25049	18.1591	Stress protein
gi348173898	X-Pro dipeptidase	6.94	2	519	55.8814	9.34912	18.1382	Catabolism/Proteases
gi348174445	dimethylaniline monooxygenase (N-oxide forming)	5.41	1	407	44.4456	7.15186	18.0626	Energy Metabolism
gi348176412	30S ribosomal protein S8	15.15	2	132	14.3746	9.70068	18.0383	Translation
gi348172851	lactoylglutathione lyase, GloA	13.1	2	145	15.8671	5.17334	17.9848	Carbohydrate Metabolism
gi348169301	30S ribosomal protein S2	5.88	1	272	29.9265	6.7124	17.961	Translation
gi348171340	23S rRNA methyltransferase/RumA	4.87	1	411	44.0026	6.41748	17.9135	Amino Acid Metabolism
gi348171375	protein tyrosine/serine phosphatase	6.25	1	240	25.8452	4.77979	17.8976	Phosphatases
gi348169559	ComA	10.07	1	288	31.4032	5.12256	17.8161	Energy Metabolism
gi348171134	oligopeptide ABC transporter ATP-binding protein	6.63	1	332	35.4375	6.84424	17.8156	Membrane Transport and other transport
gi348169328	methionine aminopeptidase	6.67	1	285	31.1017	5.49072	17.6343	Catabolism/Proteases
gi348169931	ribonuclease Z	5.9	1	305	33.9803	6.80029	17.46	Translation
gi348170633	putative 2-hydroxyhepta-2,4-diene-1,7-dioate isomerase	8.24	3	279	29.7709	4.81787	17.4176	Amino Acid Metabolism
gi348170103	chloramphenicol O-acetyltransferase	2.79	1	573	62.9167	9.5835	17.3558	Lipid Metabolism
gi348174073	fatty-acid--CoA ligase	8.77	4	513	55.5566	5.60498	17.1133	Lipid Metabolism
gi348171384	iron (metal) dependent repressor, DtxR family protein	8.23	1	231	25.5453	5.30029	16.9799	Transcriptional regulator
gi348170175	ferrochelatase	7.37	2	339	37.1024	5.12256	16.9496	Metabolism of Cofactors and Vitamins
gi348175862	hypothetical protein SspiN1_35879	4.97	1	584	62.5388	6.26514	16.9211	Hypothetical protein/unnamed protein products
gi348171772	gamma-glutamyl phosphate reductase	9.38	1	448	46.4409	5.22412	16.9114	Amino Acid Metabolism
gi348172409	hypothetical protein SspiN1_18156	29.85	4	67	7.11562	10.8726	16.7957	Hypothetical protein/unnamed protein products
gi348170873	enoyl-CoA hydratase	12.98	1	262	27.039	5.19873	16.7512	Amino Acid Metabolism
gi348177056	hypothetical protein SspiN1_42033	10.69	1	159	17.669	9.96436	16.6278	Hypothetical protein/unnamed protein products
gi348169535	phosphoribosyl isomerase A	7	2	243	25.4742	4.84326	16.5582	Amino Acid Metabolism
gi348172915	endoribonuclease L-PSP	24.34	3	152	15.3882	4.66553	16.5088	Unknown
gi348171330	fatty acid oxidation complex alpha subunit	2.65	2	716	76.5967	5.14795	16.3038	Lipid Metabolism
gi348176748	hypothetical protein SspiN1_40448, partial	6.45	2	620	67.3682	4.37354	16.3029	Hypothetical protein/unnamed protein products
gi348173963	hypothetical protein SspiN1_26074	4	2	350	39.0491	10.2134	16.223	Hypothetical protein/unnamed protein products
gi348176427	30S ribosomal protein S10	13.86	1	101	11.5092	9.5835	16.1211	Translation
gi348174075	fis family transcriptional regulator	4.5	2	400	44.6869	7.38623	15.9866	Transcriptional regulator
gi348176419	50S ribosomal protein L16	13.67	1	139	15.6404	10.8579	15.9545	Translation
gi348169791	putative integral membrane protein	2.66	2	451	47.7796	9.70068	15.9096	Cell wall/membrane/septation
gi348173236	short chain dehydrogenase/reductase family oxidoreductase	7.85	1	242	26.0508	8.6167	15.9073	Metabolism of Cofactors and Vitamins
gi348174853	hypothetical protein SspiN1_30634	13.73	3	255	26.9696	4.18311	15.9061	Hypothetical protein/unnamed protein products
gi348170709	catalase	6.98	2	487	55.1693	6.49365	15.8807	Energy Metabolism
gi348169763	FHA domain-containing protein	9.15	1	164	17.3176	4.79248	15.8523	Unknown
gi348171570	hypothetical protein SspiN1_13785	7.43	1	296	32.5595	6.81494	15.8323	Hypothetical protein/unnamed protein products
gi348172286	hypothetical protein SspiN1_17516	4.65	1	430	45.7903	5.69385	15.8298	Hypothetical protein/unnamed protein products
gi348172003	alanine racemase domain-containing protein	4.32	2	440	47.7063	5.18604	15.7668	Unknown
gi348171612	AhpC/TSA family protein	7.14	1	154	17.0084	4.62744	15.6865	Metabolism of Terpenoids and Polyketides
gi348172076	hypothetical protein SspiN1_16446	8.96	1	201	20.493	5.05908	15.645	Hypothetical protein/unnamed protein products
gi348169294	hypothetical protein SspiN1_01995	23.36	1	107	12.7252	4.56396	15.5303	Hypothetical protein/unnamed protein products
gi348171388	x-prolyl-dipeptidyl aminopeptidase	2.19	1	593	64.4744	5.09717	15.4315	Catabolism/Proteases
gi348172420	hydrogenase nickel incorporation protein HypB	13.72	2	226	24.115	5.05908	15.3423	Binding protein/Chaperones
gi348176350	4-hydroxybenzoate transporter-related protein	5.1	2	392	40.8774	10.0229	15.1726	Membrane Transport and other transport
gi348169199	putative alpha-isopropylmalate/homocitrate synthase family transferase	3.49	1	545	58.2148	5.12256	15.1312	Amino Acid Metabolism
gi348169539	anthranilate synthase component I	4.76	1	525	56.8648	5.0083	15.0596	Amino Acid Metabolism
gi348174967	thiosulfate sulfurtransferase	14.52	2	248	27.6577	5.09717	15.0592	Folding, Sorting and Degradation
gi348171353	hypothetical protein SspiN1_12664	35.35	2	99	10.9221	4.52588	15.0236	Hypothetical protein/unnamed protein products
gi348171687	alcohol dehydrogenase GroES-like protein	10.82	1	305	31.9817	5.2876	14.8689	Carbohydrate Metabolism
gi348175075	XRE family transcriptional regulator	7.54	1	252	28.7978	5.35107	14.7914	Transcriptional regulator
gi348175213	pyruvate dehydrogenase E1 component beta subunit	7.99	1	338	36.5509	5.12256	14.6356	Carbohydrate Metabolism
gi348170156	GntR family transcriptional regulator	8.23	1	231	25.1598	5.35107	14.4636	Transcriptional regulator
gi348174232	hypothetical protein SspiN1_27459	5.75	2	174	18.3372	4.80518	14.4421	Hypothetical protein/unnamed protein products
gi348173138	malate dehydrogenase (oxaloacetate-decarboxylating)	4.34	1	484	50.5392	5.14795	14.2914	Carbohydrate Metabolism
gi348172541	acetyl/propionyl-CoA carboxylase, biotin carboxylase subunit fused with biotin carboxyl carrier subunit	6.81	2	587	62.216	5.16064	14.1712	Lipid Metabolism
gi348172463	CsbD-like protein	19.35	2	62	6.79446	5.57959	14.1483	Resistance protein
gi348172059	hypothetical protein SspiN1_16361	11.82	1	203	22.8858	6.81494	14.0824	Hypothetical protein/unnamed protein products
gi348174795	two component system response regulator	6.3	1	238	25.1386	5.23682	14.071	Signal Transduction
gi348170207	aminotransferase class-III	3.7	1	432	45.9165	5.38916	14.0704	Amino Acid Metabolism
gi348173648	alpha/beta hydrolase fold protein	7.12	1	281	31.7058	5.93506	13.9066	Metabolism of Cofactors and Vitamins
gi348170980	cystathionine beta-synthase	5.93	2	455	47.8391	4.91943	13.8871	Amino Acid Metabolism
gi348170957	inosine 5-monophosphate dehydrogenase	4.38	1	479	50.4618	6.01123	13.8472	Nucleotide Metabolism
gi348170203	glyoxalase/bleomycin resistance protein/dioxygenase	12.7	1	126	13.7356	4.37354	13.7802	Resistance protein
gi348170386	6-phosphogluconate dehydrogenase	6.68	3	479	51.1389	5.78271	13.7351	Carbohydrate Metabolism
gi348176716	glycosyl hydrolase BNR repeat-containing protein	7.28	2	371	41.23	5.42725	13.7314	Carbohydrate Metabolism
gi348173376	family 1 extracellular solute-binding protein	3.16	2	411	43.4123	6.43018	13.7261	Membrane Transport and other transport
gi348169764	hypothetical protein SspiN1_04433	20.63	2	160	17.7051	4.55127	13.7093	Hypothetical protein/unnamed protein products
gi348175370	hypothetical protein SspiN1_33305	12.34	1	316	34.1846	5.24951	13.6946	Hypothetical protein/unnamed protein products
gi348172470	hypothetical protein SspiN1_18471	18.42	2	152	16.2066	4.58936	13.6891	Hypothetical protein/unnamed protein products
gi348171389	ATP-dependent protease Clp, ATPase	21.21	1	99	9.74932	11.8979	13.547	Cell Division and Cell Cycle
gi348176819	putative glycerate kinase	4.27	1	375	37.5816	4.53857	13.4742	Lipid Metabolism
gi348176397	30S ribosomal protein S4	6.47	1	201	23.1685	10.3745	13.4332	Translation
gi348170982	acetyl-CoA acetyltransferase	8.37	1	406	42.7927	5.05908	13.3749	Lipid Metabolism
gi347438908	lipase 154	8.79	2	273	30.7064	6.37939	13.2666	Lipid Metabolism
gi348176767	succinyl-CoA synthetase subunit beta	5.41	1	388	40.362	4.71631	13.247	Carbohydrate Metabolism
gi348175399	hypothetical protein SspiN1_33450	8.23	2	389	43.8587	4.70361	13.1581	Hypothetical protein/unnamed protein products
gi348170945	hypothetical protein SspiN1_10614	6.45	1	217	24.4398	10.1108	13.1047	Hypothetical protein/unnamed protein products
gi348175105	mandelate racemase/muconate lactonizing protein	6.27	1	367	39.3089	6.43018	13.021	Xenobiotics Biodegradation and Metabolism
gi348173054	trehalose-phosphatase/glycoside hydrolase	2.24	2	849	92.2201	5.16064	13.0118	Phosphatases
gi348170090	malate dehydrogenase	7.01	1	328	34.5679	5.021	13.0117	Carbohydrate Metabolism
gi348171154	LPXTG-motif cell wall anchor domain-containing protein	10.58	1	189	19.8562	9.71533	12.9459	Cell wall/membrane/septation
gi348172933	acetyl-CoA synthetase	5.3	2	660	71.7369	5.24951	12.8704	Carbohydrate Metabolism
gi348175342	hypothetical protein SspiN1_33165	2.69	2	372	40.7124	5.52881	12.8463	Hypothetical protein/unnamed protein products
gi348169129	methylmalonyl-CoA epimerase	20.27	1	148	15.9353	5.33838	12.7895	Carbohydrate Metabolism
gi348175047	tRNA/rRNA methyltransferase (SpoU)	6.54	1	214	24.1571	6.52197	12.7473	Other regulatory proteins
gi348175828	hypothetical protein SspiN1_35699	9.77	1	133	13.8309	5.26221	12.6674	Hypothetical protein/unnamed protein products
gi348175715	polyketide biosynthesis enoyl-CoA hydratase	6.69	1	254	27.5512	6.3667	12.6105	Metabolism of Terpenoids and Polyketides
gi348172685	cellulose-binding protein	8.28	1	314	35.7768	4.97021	12.5861	Binding protein/Chaperones
gi348175849	NAD-dependent epimerase/dehydratase	27.49	2	211	22.059	4.93213	12.5762	Binding protein/Chaperones
gi348174507	3-hydroxybutyryl-CoA dehydrogenase	6.13	1	506	54.2754	5.74463	12.4854	Amino Acid Metabolism
gi348174683	hypothetical protein SspiN1_29754	7.46	2	228	25.4577	5.74463	12.3797	Hypothetical protein/unnamed protein products
gi348176421	50S ribosomal protein L22	8.94	1	123	13.5255	11.6489	12.2944	Translation
gi348172454	UspA domain-containing protein	13.29	2	143	15.1056	5.42725	12.199	Stress protein
gi348170975	4-hydroxyphenylpyruvate dioxygenase	5.22	1	402	44.5113	5.87158	12.1484	Metabolism of Cofactors and Vitamins
gi348171798	alkaline phosphatase	8.4	1	512	56.9449	6.56592	12.0647	Metabolism of Cofactors and Vitamins
gi348175869	DoxX family protein	11.54	1	156	16.69	7.51807	11.9976	Unknown
gi348174892	hypothetical protein SspiN1_30829	3.79	1	528	54.8942	6.41748	11.9891	Hypothetical protein/unnamed protein products
gi348174024	beta-lactamase domain-containing protein	9.94	1	312	33.5448	5.45264	11.936	Biosynthesis of Other Secondary Metabolites
gi348169039	acetyl-CoA acetyltransferase	5.94	1	404	42.1068	5.49072	11.8626	Lipid Metabolism
gi348171760	30S ribosomal protein S20	23.26	2	86	9.47921	10.9165	11.7744	Translation
gi348171642	hypothetical protein SspiN1_14155	7.69	1	273	29.1663	6.62451	11.7533	Hypothetical protein/unnamed protein products
gi348173941	glyoxalase/bleomycin resistance protein/dioxygenase	8.54	2	281	31.0662	4.62744	11.7019	Resistance protein
gi348173142	secreted protein	12.86	2	210	22.1523	9.64209	11.5514	Membrane Transport and other transport
gi348173931	proteasome subunit beta	5.69	1	281	29.2819	4.84326	11.4594	Folding, Sorting and Degradation
gi348176686	succinate dehydrogenase iron-sulfur subunit	3.76	1	266	29.91	6.55127	11.4159	Carbohydrate Metabolism
gi348174836	UDP-N-acetylmuramate dehydrogenase	8.92	1	381	39.6508	5.61768	11.292	Glycan Biosynthesis and Metabolism
gi348172411	hypothetical protein SspiN1_18166	7.46	1	228	23.5672	5.18604	11.1737	Hypothetical protein/unnamed protein products
gi348172002	fumarylacetoacetate (FAA) hydrolase	10.8	1	287	31.517	4.99561	11.1716	Amino Acid Metabolism
gi348171488	HesB/YadR/YfhF	15.7	1	121	12.8662	4.7417	11.148	Unknown
gi348175721	cytochrome P450	8.79	1	398	44.3571	5.59229	11.1178	Lipid Metabolism
gi348169606	aldo/keto reductase family oxidoreductase	7.33	2	300	32.2647	5.10986	10.7498	Metabolism of Terpenoids and Polyketides
gi348170898	hypothetical protein SspiN1_10379	16	2	100	11.1528	6.68311	10.6457	Hypothetical protein/unnamed protein products
gi348171479	homocysteine methyltransferase	6.69	2	299	31.759	4.80518	10.6391	Amino Acid Metabolism
gi348173036	L-ectoine synthase	14.29	2	126	14.2771	5.07178	10.6126	Amino Acid Metabolism
gi348170899	tryptophanyl tRNA synthetase	6.23	1	321	35.3924	7.45947	10.6027	Translation
gi348172785	histidinol-phosphate aminotransferase	6.52	1	353	37.8725	5.04639	10.5587	Amino Acid Metabolism
gi348168947	putative ABC transporter ATP-binding subunit	4.93	1	365	39.2626	5.88428	10.5565	Membrane Transport and other transport
gi348176722	hypothetical protein SspiN1_40303	10.29	1	136	13.7623	9.83252	10.3772	Hypothetical protein/unnamed protein products
gi348173468	alcohol dehydrogenase GroES domain-containing protein	13.7	2	343	36.6504	5.30029	10.2568	Carbohydrate Metabolism
gi348170779	PadR family transcriptional regulator	7.88	1	165	17.6844	9.70068	10.1488	Transcriptional regulator
gi348169072	arginyl-tRNA synthetase	2.53	1	553	59.7636	5.14795	10.1155	Translation
gi348169164	electron transfer flavoprotein, alpha subunit	6.33	2	316	31.8538	4.91943	10.1123	Energy Metabolism
gi348174044	methionyl-tRNA formyltransferase	4.84	1	310	32.6883	5.60498	9.88333	Translation
gi348169224	thiamine-monophosphate kinase	8.41	1	321	32.7107	4.86865	9.85321	Metabolism of Cofactors and Vitamins
gi348175187	secreted hydrolase	3.72	2	269	28.208	5.22412	9.84417	Catabolism/Proteases
gi346655273	EryR	12.35	1	162	17.6964	7.25439	9.73711	Unknown
gi348169050	beta-lactamase	4.2	1	452	49.1309	5.71924	9.58504	Biosynthesis of Other Secondary Metabolites
gi348174165	carbamoyl-phosphate synthase small subunit	4.29	2	373	40.2743	5.17334	9.54349	Nucleotide Metabolism
gi348174787	hypothetical protein SspiN1_30304	51.92	1	52	5.54983	4.81787	9.42343	Hypothetical protein/unnamed protein products
gi348170687	fumarate reductase iron-sulfur subunit	10.53	1	247	28.2928	6.23975	9.3824	Carbohydrate Metabolism
gi348171702	glycyl-tRNA synthetase	2.82	1	461	52.9031	5.52881	9.36626	Translation
gi348170184	MoxR-like ATPase	5.32	1	376	40.2363	5.97314	9.30867	Catabolism/Proteases
gi348169303	uridylate kinase	9.24	1	249	26.5854	5.22412	9.26045	Nucleotide Metabolism
gi348176615	hypothetical protein SspiN1_39754	12.12	1	132	14.6314	8.68994	9.22421	Hypothetical protein/unnamed protein products
gi348175963	hypothetical protein SspiN1_36394	7.04	2	213	23.3406	6.18896	9.21603	Hypothetical protein/unnamed protein products
gi348176518	cation diffusion facilitator family transporter	3.37	1	297	31.7263	6.30322	9.16642	Membrane Transport and other transport
gi348174824	hypothetical protein SspiN1_30489	23.26	1	129	13.9117	4.77979	9.09178	Hypothetical protein/unnamed protein products
gi348174101	phenazine biosynthesis protein	7.14	2	280	29.9905	5.17334	9.06073	Unknown
gi348174521	aliphatic sulfonates family ABC transporter periplasmic ligand-binding protein	5.32	1	357	36.9416	7.43018	9.03703	Membrane Transport and other transport
gi348172985	hypothetical protein SspiN1_21098	6.42	1	374	40.0398	6.97607	9.02656	Hypothetical protein/unnamed protein products
gi348170364	hypothetical protein SspiN1_07560	6.23	1	273	29.8189	4.81787	8.94764	Hypothetical protein/unnamed protein products
gi348176743	methylenetetrahydrofolate dehydrogenase (NADP+) / methenyltetrahydrofolate cyclohydrolase	11.31	1	283	29.6017	6.03662	8.91516	Metabolism of Cofactors and Vitamins
gi348171885	hypothetical protein SspiN1_15440	18.27	2	104	11.0912	8.48486	8.58721	Hypothetical protein/unnamed protein products
gi348176949	hypothetical protein SspiN1_41480	17.17	2	99	10.1512	7.48877	8.4967	Hypothetical protein/unnamed protein products
gi348174995	extracellular alkaline serine protease	6.41	1	390	39.1826	4.70361	8.4706	Signal Transduction
gi348175480	translation initiation factor IF3 protein	13.58	1	162	18.4868	9.75928	8.44952	Translation
gi13443714	unnamed protein product	9.13	1	241	24.8297	5.021	8.35293	Hypothetical protein/unnamed protein products
gi348170112	antibiotic biosynthesis monooxygenase	19.27	1	109	12.5251	4.81787	8.3012	Metabolism of Terpenoids and Polyketides
gi348170362	hypothetical protein SspiN1_07550	10.49	1	305	33.4731	7.10791	8.2814	Hypothetical protein/unnamed protein products
gi348172317	hypothetical protein SspiN1_17696	9.66	2	145	16.1273	7.40088	8.26873	Hypothetical protein/unnamed protein products
gi348173310	luciferase-like protein	8.73	1	275	29.9673	5.93506	8.13427	Unknown
gi348170871	hypothetical protein SspiN1_10238	20	2	55	5.70792	4.95752	8.01594	Hypothetical protein/unnamed protein products
gi348171474	cytochrome c oxidase, subunit II	5.13	1	312	34.7306	7.38623	7.97528	Energy Metabolism
gi348169425	hypothetical protein SspiN1_02668	15.48	1	168	18.7987	8.88037	7.88238	Hypothetical protein/unnamed protein products
gi348176783	LmbE family protein	9.21	2	228	25.1414	5.80811	7.81744	Unknown
gi348173938	tRNA (adenine-N(1)-)-methyltransferase	6.5	1	277	30.3917	7.02002	7.70804	Other regulatory proteins
gi348176398	30S ribosomal protein S11	21.64	1	134	14.2636	11.2681	7.67154	Translation
gi348172204	GntR family transcriptional regulator	6.09	1	443	47.956	6.81494	7.52046	Transcriptional regulator
gi348174190	PTS system, N-acetylglucosamine-specific IIBC subunit	9.29	1	420	44.4875	8.104	7.35282	Membrane Transport and other transport
gi290543607	S-adenosylmethionine synthetase	8.66	1	231	24.7289	5.50342	7.32355	Amino Acid Metabolism
gi348174424	S-adenosyl-L-homocysteine hydrolase	4.53	1	486	52.6227	5.18604	7.18132	Amino Acid Metabolism
gi348168941	putative nickel-containing superoxide dismutase precursor	14.81	1	135	15.3689	7.03467	7.16818	Peroxisome
gi348171499	hypothetical protein SspiN1_13420	23.68	1	114	12.9067	10.9751	7.15227	Hypothetical protein/unnamed protein products
gi348173513	hypothetical protein SspiN1_23792	20.13	1	159	17.6004	6.66846	7.13086	Hypothetical protein/unnamed protein products
gi348171943	sodium:solute symporter	5.38	1	465	49.3412	9.37842	6.88612	Membrane Transport and other transport
gi348175863	hypothetical protein SspiN1_35884	2.19	1	503	52.9563	5.78271	6.68442	Hypothetical protein/unnamed protein products
gi348170134	carbonic anhydrase	7.95	1	176	17.7332	5.73193	6.67943	Energy Metabolism
gi348174867	glutaredoxin 2	26.92	1	78	8.95732	4.90674	6.66907	Energy Metabolism
gi348175109	50S ribosomal protein L9	16.67	1	150	16.1758	9.86182	6.62976	Translation
gi348170901	two-component sensor kinase	4.38	1	457	48.6559	7.91357	6.62836	Signal Transduction
gi348173112	carbon monoxide dehydrogenase small chain	12.95	1	193	20.783	5.69385	6.39822	Energy Metabolism
gi348173980	enoyl-CoA hydratase/isomerase	14.29	1	273	29.0483	5.12256	6.38858	Lipid Metabolism
gi348173932	Prokaryotic ubiquitin-like protein Pup	42.86	1	63	6.95425	4.28467	6.28157	Folding, Sorting and Degradation
gi348173668	transcriptional regulator, TetR family protein	18.6	1	172	18.7206	6.02393	6.18442	Transcriptional regulator
gi348175427	FAD linked oxidoreductase	3.3	1	454	50.0328	7.34229	5.98122	Metabolism of Terpenoids and Polyketides
gi348174241	aldehyde dehydrogenase, NAD-dependent	7.23	1	484	50.9264	5.2876	5.97166	Xenobiotics Biodegradation and Metabolism
gi348170525	hypothetical protein SspiN1_08405	11.7	1	94	10.2318	4.83057	5.57961	Hypothetical protein/unnamed protein products
gi348170129	hypothetical protein SspiN1_06330	12.79	1	86	9.33408	5.92236	5.15987	Hypothetical protein/unnamed protein products
gi348172008	LysR family transcriptional regulator	7.75	1	258	27.6921	7.59131	5.03333	Transcriptional regulator
gi348172815	O-methyltransferase	14.8	1	223	23.7515	4.90674	4.99373	Amino Acid Metabolism
gi348170892	4Fe-4S ferredoxin, iron-sulfur binding protein	16.04	1	106	11.5713	4.11963	4.83051	Carbohydrate Metabolism
gi348176424	50S ribosomal protein L23	17.17	1	99	10.984	10.0522	4.26261	Translation
gi348176944	5-formyltetrahydrofolate cyclo-ligase	11.11	1	198	20.7459	5.24951	3.69885	Metabolism of Cofactors and Vitamins
gi348175481	hypothetical protein SspiN1_33894	18.8	1	133	14.0079	4.56396	3.47116	Hypothetical protein/unnamed protein products
gi348173476	alpha/beta hydrolase	7.91	1	253	27.2125	4.80518	2.92666	Metabolism of Cofactors and Vitamins
gi348168939	hypothetical protein SspiN1_00150	10.14	1	138	15.2464	4.98291	2.90939	Hypothetical protein/unnamed protein products
a Protein identification according to NCBI protein knowledgebase (NCBI, update May 12, 2012; http://www.ncbi.nlm.nih.gov/)
b Number of peptides identified by 2D LC-MS/MS analysis
c Proteins were classified into different functional categories according to the KEGG pathway (http://www.genome.jp/kegg/) and Gene Ontology (http://www.geneontology.org/) databases
The categories shown are primary metabolism (carbohydrate metabolism; energy metabolism; nucleotide metabolism; amino acid metabolism; glycan biosynthesis and metabolism), secondary metabolism (biodegradation
and metabolism of xenobiotics; metabolism of cofactors and vitamins; metabolism of terpenoids and polyketides; biosynthesis of other secondary metabolites; lipid metabolism), genetic information processing (transcription;
translation; folding; sorting and degradation; replication and repair), environmental information processing (resistance; membrane transport and other forms of transport; signal transduction), cellular processes (cell
communication; catabolism or proteases; cell division and cell cycle; peroxisomes; binding proteins or chaperones; cell wall or cell membrane and septation proteins, chromosome-partitioning proteins; transcription
factors), regulatory proteins (stress proteins; kinases; phosphatases; transcriptional regulators and other regulatory proteins).
